# Supplementary material for: A transposable element insertion is associated with an alternative life history strategy
Source: Nat Commun. 2019 Dec 17;10:5757. doi: 10.1038/s41467-019-13596-2 (PMC6917731; doi:10.1038/s41467-019-13596-2)
Supplement: Supplementary file 5 — Supplementary Data 1 [file 41467_2019_13596_MOESM5_ESM.xlsx]

## Sheet: Molecular
GO.ID	Term	Annotated	Significant	Expected	classicFisher	elimFisher	topgoFisher	parentchildFisher
GO:0008329	signaling pattern recognition receptor a...	50	10	2.6	0.0002	0.0002	0.0002	0.00108
GO:0050488	ecdysteroid UDP-glucosyltransferase acti...	9	4	0.47	0.00074	0.00074	0.00074	0.12587
GO:0003851	2-hydroxyacylsphingosine 1-beta-galactos...	10	4	0.52	0.00118	0.00118	0.00118	0.15385
GO:0015180	L-alanine transmembrane transporter acti...	5	3	0.26	0.00129	0.00129	0.00129	0.02089
GO:0046790	virion binding	46	8	2.39	0.00226	0.00226	0.00226	0.00039
GO:0004311	farnesyltranstransferase activity	6	3	0.31	0.00248	0.00248	0.00248	0.05495
GO:0015193	L-proline transmembrane transporter acti...	6	3	0.31	0.00248	0.00248	0.00248	0.04009
GO:0004161	dimethylallyltranstransferase activity	7	3	0.36	0.00418	0.00418	0.00418	0.09615
GO:0005280	hydrogen:amino acid symporter activity	7	3	0.36	0.00418	0.00418	0.00418	0.23077
GO:0004337	geranyltranstransferase activity	8	3	0.42	0.00643	0.00643	0.00643	0.15385
GO:0015187	glycine transmembrane transporter activi...	8	3	0.42	0.00643	0.00643	0.00643	0.10277
GO:0042834	peptidoglycan binding	9	3	0.47	0.00927	0.00927	0.00927	0.11621
GO:0015020	glucuronosyltransferase activity	17	4	0.88	0.00998	0.00998	0.00998	0.01844
GO:0005057	receptor signaling protein activity	100	9	5.21	0.07495	0.07495	0.01206	0.17721
GO:0015238	drug transmembrane transporter activity	18	4	0.94	0.01232	0.01232	0.01232	0.04239
GO:0003755	peptidyl-prolyl cis-trans isomerase acti...	20	4	1.04	0.01797	0.01797	0.01797	0.54715
GO:0046920	alpha-(1->3)-fucosyltransferase activity	12	3	0.62	0.02162	0.02162	0.02162	0.48352
GO:0015267	channel activity	164	11	8.54	0.23359	0.23359	0.02419	1
GO:0004550	nucleoside diphosphate kinase activity	5	2	0.26	0.02432	0.02432	0.02432	0.02151
GO:0008507	sodium:iodide symporter activity	5	2	0.26	0.02432	0.02432	0.02432	1
GO:0008514	organic anion transmembrane transporter ...	91	10	4.74	0.01911	0.01911	0.02546	0.7646
GO:0004252	serine-type endopeptidase activity	70	8	3.64	0.02789	0.02789	0.02789	0.55641
GO:0004034	aldose 1-epimerase activity	6	2	0.31	0.03523	0.03523	0.03523	0.41667
GO:0008020	G-protein coupled photoreceptor activity	6	2	0.31	0.03523	0.03523	0.03523	0.04966
GO:0015171	amino acid transmembrane transporter act...	51	8	2.65	0.0044	0.05302	0.03718	0.25306
GO:0004867	serine-type endopeptidase inhibitor acti...	15	3	0.78	0.03986	0.03986	0.03986	0.46956
GO:0003677	DNA binding	341	17	17.75	0.61191	0.61191	0.04357	0.28042
GO:0008273	calcium, potassium:sodium antiporter act...	7	2	0.36	0.04766	0.04766	0.04766	0.13825
GO:0003735	structural constituent of ribosome	151	13	7.86	0.04988	0.04988	0.04988	0.00871
GO:0008509	anion transmembrane transporter activity	128	15	6.66	0.00247	0.00247	0.05066	0.02742
GO:0022890	inorganic cation transmembrane transport...	213	19	11.09	0.01442	0.01442	0.05072	0.38077
GO:0005310	dicarboxylic acid transmembrane transpor...	10	2	0.52	0.09218	0.09218	0.05195	0.3773
GO:0004181	metallocarboxypeptidase activity	8	2	0.42	0.0614	0.0614	0.0614	0.7451
GO:0004185	serine-type carboxypeptidase activity	8	2	0.42	0.0614	0.0614	0.0614	0.6935
GO:0008431	vitamin E binding	8	2	0.42	0.0614	0.0614	0.0614	0.05054
GO:0016831	carboxy-lyase activity	18	3	0.94	0.06378	0.06378	0.06378	0.54799
GO:0004175	endopeptidase activity	164	18	8.54	0.002	0.002	0.07206	0.70784
GO:0008121	ubiquinol-cytochrome-c reductase activit...	9	2	0.47	0.07629	0.07629	0.07629	0.25752
GO:0016015	morphogen activity	9	2	0.47	0.07629	0.07629	0.07629	0.07629
GO:0016706	oxidoreductase activity, acting on paire...	9	2	0.47	0.07629	0.07629	0.07629	0.13017
GO:0005179	hormone activity	10	2	0.52	0.09218	0.09218	0.09218	0.05553
GO:0008171	O-methyltransferase activity	10	2	0.52	0.09218	0.09218	0.09218	0.10577
GO:0008527	taste receptor activity	10	2	0.52	0.09218	0.09218	0.09218	0.15525
GO:0008094	DNA-dependent ATPase activity	49	5	2.55	0.10934	0.10934	0.09244	0.01873
GO:0003899	DNA-directed RNA polymerase activity	34	4	1.77	0.09801	0.09801	0.09801	1

## Sheet: Biological
GO.ID	Term	Annotated	Significant	Expected	classicFisher	elimFisher	topgoFisher	parentchildFisher
GO:0050830	defense response to Gram-positive bacter...	19	6	0.98	0.00027	0.00027	0.00027	0.00582
GO:0009792	embryo development ending in birth or eg...	286	18	14.7	0.21675	0.21675	0.00072	0.06831
GO:0043161	proteasome-mediated ubiquitin-dependent ...	72	11	3.7	0.00101	0.00101	0.00073	0.00136
GO:0006508	proteolysis	350	31	17.99	0.00192	0.06596	0.00101	3.2e-05
GO:0098581	detection of external biotic stimulus	10	4	0.51	0.00112	0.00112	0.00112	0.01323
GO:1900425	negative regulation of defense response ...	5	3	0.26	0.00125	0.00125	0.00125	0.00695
GO:0032504	multicellular organism reproduction	863	39	44.35	0.83322	0.83322	0.00174	0.58352
GO:0002752	cell surface pattern recognition recepto...	46	8	2.36	0.0021	0.0021	0.0021	0.84489
GO:0015808	L-alanine transport	6	3	0.31	0.0024	0.0024	0.0024	0.02479
GO:0015827	tryptophan transport	6	3	0.31	0.0024	0.0024	0.0024	0.09091
GO:0035524	proline transmembrane transport	6	3	0.31	0.0024	0.0024	0.0024	0.03981
GO:0010508	positive regulation of autophagy	50	8	2.57	0.00362	0.00362	0.00362	0.00014
GO:0006260	DNA replication	93	10	4.78	0.02044	0.02044	0.00534	0.00596
GO:0008343	adult feeding behavior	8	3	0.41	0.00621	0.00621	0.00621	0.02768
GO:0015816	glycine transport	8	3	0.41	0.00621	0.00621	0.00621	0.03317
GO:0035094	response to nicotine	8	3	0.41	0.00621	0.00621	0.00621	0.05152
GO:0002119	nematode larval development	86	11	4.42	0.0043	0.0043	0.00676	0.00539
GO:0031331	positive regulation of cellular cataboli...	70	10	3.6	0.00284	0.00284	0.00717	0.00057
GO:0006810	transport	1395	58	71.69	0.97587	0.99603	0.00853	0.7767
GO:0015824	proline transport	9	3	0.46	0.00896	0.00896	0.00896	0.04694
GO:0034453	microtubule anchoring	9	3	0.46	0.00896	0.00896	0.00896	0.01193
GO:0061057	peptidoglycan recognition protein signal...	9	3	0.46	0.00896	0.00896	0.00896	0.00979
GO:0006855	drug transmembrane transport	17	4	0.87	0.00957	0.00957	0.00957	0.02715
GO:0051607	defense response to virus	59	8	3.03	0.01001	0.01001	0.01001	0.18759
GO:0009581	detection of external stimulus	60	8	3.08	0.01105	0.01105	0.01208	0.01351
GO:0002221	pattern recognition receptor signaling p...	58	11	2.98	0.00014	0.02001	0.01422	1
GO:0019731	antibacterial humoral response	33	3	1.7	0.23924	0.23924	0.01479	0.55415
GO:0000413	protein peptidyl-prolyl isomerization	20	4	1.03	0.01726	0.01726	0.01726	0.54715
GO:0031427	response to methotrexate	12	3	0.62	0.02093	0.02093	0.02093	0.06781
GO:0009617	response to bacterium	105	13	5.4	0.00265	0.20047	0.02296	0.27118
GO:0019236	response to pheromone	5	2	0.26	0.02375	0.02375	0.02375	0.04233
GO:0032875	regulation of DNA endoreduplication	5	2	0.26	0.02375	0.02375	0.02375	0.01
GO:0046680	response to DDT	5	2	0.26	0.02375	0.02375	0.02375	0.09293
GO:0072375	medium-term memory	5	2	0.26	0.02375	0.02375	0.02375	0.016
GO:0016042	lipid catabolic process	41	4	2.11	0.15755	0.15755	0.02628	0.15439
GO:0010171	body morphogenesis	72	8	3.7	0.03048	0.03048	0.03048	0.00896
GO:0010038	response to metal ion	28	4	1.44	0.05295	0.05295	0.03202	0.33473
GO:0006353	DNA-templated transcription, termination	6	2	0.31	0.03442	0.03442	0.03442	0.01907
GO:0008608	attachment of spindle microtubules to ki...	6	2	0.31	0.03442	0.03442	0.03442	0.03209
GO:0042595	behavioral response to starvation	6	2	0.31	0.03442	0.03442	0.03442	0.04087
GO:0046701	insecticide catabolic process	6	2	0.31	0.03442	0.03442	0.03442	0.27273
GO:0048076	regulation of compound eye pigmentation	6	2	0.31	0.03442	0.03442	0.03442	0.07895
GO:0008049	male courtship behavior	50	5	2.57	0.1122	0.1122	0.04195	0.548
GO:0007552	metamorphosis	525	16	26.98	0.99408	0.99408	0.04214	0.93787
GO:2001141	regulation of RNA biosynthetic process	728	24	37.41	0.99543	0.99543	0.04388	0.71619
GO:0006820	anion transport	168	15	8.63	0.02551	0.1008	0.04536	0.107
GO:0007606	sensory perception of chemical stimulus	89	7	4.57	0.17217	0.17217	0.0457	0.55398
GO:0006974	cellular response to DNA damage stimulus	268	18	13.77	0.14656	0.14656	0.04588	0.10672
GO:0000096	sulfur amino acid metabolic process	7	2	0.36	0.04658	0.04658	0.04658	0.03257
GO:0006716	juvenile hormone metabolic process	7	2	0.36	0.04658	0.04658	0.04658	0.31783
GO:0008156	negative regulation of DNA replication	7	2	0.36	0.04658	0.04658	0.04658	0.03337
GO:0008206	bile acid metabolic process	7	2	0.36	0.04658	0.04658	0.04658	0.09753
GO:0009608	response to symbiont	7	2	0.36	0.04658	0.04658	0.04658	0.16142
GO:0019985	translesion synthesis	7	2	0.36	0.04658	0.04658	0.04658	0.2
GO:0060571	morphogenesis of an epithelial fold	7	2	0.36	0.04658	0.04658	0.04658	0.00875
GO:0002784	regulation of antimicrobial peptide prod...	55	4	2.83	0.31266	0.31266	0.04669	0.65354
GO:0010948	negative regulation of cell cycle proces...	131	5	6.73	0.81123	0.81123	0.04744	0.83517
GO:0006412	translation	341	17	17.52	0.58936	0.58936	0.04963	0.23104
GO:0015672	monovalent inorganic cation transport	166	16	8.53	0.011	0.011	0.05037	0.16167
GO:0098655	cation transmembrane transport	194	13	9.97	0.1975	0.1975	0.05107	0.69114
GO:0046154	rhodopsin metabolic process	8	2	0.41	0.06003	0.06003	0.05129	0.04929
GO:0007445	determination of imaginal disc primordiu...	10	2	0.51	0.0902	0.0902	0.05131	0.03043
GO:0006399	tRNA metabolic process	56	4	2.88	0.32448	0.32448	0.05136	0.54183
GO:0046395	carboxylic acid catabolic process	40	3	2.06	0.33873	0.33873	0.05139	0.45546
GO:0055057	neuroblast division	36	2	1.85	0.55908	0.55908	0.05151	0.63601
GO:0031669	cellular response to nutrient levels	38	2	1.95	0.58879	0.58879	0.05153	0.73563
GO:0042326	negative regulation of phosphorylation	40	2	2.06	0.617	0.617	0.05154	0.41253
GO:0048332	mesoderm morphogenesis	46	2	2.36	0.69266	0.69266	0.05159	0.36077
GO:0008219	cell death	303	12	15.57	0.86303	0.86303	0.05211	0.71861
GO:0045934	negative regulation of nucleobase-contai...	266	10	13.67	0.88549	0.88549	0.05212	0.70056
GO:0044703	multi-organism reproductive process	770	29	39.57	0.97648	0.97648	0.05337	0.99828
GO:0036065	fucosylation	17	3	0.87	0.05354	0.05354	0.05354	0.05405
GO:0042446	hormone biosynthetic process	26	6	1.34	0.00169	0.00169	0.05905	0.00111
GO:0045456	ecdysteroid biosynthetic process	18	4	0.93	0.01182	0.01182	0.05956	0.29584
GO:0007586	digestion	8	2	0.41	0.06003	0.06003	0.06003	0.0425
GO:0046683	response to organophosphorus	8	2	0.41	0.06003	0.06003	0.06003	0.10394
GO:0048011	neurotrophin TRK receptor signaling path...	8	2	0.41	0.06003	0.06003	0.06003	0.03686
GO:0007548	sex differentiation	117	4	6.01	0.85925	0.85925	0.0612	0.35802
GO:0040007	growth	549	20	28.21	0.96582	0.96582	0.06847	0.96582
GO:0048872	homeostasis of number of cells	19	3	0.98	0.0708	0.0708	0.0708	0.02837
GO:0035725	sodium ion transmembrane transport	71	7	3.65	0.07099	0.07099	0.07099	0.13322
GO:0000724	double-strand break repair via homologou...	17	3	0.87	0.05354	0.05354	0.0744	0.1039
GO:0006122	mitochondrial electron transport, ubiqui...	9	2	0.46	0.07462	0.07462	0.07462	0.0439
GO:0007100	mitotic centrosome separation	9	2	0.46	0.07462	0.07462	0.07462	0.06956
GO:0016114	terpenoid biosynthetic process	9	2	0.46	0.07462	0.07462	0.07462	0.5
GO:0042632	cholesterol homeostasis	9	2	0.46	0.07462	0.07462	0.07462	0.8
GO:0048545	response to steroid hormone	31	3	1.59	0.2117	0.2117	0.07468	0.51565
GO:0008152	metabolic process	4463	237	229.36	0.19706	0.45043	0.07593	0.19706
GO:0006629	lipid metabolic process	249	18	12.8	0.08885	0.42763	0.07837	0.07685
GO:0044706	multi-multicellular organism process	88	8	4.52	0.0816	0.0816	0.0816	0.05473
GO:0034220	ion transmembrane transport	393	28	20.2	0.04747	0.04747	0.08211	0.49679
GO:0003333	amino acid transmembrane transport	52	8	2.67	0.00464	0.08313	0.08313	0.14909
GO:0006694	steroid biosynthetic process	31	6	1.59	0.00435	0.00435	0.08885	0.00235
GO:0006333	chromatin assembly or disassembly	43	5	2.21	0.06775	0.06775	0.08967	0.01089
GO:0006697	ecdysone biosynthetic process	10	2	0.51	0.0902	0.0902	0.0902	0.59627
GO:1990267	response to transition metal nanoparticl...	10	2	0.51	0.0902	0.0902	0.0902	0.06044
GO:0007498	mesoderm development	108	8	5.55	0.19032	0.19032	0.09778	0.02317
GO:0009615	response to virus	61	9	3.13	0.00365	0.00365	0.0987	0.15838
GO:0000022	mitotic spindle elongation	77	7	3.96	0.09948	0.09948	0.09948	0.07364
GO:0006721	terpenoid metabolic process	14	3	0.72	0.03209	0.03209	0.09975	0.37564
GO:0015833	peptide transport	11	2	0.57	0.10662	0.10662	0.09999	0.07102
