# Supplementary material for: A transposable element insertion is associated with an alternative life history strategy
Source: Nat Commun. 2019 Dec 17;10:5757. doi: 10.1038/s41467-019-13596-2 (PMC6917731; doi:10.1038/s41467-019-13596-2)
Supplement: Supplementary file 6 — Supplementary Data 2 [file 41467_2019_13596_MOESM6_ESM.xlsx]

## Sheet: Molecular
GO.ID	Term	Annotated	Significant	Expected	classicFisher	elimFisher	topgoFisher	parentchildFisher
GO:0030695	GTPase regulator activity	163	74	29.26	1.9e-16	7.7e-12	7.7e-12	0.25799
GO:0005096	GTPase activator activity	76	31	13.64	2.3e-06	2.3e-06	2.3e-06	0.64270
GO:0004674	protein serine/threonine kinase activity	203	74	36.44	1.3e-10	3.7e-06	3.8e-05	0.00861
GO:0045296	cadherin binding	8	7	1.44	4.0e-05	4.0e-05	4.0e-05	0.03753
GO:0045735	nutrient reservoir activity	8	7	1.44	4.0e-05	4.0e-05	4.0e-05	4.0e-05
GO:0008092	cytoskeletal protein binding	279	72	50.08	0.00050	0.00321	4.3e-05	0.37520
GO:0005515	protein binding	1365	340	245.03	3.4e-14	7.9e-07	8.1e-05	5.1e-08
GO:0005086	ARF guanyl-nucleotide exchange factor ac...	14	9	2.51	0.00016	0.00016	0.00016	0.18966
GO:0060089	molecular transducer activity	458	99	82.22	0.02077	0.12245	0.00019	0.02077
GO:0019901	protein kinase binding	32	16	5.74	3.5e-05	3.5e-05	0.00035	0.53998
GO:0005214	structural constituent of chitin-based c...	41	17	7.36	0.00036	0.00036	0.00036	1.00000
GO:0005088	Ras guanyl-nucleotide exchange factor ac...	42	25	7.54	1.9e-09	0.00088	0.00088	0.06074
GO:0005024	transforming growth factor beta-activate...	6	5	1.08	0.00094	0.00094	0.00094	1.00000
GO:0008013	beta-catenin binding	14	8	2.51	0.00113	0.00113	0.00113	0.00972
GO:0004709	MAP kinase kinase kinase activity	9	6	1.62	0.00169	0.00169	0.00169	0.13514
GO:0017112	Rab guanyl-nucleotide exchange factor ac...	18	9	3.23	0.00192	0.00192	0.00192	0.92023
GO:0017137	Rab GTPase binding	15	8	2.69	0.00204	0.00204	0.00204	0.17427
GO:0050839	cell adhesion molecule binding	33	18	5.92	2.2e-06	0.00214	0.00214	0.00021
GO:0008307	structural constituent of muscle	22	10	3.95	0.00265	0.00265	0.00265	0.00060
GO:0031369	translation initiation factor binding	7	5	1.26	0.00281	0.00281	0.00281	0.01246
GO:0005089	Rho guanyl-nucleotide exchange factor ac...	18	11	3.23	5.5e-05	0.00362	0.00362	0.55515
GO:0004016	adenylate cyclase activity	13	7	2.33	0.00369	0.00369	0.00369	0.00408
GO:0030676	Rac guanyl-nucleotide exchange factor ac...	5	4	0.9	0.00443	0.00443	0.00443	0.32353
GO:0051219	phosphoprotein binding	5	4	0.9	0.00443	0.00443	0.00443	0.01524
GO:0004842	ubiquitin-protein transferase activity	96	28	17.23	0.00448	0.00448	0.00448	1.00000
GO:0004725	protein tyrosine phosphatase activity	32	13	5.74	0.00220	0.00220	0.00614	0.06020
GO:0051015	actin filament binding	14	7	2.51	0.00624	0.00624	0.00624	0.03074
GO:0000900	translation repressor activity, nucleic ...	8	5	1.44	0.00640	0.00640	0.00640	0.29604
GO:0005044	scavenger receptor activity	11	6	1.97	0.00670	0.00670	0.00670	0.12486
GO:0008559	xenobiotic-transporting ATPase activity	11	6	1.97	0.00670	0.00670	0.00670	0.03378
GO:0004702	receptor signaling protein serine/threon...	40	18	7.18	6.8e-05	0.00498	0.00770	0.06155
GO:0019900	kinase binding	47	23	8.44	1.1e-06	0.00934	0.00934	0.02315
GO:0004435	phosphatidylinositol phospholipase C act...	6	4	1.08	0.01139	0.01139	0.01139	1.00000
GO:0005302	L-tyrosine transmembrane transporter act...	6	4	1.08	0.01139	0.01139	0.01139	0.02123
GO:0005546	phosphatidylinositol-4,5-bisphosphate bi...	6	4	1.08	0.01139	0.01139	0.01139	1.00000
GO:0016918	retinal binding	6	4	1.08	0.01139	0.01139	0.01139	0.07207
GO:0017080	sodium channel regulator activity	6	4	1.08	0.01139	0.01139	0.01139	0.08625
GO:0032947	protein complex scaffold	6	4	1.08	0.01139	0.01139	0.01139	0.02741
GO:0030165	PDZ domain binding	9	5	1.62	0.01228	0.01228	0.01228	0.10909
GO:0019992	diacylglycerol binding	39	13	7	0.01512	0.01512	0.01512	0.38990
GO:0005102	receptor binding	145	35	26.03	0.03501	0.03501	0.01834	0.62410
GO:0016881	acid-amino acid ligase activity	107	28	19.21	0.02087	0.02087	0.02087	0.12071
GO:0019902	phosphatase binding	33	11	5.92	0.02454	0.02454	0.02264	0.72288
GO:0004712	protein serine/threonine/tyrosine kinase...	7	4	1.26	0.02283	0.02283	0.02283	0.15567
GO:0030506	ankyrin binding	7	4	1.26	0.02283	0.02283	0.02283	0.07565
GO:0030507	spectrin binding	7	4	1.26	0.02283	0.02283	0.02283	0.07565
GO:0042813	Wnt-activated receptor activity	7	4	1.26	0.02283	0.02283	0.02283	0.02933
GO:0030674	protein binding, bridging	26	9	4.67	0.03173	0.03173	0.02667	0.17541
GO:0004222	metalloendopeptidase activity	42	13	7.54	0.02823	0.02823	0.02823	0.04860
GO:0008138	protein tyrosine/serine/threonine phosph...	22	8	3.95	0.03138	0.03138	0.03138	0.27693
GO:0016715	oxidoreductase activity, acting on paire...	7	3	1.26	0.11453	0.11453	0.03219	0.01263
GO:0005080	protein kinase C binding	11	5	1.97	0.03288	0.03288	0.03288	0.77110
GO:0008201	heparin binding	15	6	2.69	0.03802	0.03802	0.03802	0.06396
GO:0008375	acetylglucosaminyltransferase activity	19	7	3.41	0.04027	0.04027	0.04027	0.01982
GO:0000340	RNA 7-methylguanosine cap binding	5	3	0.9	0.04331	0.04331	0.04331	0.17857
GO:0001047	core promoter binding	5	3	0.9	0.04331	0.04331	0.04331	0.05771
GO:0005049	nuclear export signal receptor activity	5	3	0.9	0.04331	0.04331	0.04331	0.00697
GO:0008353	RNA polymerase II carboxy-terminal domai...	5	3	0.9	0.04331	0.04331	0.04331	0.25597
GO:0016308	1-phosphatidylinositol-4-phosphate 5-kin...	5	3	0.9	0.04331	0.04331	0.04331	0.64286
GO:0043035	chromatin insulator sequence binding	5	3	0.9	0.04331	0.04331	0.04331	0.17857
GO:0004714	transmembrane receptor protein tyrosine ...	12	5	2.15	0.04823	0.04823	0.04823	0.48331
GO:0005201	extracellular matrix structural constitu...	12	5	2.15	0.04823	0.04823	0.04823	0.02697
GO:0003730	mRNA 3'-UTR binding	20	7	3.59	0.05266	0.05266	0.05266	0.00991
GO:0004653	polypeptide N-acetylgalactosaminyltransf...	9	4	1.62	0.06085	0.06085	0.06085	0.14706
GO:0032452	histone demethylase activity	9	4	1.62	0.06085	0.06085	0.06085	1.00000
GO:0008536	Ran GTPase binding	13	5	2.33	0.06714	0.06714	0.06714	0.69494
GO:0015079	potassium ion transmembrane transporter ...	44	11	7.9	0.15227	0.15227	0.07500	0.07364
GO:0004989	octopamine receptor activity	6	3	1.08	0.07523	0.07523	0.07523	0.06089
GO:0033218	amide binding	33	8	5.92	0.22943	0.22943	0.08495	0.40359
GO:0045502	dynein binding	10	4	1.8	0.08743	0.08743	0.08743	0.22134
GO:0005245	voltage-gated calcium channel activity	18	6	3.23	0.08764	0.08764	0.08764	0.12304
GO:0042826	histone deacetylase binding	18	6	3.23	0.08764	0.08764	0.08764	0.69844
GO:0003700	transcription factor activity, sequence-...	306	65	54.93	0.07321	0.07321	0.09476	1.00000

## Sheet: Biological
GO.ID	Term	Annotated	Significant	Expected	classicFisher	elimFisher	topgoFisher	parentchildFisher
GO:0009118	regulation of nucleoside metabolic proce...	109	48	18.83	4.6e-11	4.6e-11	2.4e-11	1.6e-09
GO:0033121	regulation of purine nucleotide cataboli...	104	47	17.96	2.4e-11	2.4e-11	2.4e-11	2.6e-10
GO:0050790	regulation of catalytic activity	371	120	64.08	2.2e-13	1.9e-05	3.7e-08	0.00690
GO:0007476	imaginal disc-derived wing morphogenesis	338	113	58.38	9.6e-14	2.2e-07	6.2e-08	0.29528
GO:0043547	positive regulation of GTPase activity	84	35	14.51	1.1e-07	1.1e-07	1.1e-07	0.05882
GO:0019222	regulation of metabolic process	1546	368	267.03	2.9e-14	0.00016	1.7e-07	8.6e-16
GO:0016339	calcium-dependent cell-cell adhesion via...	24	15	4.15	9.2e-07	9.2e-07	9.2e-07	0.01445
GO:0006468	protein phosphorylation	405	116	69.95	3.1e-09	7.2e-06	1.8e-06	0.00452
GO:0016337	single organismal cell-cell adhesion	114	41	19.69	1.1e-06	1.1e-06	2.0e-06	0.64348
GO:0008045	motor neuron axon guidance	76	30	13.13	3.4e-06	3.4e-06	3.4e-06	0.14632
GO:0007163	establishment or maintenance of cell pol...	205	65	35.41	2.1e-07	0.00049	3.6e-06	2.7e-06
GO:0008360	regulation of cell shape	112	42	19.34	2.1e-07	2.1e-07	4.9e-06	0.00168
GO:0007298	border follicle cell migration	108	38	18.65	4.9e-06	4.9e-06	4.9e-06	0.32790
GO:0050770	regulation of axonogenesis	34	21	5.87	7.7e-09	5.1e-07	5.6e-06	0.00040
GO:0007268	chemical synaptic transmission	412	106	71.16	5.2e-06	3.4e-05	6.3e-06	1.00000
GO:0031290	retinal ganglion cell axon guidance	17	11	2.94	1.7e-05	1.7e-05	1.7e-05	0.00750
GO:0019226	transmission of nerve impulse	424	109	73.23	3.9e-06	3.9e-06	1.9e-05	0.15497
GO:0046580	negative regulation of Ras protein signa...	26	14	4.49	2.4e-05	2.4e-05	2.4e-05	0.04496
GO:0042787	protein ubiquitination involved in ubiqu...	44	19	7.6	5.0e-05	5.0e-05	2.6e-05	0.00017
GO:0045792	negative regulation of cell size	24	13	4.15	4.3e-05	4.3e-05	4.3e-05	0.17289
GO:0030178	negative regulation of Wnt signaling pat...	31	15	5.35	6.3e-05	6.3e-05	6.3e-05	0.03545
GO:0007415	defasciculation of motor neuron axon	11	8	1.9	7.8e-05	7.8e-05	7.8e-05	0.51648
GO:0007411	axon guidance	286	97	49.4	2.4e-12	0.00016	0.00013	0.67065
GO:0007464	R3/R4 cell fate commitment	20	11	3.45	0.00014	0.00014	0.00014	0.00128
GO:0008587	imaginal disc-derived wing margin morpho...	62	25	10.71	1.4e-05	1.4e-05	0.00015	0.00086
GO:0045478	fusome organization	20	11	3.45	0.00014	0.00014	0.00015	0.00092
GO:0030721	spectrosome organization	7	6	1.21	0.00016	0.00016	0.00016	0.00043
GO:0043087	regulation of GTPase activity	96	43	16.58	2.4e-10	0.00017	0.00017	8.7e-05
GO:0007367	segment polarity determination	30	14	5.18	0.00018	0.00018	0.00018	0.09556
GO:0046667	compound eye retinal cell programmed cel...	25	11	4.32	0.00163	0.00163	0.00020	0.13669
GO:0045198	establishment of epithelial cell apical/...	15	9	2.59	0.00024	0.00024	0.00024	0.14899
GO:0008586	imaginal disc-derived wing vein morphoge...	57	21	9.85	0.00031	0.00031	0.00031	0.00769
GO:0043588	skin development	75	27	12.95	7.2e-05	7.2e-05	0.00032	0.05356
GO:0042051	compound eye photoreceptor development	83	35	14.34	7.6e-08	0.00067	0.00038	0.05739
GO:0051124	synaptic growth at neuromuscular junctio...	140	45	24.18	1.1e-05	0.00036	0.00039	0.37625
GO:0007015	actin filament organization	117	32	20.21	0.00405	0.00405	0.00039	0.10585
GO:0007480	imaginal disc-derived leg morphogenesis	87	27	15.03	0.00111	0.00111	0.00042	0.69385
GO:0008585	female gonad development	22	11	3.8	0.00043	0.00043	0.00043	0.06619
GO:0016201	synaptic target inhibition	22	11	3.8	0.00043	0.00043	0.00043	0.03521
GO:0045186	zonula adherens assembly	22	11	3.8	0.00043	0.00043	0.00043	0.16946
GO:0007412	axon target recognition	19	10	3.28	0.00046	0.00046	0.00046	0.00781
GO:0007527	adult somatic muscle development	16	9	2.76	0.00047	0.00047	0.00047	0.09375
GO:0031445	regulation of heterochromatin assembly	8	6	1.38	0.00053	0.00053	0.00053	0.53333
GO:0060914	heart formation	8	6	1.38	0.00053	0.00053	0.00053	0.01043
GO:0006898	receptor-mediated endocytosis	114	37	19.69	5.1e-05	5.1e-05	0.00056	0.10601
GO:0007155	cell adhesion	213	76	36.79	4.1e-11	6.6e-06	0.00059	0.55414
GO:0006909	phagocytosis	216	57	37.31	0.00042	0.00042	0.00062	0.03145
GO:0050808	synapse organization	245	78	42.32	1.0e-08	0.00516	0.00069	2.2e-07
GO:0042327	positive regulation of phosphorylation	71	28	12.26	7.4e-06	0.00026	0.00075	0.00616
GO:0007156	homophilic cell adhesion via plasma memb...	30	13	5.18	0.00075	0.00075	0.00075	0.60261
GO:0002385	mucosal immune response	11	7	1.9	0.00078	0.00078	0.00078	1.00000
GO:0045571	negative regulation of imaginal disc gro...	6	5	1.04	0.00078	0.00078	0.00078	0.01835
GO:1903531	negative regulation of secretion by cell	6	5	1.04	0.00078	0.00078	0.00078	0.00278
GO:2000300	regulation of synaptic vesicle exocytosi...	6	5	1.04	0.00078	0.00078	0.00078	0.00337
GO:0048135	female germ-line cyst formation	19	8	3.28	0.00971	0.00971	0.00088	0.12226
GO:0045879	negative regulation of smoothened signal...	24	11	4.15	0.00108	0.00108	0.00108	0.11946
GO:0035127	post-embryonic limb morphogenesis	87	27	15.03	0.00111	0.00111	0.00111	0.72648
GO:0072358	cardiovascular system development	134	39	23.14	0.00043	0.00043	0.00112	0.07264
GO:0050794	regulation of cellular process	2559	572	442	4.7e-18	0.01991	0.00123	6.0e-15
GO:0045467	R7 cell development	21	10	3.63	0.00127	0.00127	0.00127	0.32452
GO:0035330	regulation of hippo signaling	14	9	2.42	0.00012	0.00012	0.00136	0.01297
GO:0072499	photoreceptor cell axon guidance	18	9	3.11	0.00145	0.00145	0.00145	0.11061
GO:0035335	peptidyl-tyrosine dephosphorylation	32	13	5.53	0.00154	0.00154	0.00154	0.03068
GO:0030720	oocyte localization involved in germariu...	15	8	2.59	0.00158	0.00158	0.00158	0.01327
GO:0051491	positive regulation of filopodium assemb...	12	7	2.07	0.00159	0.00159	0.00159	0.03195
GO:0048742	regulation of skeletal muscle fiber deve...	98	29	16.93	0.00170	0.00170	0.00170	0.46069
GO:0016319	mushroom body development	68	22	11.75	0.00172	0.00172	0.00172	0.03061
GO:0048477	oogenesis	506	140	87.4	8.4e-10	0.00133	0.00185	0.04720
GO:0016332	establishment or maintenance of polarity...	22	10	3.8	0.00197	0.00197	0.00197	0.07903
GO:0045214	sarcomere organization	33	13	5.7	0.00215	0.00215	0.00215	0.24923
GO:0007294	germarium-derived oocyte fate determinat...	37	14	6.39	0.00230	0.00230	0.00230	0.06697
GO:0007435	salivary gland morphogenesis	118	34	20.38	0.00119	0.00119	0.00232	0.47029
GO:0048813	dendrite morphogenesis	190	53	32.82	0.00015	0.00015	0.00238	0.56980
GO:0046621	negative regulation of organ growth	22	13	3.8	1.2e-05	0.00262	0.00262	0.00085
GO:0007509	mesoderm migration involved in gastrulat...	16	8	2.76	0.00269	0.00269	0.00269	0.07445
GO:0008544	epidermis development	77	27	13.3	0.00012	0.00617	0.00280	0.06021
GO:0007517	muscle organ development	326	96	56.31	1.8e-08	0.00258	0.00286	0.15624
GO:0006171	cAMP biosynthetic process	23	12	3.97	0.00014	0.00014	0.00289	0.00028
GO:0090175	regulation of establishment of planar po...	25	11	4.32	0.00163	0.00163	0.00291	0.06652
GO:0000186	activation of MAPKK activity	10	6	1.73	0.00293	0.00293	0.00293	0.03339
GO:0007318	pole plasm protein localization	13	7	2.25	0.00294	0.00294	0.00294	0.01991
GO:0032483	regulation of Rab protein signal transdu...	13	7	2.25	0.00294	0.00294	0.00294	0.30284
GO:0007391	dorsal closure	108	34	18.65	0.00020	0.00020	0.00298	0.22783
GO:0048864	stem cell development	74	24	12.78	0.00104	0.00104	0.00344	0.13983
GO:0045185	maintenance of protein location	66	22	11.4	0.00111	0.00111	0.00372	0.06009
GO:0019991	septate junction assembly	31	12	5.35	0.00374	0.00374	0.00374	0.73464
GO:0031112	positive regulation of microtubule polym...	5	4	0.86	0.00382	0.00382	0.00382	0.01550
GO:0090163	establishment of epithelial cell planar ...	5	4	0.86	0.00382	0.00382	0.00382	0.40583
GO:0010942	positive regulation of cell death	63	12	10.88	0.40464	0.40464	0.00385	0.88354
GO:0008347	glial cell migration	35	13	6.05	0.00394	0.00394	0.00394	0.24737
GO:0045887	positive regulation of synaptic growth a...	24	10	4.15	0.00429	0.00429	0.00429	0.18411
GO:0048741	skeletal muscle fiber development	185	54	31.95	3.4e-05	0.00455	0.00455	0.73536
GO:0007282	cystoblast division	14	7	2.42	0.00501	0.00501	0.00501	0.04977
GO:0048096	chromatin-mediated maintenance of transc...	14	7	2.42	0.00501	0.00501	0.00501	0.00880
GO:0042052	rhabdomere development	32	12	5.53	0.00507	0.00507	0.00507	0.02563
GO:0043462	regulation of ATPase activity	8	4	1.38	0.03450	0.03450	0.00514	0.23862
GO:0070922	small RNA loading onto RISC	9	4	1.55	0.05378	0.05378	0.00514	0.06132
GO:1901215	negative regulation of neuron death	21	4	3.63	0.50329	0.50329	0.00517	0.75389
GO:0030718	germ-line stem cell population maintenan...	44	15	7.6	0.00520	0.00520	0.00520	0.20029
GO:0016199	axon midline choice point recognition	36	13	6.22	0.00521	0.00521	0.00521	0.86060
GO:0008105	asymmetric protein localization	49	21	8.46	2.3e-05	0.04082	0.00529	0.00399
GO:0046331	lateral inhibition	200	49	34.54	0.00534	0.00534	0.00534	0.75622
GO:0035011	melanotic encapsulation of foreign targe...	21	9	3.63	0.00535	0.00535	0.00535	0.04275
GO:0046330	positive regulation of JNK cascade	21	9	3.63	0.00535	0.00535	0.00535	0.08560
GO:0003015	heart process	23	8	3.97	0.03321	0.03321	0.00538	0.59282
GO:0002028	regulation of sodium ion transport	8	5	1.38	0.00538	0.00538	0.00538	0.00591
GO:0009997	negative regulation of cardioblast cell ...	8	5	1.38	0.00538	0.00538	0.00538	0.42424
GO:0010092	specification of animal organ identity	8	5	1.38	0.00538	0.00538	0.00538	0.03680
GO:0048841	regulation of axon extension involved in...	8	5	1.38	0.00538	0.00538	0.00538	0.16888
GO:0050680	negative regulation of epithelial cell p...	8	5	1.38	0.00538	0.00538	0.00538	0.05620
GO:0048749	compound eye development	342	108	59.07	2.1e-11	0.00102	0.00540	0.25164
GO:2001251	negative regulation of chromosome organi...	27	9	4.66	0.03226	0.03226	0.00549	0.06386
GO:0035149	lumen formation, open tracheal system	11	6	1.9	0.00550	0.00550	0.00550	0.16028
GO:0042908	xenobiotic transport	11	6	1.9	0.00550	0.00550	0.00550	0.01230
GO:0000902	cell morphogenesis	798	223	137.83	5.9e-16	0.72254	0.00584	0.07949
GO:0030100	regulation of endocytosis	39	15	6.74	0.00133	0.00133	0.00648	0.10959
GO:0009790	embryo development	610	170	105.36	4.7e-12	7.4e-05	0.00741	0.00043
GO:0000904	cell morphogenesis involved in different...	523	168	90.33	3.3e-18	0.00732	0.00752	1.9e-05
GO:0051225	spindle assembly	48	14	8.29	0.02846	0.02846	0.00767	0.01109
GO:0007400	neuroblast fate determination	22	9	3.8	0.00769	0.00769	0.00769	0.37146
GO:0042752	regulation of circadian rhythm	44	15	7.6	0.00520	0.00520	0.00789	0.05397
GO:0007010	cytoskeleton organization	639	147	110.37	5.8e-05	0.80959	0.00799	0.02382
GO:0070593	dendrite self-avoidance	15	7	2.59	0.00800	0.00800	0.00800	0.26951
GO:0051052	regulation of DNA metabolic process	35	9	6.05	0.13665	0.13665	0.00806	0.33878
GO:0048488	synaptic vesicle endocytosis	59	17	10.19	0.01892	0.01892	0.00853	0.12428
GO:0016203	muscle attachment	41	13	7.08	0.01720	0.01720	0.00882	0.09245
GO:0000281	mitotic cytokinesis	12	6	2.07	0.00941	0.00941	0.00941	0.00816
GO:0030512	negative regulation of transforming grow...	12	6	2.07	0.00941	0.00941	0.00941	0.16031
GO:0045175	basal protein localization	12	6	2.07	0.00941	0.00941	0.00941	0.40259
GO:0045742	positive regulation of epidermal growth ...	12	6	2.07	0.00941	0.00941	0.00941	0.11488
GO:0007409	axonogenesis	361	124	62.35	5.0e-16	0.02259	0.00951	1.7e-05
GO:0035265	organ growth	82	29	14.16	5.8e-05	0.04158	0.00951	0.00302
GO:0032956	regulation of actin cytoskeleton organiz...	55	16	9.5	0.02047	0.02047	0.00978	0.74812
GO:0007448	anterior/posterior pattern specification...	21	8	3.63	0.01896	0.01896	0.00985	0.11407
GO:0042886	amide transport	17	6	2.94	0.05833	0.05833	0.00989	0.04011
GO:0007386	compartment pattern specification	6	4	1.04	0.00989	0.00989	0.00989	0.04532
GO:0045217	cell-cell junction maintenance	6	4	1.04	0.00989	0.00989	0.00989	0.13473
GO:0045678	positive regulation of R7 cell different...	6	4	1.04	0.00989	0.00989	0.00989	0.19213
GO:0072089	stem cell proliferation	74	26	12.78	0.00016	0.00016	0.01001	0.05810
GO:0023014	signal transduction by protein phosphory...	116	35	20.04	0.00040	0.00728	0.01013	0.00125
GO:0045747	positive regulation of Notch signaling p...	47	15	8.12	0.01023	0.01023	0.01023	0.27751
GO:0006869	lipid transport	58	14	10.02	0.11471	0.11471	0.01038	0.25296
GO:0016336	establishment or maintenance of polarity...	9	5	1.55	0.01040	0.01040	0.01040	0.12318
GO:0008101	decapentaplegic signaling pathway	23	9	3.97	0.01074	0.01074	0.01074	0.34706
GO:0007379	segment specification	40	12	6.91	0.03319	0.03319	0.01129	0.37678
GO:0007443	Malpighian tubule morphogenesis	43	15	7.43	0.00406	0.00406	0.01129	0.23129
GO:0007016	cytoskeletal anchoring at plasma membran...	35	12	6.05	0.01135	0.01135	0.01135	0.06228
GO:0035023	regulation of Rho protein signal transdu...	31	11	5.35	0.01144	0.01144	0.01144	0.89649
GO:0007416	synapse assembly	171	60	29.54	1.0e-08	0.01258	0.01258	4.0e-05
GO:0051568	histone H3-K4 methylation	20	8	3.45	0.01378	0.01378	0.01378	0.63704
GO:0055059	asymmetric neuroblast division	35	12	6.05	0.01135	0.01135	0.01452	0.17432
GO:0042059	negative regulation of epidermal growth ...	24	9	4.15	0.01461	0.01461	0.01461	0.28699
GO:0007520	myoblast fusion	32	11	5.53	0.01477	0.01477	0.01477	0.34957
GO:0030177	positive regulation of Wnt signaling pat...	28	10	4.84	0.01488	0.01488	0.01488	0.33775
GO:0000132	establishment of mitotic spindle orienta...	13	6	2.25	0.01496	0.01496	0.01496	0.01002
GO:0000187	activation of MAPK activity	13	6	2.25	0.01496	0.01496	0.01496	0.50000
GO:0007430	terminal branching, open tracheal system	13	6	2.25	0.01496	0.01496	0.01496	0.15439
GO:0045596	negative regulation of cell differentiat...	132	41	22.8	6.4e-05	0.00070	0.01585	0.00956
GO:0030707	ovarian follicle cell development	221	65	38.17	4.1e-06	0.03619	0.01633	0.08406
GO:0048863	stem cell differentiation	127	39	21.94	0.00013	0.32621	0.01724	0.02328
GO:0051963	regulation of synapse assembly	104	34	17.96	8.6e-05	0.00316	0.01729	0.34501
GO:0048511	rhythmic process	103	33	17.79	0.00017	0.00807	0.01732	0.00017
GO:0003382	epithelial cell morphogenesis	17	9	2.94	0.00085	0.00085	0.01770	0.03802
GO:0035172	hemocyte proliferation	48	14	8.29	0.02846	0.02846	0.01772	0.27842
GO:0048085	adult chitin-containing cuticle pigmenta...	18	8	3.11	0.00660	0.00660	0.01779	0.05799
GO:1905268	negative regulation of chromatin organiz...	22	8	3.8	0.02540	0.02540	0.01782	0.10073
GO:0001944	vasculature development	25	7	4.32	0.12593	0.12593	0.01789	0.36942
GO:0032273	positive regulation of protein polymeriz...	20	5	3.45	0.25495	0.25495	0.01794	0.13856
GO:1902532	negative regulation of intracellular sig...	66	27	11.4	4.7e-06	0.01296	0.01915	0.01414
GO:0008654	phospholipid biosynthetic process	37	13	6.39	0.00679	0.00679	0.01971	0.00396
GO:0048598	embryonic morphogenesis	247	74	42.66	3.9e-07	0.02995	0.01988	0.00159
GO:0006402	mRNA catabolic process	37	10	6.39	0.09218	0.09218	0.01989	0.02904
GO:0003383	apical constriction	7	4	1.21	0.01994	0.01994	0.01994	0.58063
GO:0015828	tyrosine transport	7	4	1.21	0.01994	0.01994	0.01994	0.07071
GO:0034501	protein localization to kinetochore	7	4	1.21	0.01994	0.01994	0.01994	1.00000
GO:0048104	establishment of body hair or bristle pl...	7	4	1.21	0.01994	0.01994	0.01994	0.10722
GO:0071472	cellular response to salt stress	7	4	1.21	0.01994	0.01994	0.01994	0.40482
GO:0042048	olfactory behavior	98	27	16.93	0.00711	0.00711	0.02046	0.97807
GO:0030111	regulation of Wnt signaling pathway	69	28	11.92	3.8e-06	0.00812	0.02128	0.03124
GO:0007422	peripheral nervous system development	89	24	15.37	0.01413	0.01413	0.02202	0.25113
GO:0007399	nervous system development	1577	373	272.38	4.9e-14	0.33132	0.02232	0.41917
GO:0046854	phosphatidylinositol phosphorylation	14	6	2.42	0.02242	0.02242	0.02242	0.36789
GO:0050795	regulation of behavior	49	12	8.46	0.12651	0.12651	0.02242	0.41744
GO:0035914	skeletal muscle cell differentiation	34	11	5.87	0.02357	0.02357	0.02357	0.13450
GO:0045475	locomotor rhythm	47	14	8.12	0.02382	0.02382	0.02382	0.09674
GO:0040003	chitin-based cuticle development	66	25	11.4	5.1e-05	0.00140	0.02406	0.14016
GO:0016325	oocyte microtubule cytoskeleton organiza...	39	12	6.74	0.02740	0.02740	0.02448	0.30849
GO:0060070	canonical Wnt signaling pathway	30	10	5.18	0.02458	0.02458	0.02458	0.60945
GO:0016334	establishment or maintenance of polarity...	31	11	5.35	0.01144	0.01144	0.02522	0.37957
GO:0007475	apposition of dorsal and ventral imagina...	22	8	3.8	0.02540	0.02540	0.02540	0.09191
GO:0045433	male courtship behavior, veined wing gen...	22	8	3.8	0.02540	0.02540	0.02540	0.19744
GO:0007417	central nervous system development	237	69	40.94	3.1e-06	0.00030	0.02544	0.02059
GO:0006461	protein complex assembly	236	44	40.76	0.31079	0.31079	0.02600	0.43799
GO:0045595	regulation of cell differentiation	372	118	64.25	1.6e-12	0.01273	0.02698	9.9e-07
GO:0072002	Malpighian tubule development	63	22	10.88	0.00054	0.04248	0.02739	0.01298
GO:0007030	Golgi organization	66	18	11.4	0.02775	0.02775	0.02775	0.11235
GO:0032880	regulation of protein localization	84	19	14.51	0.12475	0.12475	0.02805	0.80203
GO:0035186	syncytial blastoderm mitotic cell cycle	16	6	2.76	0.04396	0.04396	0.02818	0.50715
GO:0007029	endoplasmic reticulum organization	11	5	1.9	0.02819	0.02819	0.02819	0.05538
GO:0007289	spermatid nucleus differentiation	11	5	1.9	0.02819	0.02819	0.02819	0.09933
GO:0035293	chitin-based larval cuticle pattern form...	11	5	1.9	0.02819	0.02819	0.02819	0.53158
GO:0035385	Roundabout signaling pathway	11	5	1.9	0.02819	0.02819	0.02819	0.10684
GO:0043506	regulation of JUN kinase activity	11	5	1.9	0.02819	0.02819	0.02819	0.26156
GO:0061343	cell adhesion involved in heart morphoge...	11	5	1.9	0.02819	0.02819	0.02819	0.33334
GO:0008284	positive regulation of cell proliferatio...	59	16	10.19	0.03850	0.03850	0.02844	0.38915
GO:0030036	actin cytoskeleton organization	220	70	38	6.1e-08	0.00417	0.02886	5.9e-05
GO:0051965	positive regulation of synapse assembly	26	12	4.49	0.00059	0.02950	0.02950	0.04277
GO:0010639	negative regulation of organelle organiz...	74	20	12.78	0.02319	0.02319	0.02952	0.11260
GO:0017015	regulation of transforming growth factor...	14	8	2.42	0.00087	0.02961	0.02961	0.02708
GO:0030516	regulation of axon extension	10	7	1.73	0.00033	0.02962	0.02962	0.02035
GO:0031114	regulation of microtubule depolymerizati...	30	10	5.18	0.02458	0.02458	0.02964	0.46078
GO:0048678	response to axon injury	8	4	1.38	0.03450	0.03450	0.02976	0.04258
GO:0051663	oocyte nucleus localization involved in ...	10	4	1.73	0.07772	0.07772	0.02978	0.20702
GO:0030518	intracellular steroid hormone receptor s...	17	5	2.94	0.15606	0.15606	0.02979	0.18228
GO:0010675	regulation of cellular carbohydrate meta...	11	3	1.9	0.29266	0.29266	0.02984	0.47873
GO:0016318	ommatidial rotation	31	10	5.35	0.03084	0.03084	0.03084	0.30577
GO:0048675	axon extension	50	19	8.64	0.00038	0.00829	0.03126	0.33185
GO:0007097	nuclear migration	29	10	5.01	0.01929	0.01929	0.03183	0.73387
GO:0030713	ovarian follicle cell stalk formation	15	6	2.59	0.03203	0.03203	0.03203	0.20421
GO:0035158	regulation of tube diameter, open trache...	15	6	2.59	0.03203	0.03203	0.03203	0.45816
GO:0046529	imaginal disc fusion, thorax closure	15	6	2.59	0.03203	0.03203	0.03203	0.09206
GO:0060439	trachea morphogenesis	15	6	2.59	0.03203	0.03203	0.03203	0.31576
GO:0009966	regulation of signal transduction	554	167	95.69	3.8e-15	0.07465	0.03238	0.00012
GO:0007179	transforming growth factor beta receptor...	33	15	5.7	0.00015	0.00523	0.03253	0.06079
GO:0008361	regulation of cell size	77	34	13.3	2.9e-08	0.00216	0.03266	0.00019
GO:0035159	regulation of tube length, open tracheal...	38	14	6.56	0.00307	0.00307	0.03267	0.55595
GO:0030162	regulation of proteolysis	100	22	17.27	0.13105	0.13105	0.03319	0.56694
GO:0007280	pole cell migration	23	8	3.97	0.03321	0.03321	0.03321	0.18513
GO:0035309	wing and notum subfield formation	15	6	2.59	0.03203	0.03203	0.03442	0.18945
GO:0007204	positive regulation of cytosolic calcium...	8	4	1.38	0.03450	0.03450	0.03450	0.55556
GO:0007477	notum development	8	4	1.38	0.03450	0.03450	0.03450	0.07657
GO:0033627	cell adhesion mediated by integrin	8	4	1.38	0.03450	0.03450	0.03450	0.30566
GO:0035020	regulation of Rac protein signal transdu...	8	4	1.38	0.03450	0.03450	0.03450	0.48072
GO:0045762	positive regulation of adenylate cyclase...	8	4	1.38	0.03450	0.03450	0.03450	0.47086
GO:0046664	dorsal closure, amnioserosa morphology c...	8	4	1.38	0.03450	0.03450	0.03450	0.20137
GO:0048260	positive regulation of receptor-mediated...	8	4	1.38	0.03450	0.03450	0.03450	0.23007
GO:0048490	anterograde synaptic vesicle transport	8	4	1.38	0.03450	0.03450	0.03450	0.09790
GO:0060253	negative regulation of glial cell prolif...	8	4	1.38	0.03450	0.03450	0.03450	0.20272
GO:0070059	intrinsic apoptotic signaling pathway in...	8	4	1.38	0.03450	0.03450	0.03450	0.04413
GO:0071276	cellular response to cadmium ion	8	4	1.38	0.03450	0.03450	0.03450	0.14103
GO:0023057	negative regulation of signaling	240	80	41.45	5.8e-10	0.00563	0.03562	6.4e-05
GO:0048638	regulation of developmental growth	193	63	33.34	1.0e-07	0.00855	0.03645	0.08235
GO:0051493	regulation of cytoskeleton organization	109	34	18.83	0.00024	0.00212	0.03782	0.02639
GO:0007414	axonal defasciculation	16	11	2.76	7.3e-06	0.03847	0.03847	0.00293
GO:0007485	imaginal disc-derived male genitalia dev...	22	9	3.8	0.00769	0.00769	0.03875	0.60870
GO:0051299	centrosome separation	14	6	2.42	0.02242	0.02242	0.03891	0.02479
GO:0043067	regulation of programmed cell death	165	32	28.5	0.26144	0.26144	0.03891	0.98314
GO:0051297	centrosome organization	129	23	22.28	0.46966	0.46966	0.03892	0.56033
GO:0030032	lamellipodium assembly	17	6	2.94	0.05833	0.05833	0.03895	0.04492
GO:0003156	regulation of animal organ formation	12	5	2.07	0.04161	0.04161	0.03897	0.34679
GO:0000920	cell separation after cytokinesis	5	3	0.86	0.03904	0.03904	0.03904	0.04252
GO:0006972	hyperosmotic response	5	3	0.86	0.03904	0.03904	0.03904	0.27206
GO:0007500	mesodermal cell fate determination	5	3	0.86	0.03904	0.03904	0.03904	0.17045
GO:0008583	mystery cell differentiation	5	3	0.86	0.03904	0.03904	0.03904	0.08277
GO:0010800	positive regulation of peptidyl-threonin...	5	3	0.86	0.03904	0.03904	0.03904	0.22532
GO:0015014	heparan sulfate proteoglycan biosyntheti...	5	3	0.86	0.03904	0.03904	0.03904	0.09874
GO:0016584	nucleosome positioning	5	3	0.86	0.03904	0.03904	0.03904	0.09457
GO:0018990	ecdysis, chitin-based cuticle	5	3	0.86	0.03904	0.03904	0.03904	0.31726
GO:0030513	positive regulation of BMP signaling pat...	5	3	0.86	0.03904	0.03904	0.03904	0.24869
GO:0035321	maintenance of imaginal disc-derived win...	5	3	0.86	0.03904	0.03904	0.03904	0.20158
GO:0035332	positive regulation of hippo signaling	5	3	0.86	0.03904	0.03904	0.03904	0.12019
GO:0043974	histone H3-K27 acetylation	5	3	0.86	0.03904	0.03904	0.03904	0.05252
GO:0045938	positive regulation of circadian sleep/w...	5	3	0.86	0.03904	0.03904	0.03904	0.12272
GO:0070734	histone H3-K27 methylation	5	3	0.86	0.03904	0.03904	0.03904	0.30639
GO:2000431	regulation of cytokinesis, actomyosin co...	5	3	0.86	0.03904	0.03904	0.03904	0.17256
GO:0008407	chaeta morphogenesis	41	12	7.08	0.03980	0.03980	0.03980	0.64000
GO:0007623	circadian rhythm	97	29	16.75	0.00143	0.05903	0.04028	0.98761
GO:0040018	positive regulation of multicellular org...	28	9	4.84	0.04049	0.04049	0.04049	0.39357
GO:0007525	somatic muscle development	53	21	9.15	9.4e-05	0.01733	0.04095	0.06357
GO:0008277	regulation of G-protein coupled receptor...	28	9	4.84	0.04049	0.04049	0.04144	0.34595
GO:0007428	primary branching, open tracheal system	12	5	2.07	0.04161	0.04161	0.04161	0.28272
GO:0045498	sex comb development	12	5	2.07	0.04161	0.04161	0.04161	0.23038
GO:0007455	eye-antennal disc morphogenesis	38	13	6.56	0.00873	0.00873	0.04201	0.47285
GO:0045197	establishment or maintenance of epitheli...	36	16	6.22	0.00013	0.05487	0.04287	0.00218
GO:0001700	embryonic development via the syncytial ...	176	51	30.4	6.8e-05	0.06040	0.04294	0.00333
GO:0030866	cortical actin cytoskeleton organization	39	14	6.74	0.00404	0.00404	0.04319	0.27018
GO:0035017	cuticle pattern formation	27	11	4.66	0.00342	0.00342	0.04344	0.09412
GO:0007614	short-term memory	20	7	3.45	0.04388	0.04388	0.04388	0.30840
GO:0001764	neuron migration	16	6	2.76	0.04396	0.04396	0.04396	0.27588
GO:0008356	asymmetric cell division	104	32	17.96	0.00048	0.00798	0.04418	0.21580
GO:0007283	spermatogenesis	180	41	31.09	0.03315	0.03315	0.04483	1.00000
GO:0006979	response to oxidative stress	74	15	12.78	0.28950	0.28950	0.04719	0.25930
GO:0035556	intracellular signal transduction	350	102	60.45	1.1e-08	0.10183	0.04770	0.02722
GO:0050803	regulation of synapse structure or activ...	146	48	25.22	2.7e-06	0.00750	0.04886	0.01739
GO:0045892	negative regulation of transcription, DN...	249	60	43.01	0.00329	0.00329	0.04959	0.11354
GO:0001737	establishment of imaginal disc-derived w...	29	9	5.01	0.05003	0.05003	0.05003	0.62323
GO:0046843	dorsal appendage formation	29	9	5.01	0.05003	0.05003	0.05003	0.15654
GO:0006357	regulation of transcription from RNA pol...	433	97	74.79	0.00274	0.01592	0.05043	0.26525
GO:0040008	regulation of growth	286	83	49.4	3.4e-07	0.14059	0.05173	0.00289
GO:0045860	positive regulation of protein kinase ac...	36	15	6.22	0.00049	0.02469	0.05282	0.02588
GO:0046847	filopodium assembly	26	13	4.49	0.00013	0.02197	0.05286	4.0e-06
GO:0008362	chitin-based embryonic cuticle biosynthe...	25	8	4.32	0.05339	0.05339	0.05339	0.84861
GO:0070983	dendrite guidance	25	8	4.32	0.05339	0.05339	0.05339	0.52394
GO:0051224	negative regulation of protein transport	24	8	4.15	0.04252	0.04252	0.05357	0.11216
GO:0007050	cell cycle arrest	9	4	1.55	0.05378	0.05378	0.05378	0.05275
GO:0007406	negative regulation of neuroblast prolif...	9	4	1.55	0.05378	0.05378	0.05378	0.27509
GO:0071243	cellular response to arsenic-containing ...	9	4	1.55	0.05378	0.05378	0.05378	0.12701
GO:0050807	regulation of synapse organization	121	40	20.9	1.6e-05	0.05489	0.05489	0.15745
GO:0001934	positive regulation of protein phosphory...	65	23	11.23	0.00033	0.01027	0.05655	0.15209
GO:0061024	membrane organization	139	31	24.01	0.07371	0.07371	0.05747	0.52527
GO:0045570	regulation of imaginal disc growth	29	11	5.01	0.00651	0.19173	0.05765	0.27353
GO:0016476	regulation of embryonic cell shape	27	10	4.66	0.01127	0.01127	0.05778	0.39378
GO:0042391	regulation of membrane potential	38	11	6.56	0.05156	0.05156	0.05804	0.36555
GO:0030308	negative regulation of cell growth	13	5	2.25	0.05827	0.05827	0.05827	0.16715
GO:0030723	ovarian fusome organization	13	5	2.25	0.05827	0.05827	0.05827	0.53464
GO:0060857	establishment of glial blood-brain barri...	13	5	2.25	0.05827	0.05827	0.05827	0.44272
GO:0045610	regulation of hemocyte differentiation	20	6	3.45	0.11618	0.11618	0.05831	0.46389
GO:0006855	drug transmembrane transport	17	6	2.94	0.05833	0.05833	0.05833	0.04507
GO:0007160	cell-matrix adhesion	17	6	2.94	0.05833	0.05833	0.05833	0.59298
GO:0048803	imaginal disc-derived male genitalia mor...	17	6	2.94	0.05833	0.05833	0.05833	0.86811
GO:0019730	antimicrobial humoral response	96	23	16.58	0.05797	0.05797	0.06017	0.00300
GO:0006342	chromatin silencing	54	14	9.33	0.07077	0.07077	0.06068	0.21187
GO:0035071	salivary gland cell autophagic cell deat...	61	16	10.54	0.05090	0.05090	0.06159	0.60943
GO:0051969	regulation of transmission of nerve impu...	74	18	12.78	0.07644	0.07644	0.06168	0.78040
GO:0007616	long-term memory	53	14	9.15	0.06183	0.06183	0.06183	0.76791
GO:0046530	photoreceptor cell differentiation	188	66	32.47	1.8e-09	0.03256	0.06328	0.00874
GO:0006886	intracellular protein transport	179	43	30.92	0.01237	0.01237	0.06417	0.09537
GO:0009967	positive regulation of signal transducti...	211	61	36.44	1.5e-05	0.00171	0.06478	0.11793
GO:0045746	negative regulation of Notch signaling p...	44	12	7.6	0.06503	0.06503	0.06503	0.77219
GO:0035152	regulation of tube architecture, open tr...	71	27	12.26	2.4e-05	0.01404	0.06622	0.01224
GO:0045184	establishment of protein localization	267	58	46.12	0.03257	0.03257	0.06660	0.47564
GO:0034968	histone lysine methylation	35	14	6.05	0.00123	0.00123	0.06726	0.07669
GO:0035051	cardiocyte differentiation	34	12	5.87	0.00881	0.14622	0.06755	0.06867
GO:0071417	cellular response to organonitrogen comp...	39	11	6.74	0.06105	0.06105	0.06783	0.36004
GO:0060232	delamination	13	6	2.25	0.01496	0.01496	0.06791	0.13866
GO:0071711	basement membrane organization	11	5	1.9	0.02819	0.02819	0.06801	0.19878
GO:0009649	entrainment of circadian clock	11	4	1.9	0.10602	0.10602	0.06817	0.30918
GO:0035090	maintenance of apical/basal cell polarit...	11	4	1.9	0.10602	0.10602	0.06817	0.48364
GO:0051291	protein heterooligomerization	11	4	1.9	0.10602	0.10602	0.06817	0.47352
GO:0003402	planar cell polarity pathway involved in...	6	3	1.04	0.06819	0.06819	0.06819	0.27273
GO:0006651	diacylglycerol biosynthetic process	6	3	1.04	0.06819	0.06819	0.06819	0.17483
GO:0031061	negative regulation of histone methylati...	6	3	1.04	0.06819	0.06819	0.06819	0.31138
GO:0031062	positive regulation of histone methylati...	6	3	1.04	0.06819	0.06819	0.06819	0.24544
GO:0036092	phosphatidylinositol-3-phosphate biosynt...	6	3	1.04	0.06819	0.06819	0.06819	0.26700
GO:0051283	negative regulation of sequestering of c...	6	3	1.04	0.06819	0.06819	0.06819	0.14122
GO:0007224	smoothened signaling pathway	61	22	10.54	0.00032	0.04146	0.06847	0.02513
GO:0001745	compound eye morphogenesis	270	87	46.64	7.0e-10	0.03038	0.07050	0.37633
GO:0035019	somatic stem cell population maintenance	22	7	3.8	0.07078	0.07078	0.07078	0.47218
GO:0035277	spiracle morphogenesis, open tracheal sy...	22	7	3.8	0.07078	0.07078	0.07078	0.19452
GO:0048814	regulation of dendrite morphogenesis	28	8	4.84	0.09587	0.09587	0.07079	0.70056
GO:0042078	germ-line stem cell division	36	9	6.22	0.15589	0.15589	0.07090	0.64222
GO:0000122	negative regulation of transcription fro...	144	32	24.87	0.07298	0.07298	0.07361	0.52360
GO:0002064	epithelial cell development	328	93	56.65	2.2e-07	0.01454	0.07383	0.16699
GO:0042127	regulation of cell proliferation	204	60	35.24	9.6e-06	8.6e-05	0.07458	0.00877
GO:0030514	negative regulation of BMP signaling pat...	18	6	3.11	0.07518	0.07518	0.07518	0.56074
GO:0051260	protein homooligomerization	18	6	3.11	0.07518	0.07518	0.07518	0.54056
GO:0072347	response to anesthetic	18	6	3.11	0.07518	0.07518	0.07518	0.24783
GO:0001754	eye photoreceptor cell differentiation	159	58	27.46	3.5e-09	0.11013	0.07531	0.03116
GO:0048599	oocyte development	120	32	20.73	0.00612	0.06167	0.07580	0.51572
GO:0007264	small GTPase mediated signal transductio...	120	46	20.73	2.6e-08	0.29996	0.07602	0.00485
GO:0007314	oocyte anterior/posterior axis specifica...	72	22	12.44	0.00384	0.07064	0.07647	0.03142
GO:0046928	regulation of neurotransmitter secretion	16	9	2.76	0.00047	0.07689	0.07689	0.00221
GO:0008582	regulation of synaptic growth at neuromu...	97	28	16.75	0.00303	0.06562	0.07738	0.96616
GO:0043297	apical junction assembly	53	22	9.15	2.7e-05	0.07766	0.07766	0.57401
GO:0035099	hemocyte migration	10	4	1.73	0.07772	0.07772	0.07772	0.35382
GO:0043589	skin morphogenesis	10	4	1.73	0.07772	0.07772	0.07772	0.39583
GO:0048311	mitochondrion distribution	10	4	1.73	0.07772	0.07772	0.07772	0.00854
GO:0048730	epidermis morphogenesis	10	4	1.73	0.07772	0.07772	0.07772	0.39568
GO:0008104	protein localization	437	112	75.48	3.4e-06	0.05517	0.07777	0.00800
GO:0007635	chemosensory behavior	101	29	17.45	0.00281	0.07782	0.07782	0.17004
GO:0048619	embryonic hindgut morphogenesis	46	17	7.95	0.00110	0.07816	0.07816	0.16776
GO:0071772	response to BMP	41	16	7.08	0.00077	0.04076	0.07818	0.03904
GO:0006611	protein export from nucleus	14	5	2.42	0.07819	0.07819	0.07819	0.16622
GO:0007110	meiosis I cytokinesis	14	5	2.42	0.07819	0.07819	0.07819	0.03673
GO:0007394	dorsal closure, elongation of leading ed...	14	5	2.42	0.07819	0.07819	0.07819	0.42688
GO:0045880	positive regulation of smoothened signal...	14	5	2.42	0.07819	0.07819	0.07819	0.42569
GO:0048082	regulation of adult chitin-containing cu...	14	5	2.42	0.07819	0.07819	0.07819	0.96207
GO:0048800	antennal morphogenesis	14	5	2.42	0.07819	0.07819	0.07819	0.47288
GO:0007474	imaginal disc-derived wing vein specific...	50	13	8.64	0.07826	0.07826	0.07826	0.72022
GO:0060446	branching involved in open tracheal syst...	55	17	9.5	0.00918	0.00918	0.07836	0.52572
GO:0072384	organelle transport along microtubule	24	11	4.15	0.00108	0.00108	0.07845	0.01302
GO:0050896	response to stimulus	2275	501	392.95	1.7e-13	0.11103	0.07861	1.7e-13
GO:0031060	regulation of histone methylation	14	8	2.42	0.00087	0.00087	0.07862	0.01130
GO:0016335	morphogenesis of larval imaginal disc ep...	12	7	2.07	0.00159	0.00159	0.07870	0.03836
GO:0072091	regulation of stem cell proliferation	24	9	4.15	0.01461	0.01461	0.07871	0.26120
GO:0033301	cell cycle comprising mitosis without cy...	19	8	3.28	0.00971	0.00971	0.07873	0.00584
GO:0035153	epithelial cell type specification, open...	13	5	2.25	0.05827	0.05827	0.07899	0.28731
GO:0070076	histone lysine demethylation	8	4	1.38	0.03450	0.03450	0.07900	0.33333
GO:0060966	regulation of gene silencing by RNA	23	6	3.97	0.19397	0.19397	0.07908	0.32962
GO:0042551	neuron maturation	25	6	4.32	0.25420	0.25420	0.07913	0.71244
GO:0060632	regulation of microtubule-based movement	13	3	2.25	0.39524	0.39524	0.07925	0.45707
GO:0009855	determination of bilateral symmetry	19	4	3.28	0.42125	0.42125	0.07925	1.00000
GO:0021510	spinal cord development	17	3	2.94	0.58306	0.58306	0.07934	0.88448
GO:0007420	brain development	127	38	21.94	0.00028	0.03570	0.08211	0.02259
GO:0045793	positive regulation of cell size	32	9	5.53	0.08698	0.08698	0.08698	0.99600
GO:0006952	defense response	265	48	45.77	0.38137	0.72043	0.08747	0.30831
GO:0008340	determination of adult lifespan	157	34	27.12	0.08889	0.08889	0.08889	0.55682
GO:0008355	olfactory learning	56	14	9.67	0.09109	0.09109	0.09109	0.60777
GO:0051705	multi-organism behavior	117	28	20.21	0.03998	0.03998	0.09218	0.41516
GO:0006963	positive regulation of antibacterial pep...	27	8	4.66	0.08005	0.08005	0.09429	0.03608
GO:0007303	cytoplasmic transport, nurse cell to ooc...	19	6	3.28	0.09449	0.09449	0.09449	0.28082
GO:0046578	regulation of Ras protein signal transdu...	85	37	14.68	1.2e-08	0.00275	0.09523	0.02414
GO:0007026	negative regulation of microtubule depol...	28	8	4.84	0.09587	0.09587	0.09587	0.51266
GO:0048646	anatomical structure formation involved ...	497	121	85.84	2.0e-05	0.18622	0.09646	0.08179
GO:0008406	gonad development	81	27	13.99	0.00032	0.03653	0.09788	0.00930
GO:0048584	positive regulation of response to stimu...	320	80	55.27	0.00022	0.47935	0.09906	0.05984
