# Supplementary material for: A transposable element insertion is associated with an alternative life history strategy
Source: Nat Commun. 2019 Dec 17;10:5757. doi: 10.1038/s41467-019-13596-2 (PMC6917731; doi:10.1038/s41467-019-13596-2)
Supplement: Supplementary file 7 — Supplementary Data 3 [file 41467_2019_13596_MOESM7_ESM.xlsx]

## Sheet: Molecular
GO.ID	Term	Annotated	Significant	Expected	classicFisher	elimFisher	topgoFisher	parentchildFisher
GO:0045735	nutrient reservoir activity	8	4	0.46	0.00063	0.00063	0.00063	0.00063
GO:0004709	MAP kinase kinase kinase activity	9	4	0.52	0.00109	0.00109	0.00109	0.01630
GO:0005214	structural constituent of chitin-based c...	41	8	2.37	0.00202	0.00202	0.00202	1.00000
GO:0004395	hexaprenyldihydroxybenzoate methyltransf...	6	3	0.35	0.00335	0.00335	0.00335	1.00000
GO:0004728	receptor signaling protein tyrosine phos...	6	3	0.35	0.00335	0.00335	0.00335	0.02685
GO:0016918	retinal binding	6	3	0.35	0.00335	0.00335	0.00335	0.20540
GO:0019901	protein kinase binding	32	6	1.85	0.00894	0.00894	0.00585	0.49659
GO:0005001	transmembrane receptor protein tyrosine ...	9	3	0.52	0.01235	0.01235	0.01235	0.05723
GO:0030165	PDZ domain binding	9	3	0.52	0.01235	0.01235	0.01235	0.01982
GO:0004854	xanthine dehydrogenase activity	11	3	0.64	0.02226	0.02226	0.02226	1.00000
GO:0017147	Wnt-protein binding	12	3	0.69	0.02843	0.02843	0.02843	0.02278
GO:0004029	aldehyde dehydrogenase (NAD) activity	5	2	0.29	0.02960	0.02960	0.02960	0.10989
GO:0005110	frizzled-2 binding	5	2	0.29	0.02960	0.02960	0.02960	0.22222
GO:0005112	Notch binding	22	4	1.27	0.03496	0.03496	0.03496	0.04550
GO:0017169	CDP-alcohol phosphatidyltransferase acti...	6	2	0.35	0.04272	0.04272	0.04272	0.53571
GO:0019838	growth factor binding	6	2	0.35	0.04272	0.04272	0.04272	0.03679
GO:0017137	Rab GTPase binding	15	3	0.87	0.05175	0.05175	0.05175	0.23460
GO:0033842	N-acetyl-beta-glucosaminyl-glycoprotein ...	7	2	0.4	0.05757	0.05757	0.05757	0.32598
GO:0042813	Wnt-activated receptor activity	7	2	0.4	0.05757	0.05757	0.05757	0.18170
GO:0043548	phosphatidylinositol 3-kinase binding	7	2	0.4	0.05757	0.05757	0.05757	0.04975
GO:0004568	chitinase activity	16	3	0.92	0.06106	0.06106	0.06106	0.27812
GO:0008483	transaminase activity	16	3	0.92	0.06106	0.06106	0.06106	1.00000
GO:0060089	molecular transducer activity	458	43	26.45	0.00081	0.26099	0.06498	0.00081
GO:0015020	glucuronosyltransferase activity	17	3	0.98	0.07109	0.07109	0.07109	0.13951
GO:0008194	UDP-glycosyltransferase activity	70	9	4.04	0.01842	0.01842	0.07245	0.00341
GO:0008431	vitamin E binding	8	2	0.46	0.07389	0.07389	0.07389	0.06871
GO:0005089	Rho guanyl-nucleotide exchange factor ac...	18	3	1.04	0.08180	0.08180	0.08180	0.20231
GO:0016831	carboxy-lyase activity	18	3	1.04	0.08180	0.08180	0.08180	0.54799
GO:0005057	receptor signaling protein activity	100	15	5.78	0.00054	0.10668	0.08259	0.07475
GO:0008168	methyltransferase activity	66	8	3.81	0.03498	0.25862	0.09009	0.75063
GO:0016015	morphogen activity	9	2	0.52	0.09147	0.09147	0.09147	0.09147
GO:0050488	ecdysteroid UDP-glucosyltransferase acti...	9	2	0.52	0.09147	0.09147	0.09147	0.39560
GO:0050660	flavin adenine dinucleotide binding	9	2	0.52	0.09147	0.09147	0.09147	0.02072

## Sheet: Biological
GO.ID	Term	Annotated	Significant	Expected	classicFisher	elimFisher	topgoFisher	parentchildFisher
GO:0006972	hyperosmotic response	5	5	0.27	4.5e-07	4.5e-07	4.5e-07	0.00012
GO:1905268	negative regulation of chromatin organiz...	22	6	1.19	0.00086	0.00086	8.3e-06	0.00406
GO:0035017	cuticle pattern formation	27	8	1.46	6.1e-05	6.1e-05	6.1e-05	0.00048
GO:0071772	response to BMP	41	6	2.22	0.02176	0.02176	0.00016	0.14043
GO:2001251	negative regulation of chromosome organi...	27	7	1.46	0.00044	0.00044	0.00016	0.00046
GO:0071472	cellular response to salt stress	7	4	0.38	0.00026	0.00026	0.00026	0.02564
GO:0031445	regulation of heterochromatin assembly	8	4	0.43	0.00050	0.00050	0.00050	0.33333
GO:0048728	proboscis development	8	4	0.43	0.00050	0.00050	0.00050	0.00085
GO:0070059	intrinsic apoptotic signaling pathway in...	8	4	0.43	0.00050	0.00050	0.00050	0.00430
GO:0071276	cellular response to cadmium ion	8	4	0.43	0.00050	0.00050	0.00050	0.14103
GO:0032259	methylation	89	10	4.82	0.02136	0.02136	0.00065	0.01410
GO:0008045	motor neuron axon guidance	76	12	4.11	0.00070	0.00070	0.00070	0.03754
GO:0071243	cellular response to arsenic-containing ...	9	4	0.49	0.00086	0.00086	0.00086	0.00095
GO:0016201	synaptic target inhibition	22	6	1.19	0.00086	0.00086	0.00086	0.03399
GO:0045793	positive regulation of cell size	32	7	1.73	0.00133	0.00133	0.00133	0.05424
GO:0000186	activation of MAPKK activity	10	4	0.54	0.00137	0.00137	0.00137	0.00099
GO:0045887	positive regulation of synaptic growth a...	24	6	1.3	0.00141	0.00141	0.00141	0.02463
GO:0001838	embryonic epithelial tube formation	15	6	0.81	8.0e-05	8.0e-05	0.00142	0.00037
GO:0007485	imaginal disc-derived male genitalia dev...	22	4	1.19	0.02845	0.02845	0.00145	0.82609
GO:0006035	cuticle chitin biosynthetic process	5	3	0.27	0.00145	0.00145	0.00145	0.00476
GO:0050808	synapse organization	245	24	13.26	0.00328	0.04781	0.00149	0.00357
GO:0002385	mucosal immune response	11	4	0.6	0.00206	0.00206	0.00206	1.00000
GO:0048742	regulation of skeletal muscle fiber deve...	98	13	5.3	0.00225	0.00225	0.00225	0.00333
GO:0035127	post-embryonic limb morphogenesis	87	12	4.71	0.00235	0.00235	0.00235	0.15308
GO:0046692	sperm competition	6	3	0.32	0.00278	0.00278	0.00278	0.00211
GO:0051447	negative regulation of meiotic cell cycl...	6	3	0.32	0.00278	0.00278	0.00278	0.00127
GO:0007623	circadian rhythm	97	7	5.25	0.27107	0.27107	0.00300	0.99936
GO:0051017	actin filament bundle assembly	20	5	1.08	0.00356	0.00356	0.00356	0.00228
GO:0051052	regulation of DNA metabolic process	35	8	1.89	0.00044	0.00044	0.00397	0.00020
GO:0048675	axon extension	50	7	2.71	0.01716	0.01716	0.00397	0.15332
GO:0002168	instar larval development	57	10	3.09	0.00084	0.00084	0.00425	0.03325
GO:0007435	salivary gland morphogenesis	118	11	6.39	0.05386	0.05386	0.00442	0.34260
GO:0006743	ubiquinone metabolic process	7	3	0.38	0.00467	0.00467	0.00467	0.00535
GO:0007488	histoblast morphogenesis	7	3	0.38	0.00467	0.00467	0.00467	0.02662
GO:0035224	genital disc anterior/posterior pattern ...	7	3	0.38	0.00467	0.00467	0.00467	0.18163
GO:0042694	muscle cell fate specification	7	3	0.38	0.00467	0.00467	0.00467	0.02906
GO:0061382	Malpighian tubule tip cell differentiati...	7	3	0.38	0.00467	0.00467	0.00467	0.00665
GO:0048800	antennal morphogenesis	14	4	0.76	0.00548	0.00548	0.00548	0.03208
GO:0007480	imaginal disc-derived leg morphogenesis	87	12	4.71	0.00235	0.00235	0.00556	0.19641
GO:0007420	brain development	127	16	6.87	0.00128	0.00128	0.00616	0.00487
GO:0006937	regulation of muscle contraction	8	3	0.43	0.00718	0.00718	0.00718	0.04912
GO:0007477	notum development	8	3	0.43	0.00718	0.00718	0.00718	0.01059
GO:0010092	specification of animal organ identity	8	3	0.43	0.00718	0.00718	0.00718	0.01777
GO:0007266	Rho protein signal transduction	39	4	2.11	0.15809	0.15809	0.00722	0.01109
GO:0030036	actin cytoskeleton organization	220	21	11.91	0.00776	0.06907	0.00766	0.00215
GO:0006979	response to oxidative stress	74	8	4.01	0.04555	0.04555	0.00772	0.04428
GO:1901215	negative regulation of neuron death	21	3	1.14	0.10167	0.10167	0.00845	0.24626
GO:0007523	larval visceral muscle development	9	3	0.49	0.01034	0.01034	0.01034	0.05859
GO:0061320	pericardial nephrocyte differentiation	9	3	0.49	0.01034	0.01034	0.01034	0.63462
GO:0034605	cellular response to heat	24	5	1.3	0.00818	0.00818	0.01138	0.00187
GO:0048518	positive regulation of biological proces...	939	67	50.83	0.00889	0.19408	0.01484	0.00889
GO:0035215	genital disc development	41	10	2.22	4.7e-05	0.00186	0.01577	0.00146
GO:0040018	positive regulation of multicellular org...	28	5	1.52	0.01584	0.01584	0.01584	0.13416
GO:0001944	vasculature development	25	4	1.35	0.04336	0.04336	0.01622	0.06836
GO:0043704	photoreceptor cell fate specification	12	3	0.65	0.02401	0.02401	0.01625	0.02502
GO:0007622	rhythmic behavior	74	5	4.01	0.37215	0.37215	0.01637	0.79383
GO:0007412	axon target recognition	19	4	1.03	0.01712	0.01712	0.01712	0.03442
GO:0007476	imaginal disc-derived wing morphogenesis	338	32	18.3	0.00128	0.00128	0.01790	0.99385
GO:0007419	ventral cord development	29	5	1.57	0.01832	0.01832	0.01832	0.03146
GO:0046622	positive regulation of organ growth	21	5	1.14	0.00447	0.00447	0.01854	0.02959
GO:0007479	leg disc proximal/distal pattern formati...	11	3	0.6	0.01874	0.01874	0.01874	0.72527
GO:0043588	skin development	75	9	4.06	0.01920	0.01920	0.01920	0.05577
GO:0060070	canonical Wnt signaling pathway	30	5	1.62	0.02104	0.02104	0.02104	0.05533
GO:0007422	peripheral nervous system development	89	10	4.82	0.02136	0.02136	0.02136	0.05034
GO:0046331	lateral inhibition	200	18	10.83	0.02280	0.02280	0.02280	1.00000
GO:0007616	long-term memory	53	7	2.87	0.02307	0.02307	0.02307	0.26534
GO:0042048	olfactory behavior	98	12	5.3	0.00632	0.00632	0.02339	0.68145
GO:0046330	positive regulation of JNK cascade	21	4	1.14	0.02429	0.02429	0.02429	0.08004
GO:0044710	single-organism metabolic process	1635	90	88.5	0.44614	0.82695	0.02462	0.48056
GO:0035290	trunk segmentation	10	3	0.54	0.01419	0.01419	0.02610	0.02346
GO:0035168	larval lymph gland hemocyte differentiat...	12	3	0.65	0.02401	0.02401	0.02611	0.09077
GO:0006525	arginine metabolic process	5	2	0.27	0.02620	0.02620	0.02620	0.02991
GO:0006642	triglyceride mobilization	5	2	0.27	0.02620	0.02620	0.02620	0.05263
GO:0008335	female germline ring canal stabilization	5	2	0.27	0.02620	0.02620	0.02620	0.01691
GO:0021587	cerebellum morphogenesis	5	2	0.27	0.02620	0.02620	0.02620	0.03414
GO:0031016	pancreas development	5	2	0.27	0.02620	0.02620	0.02620	0.03427
GO:0032875	regulation of DNA endoreduplication	5	2	0.27	0.02620	0.02620	0.02620	0.02274
GO:0035217	labial disc development	5	2	0.27	0.02620	0.02620	0.02620	0.06260
GO:0035288	anterior head segmentation	5	2	0.27	0.02620	0.02620	0.02620	0.07353
GO:0045444	fat cell differentiation	5	2	0.27	0.02620	0.02620	0.02620	0.03303
GO:0048133	male germ-line stem cell asymmetric divi...	5	2	0.27	0.02620	0.02620	0.02620	0.02836
GO:0048596	embryonic camera-type eye morphogenesis	5	2	0.27	0.02620	0.02620	0.02620	0.47619
GO:0048793	pronephros development	5	2	0.27	0.02620	0.02620	0.02620	0.27473
GO:0060113	inner ear receptor cell differentiation	5	2	0.27	0.02620	0.02620	0.02620	0.47619
GO:0072079	nephron tubule formation	5	2	0.27	0.02620	0.02620	0.02620	0.70629
GO:0090136	epithelial cell-cell adhesion	5	2	0.27	0.02620	0.02620	0.02620	0.06035
GO:0010948	negative regulation of cell cycle proces...	131	7	7.09	0.56978	0.56978	0.02646	0.45236
GO:0042078	germ-line stem cell division	36	6	1.95	0.01182	0.01182	0.02813	0.00332
GO:0007400	neuroblast fate determination	22	4	1.19	0.02845	0.02845	0.02845	0.41681
GO:0002121	inter-male aggressive behavior	44	6	2.38	0.02986	0.02986	0.02986	0.75362
GO:0010629	negative regulation of gene expression	393	21	21.27	0.55883	0.55883	0.03133	0.07213
GO:0023014	signal transduction by protein phosphory...	116	11	6.28	0.04863	0.34077	0.03243	0.05681
GO:0010951	negative regulation of endopeptidase act...	23	4	1.24	0.03302	0.03302	0.03302	0.29325
GO:0007472	wing disc morphogenesis	344	34	18.62	0.00041	0.03509	0.03509	0.14414
GO:0035218	leg disc development	102	17	5.52	2.8e-05	0.00078	0.03596	0.00306
GO:0008286	insulin receptor signaling pathway	31	4	1.68	0.08396	0.08396	0.03665	0.24077
GO:0035051	cardiocyte differentiation	34	6	1.84	0.00893	0.00893	0.03742	0.01490
GO:0050767	regulation of neurogenesis	141	11	7.63	0.14103	0.14103	0.03757	0.32927
GO:0046530	photoreceptor cell differentiation	188	13	10.18	0.21764	0.21764	0.03767	0.72155
GO:0009826	unidimensional cell growth	20	3	1.08	0.09061	0.09061	0.03786	0.15149
GO:0001843	neural tube closure	6	2	0.32	0.03791	0.03791	0.03791	1.00000
GO:0006177	GMP biosynthetic process	6	2	0.32	0.03791	0.03791	0.03791	0.07526
GO:0007319	negative regulation of oskar mRNA transl...	6	2	0.32	0.03791	0.03791	0.03791	0.03967
GO:0019433	triglyceride catabolic process	6	2	0.32	0.03791	0.03791	0.03791	0.07895
GO:0021545	cranial nerve development	6	2	0.32	0.03791	0.03791	0.03791	0.71429
GO:0021952	central nervous system projection neuron...	6	2	0.32	0.03791	0.03791	0.03791	0.41667
GO:0042810	pheromone metabolic process	6	2	0.32	0.03791	0.03791	0.03791	0.03331
GO:0048076	regulation of compound eye pigmentation	6	2	0.32	0.03791	0.03791	0.03791	0.20175
GO:0048636	positive regulation of muscle organ deve...	6	2	0.32	0.03791	0.03791	0.03791	0.06918
GO:0048762	mesenchymal cell differentiation	6	2	0.32	0.03791	0.03791	0.03791	0.04749
GO:0060250	germ-line stem-cell niche homeostasis	6	2	0.32	0.03791	0.03791	0.03791	0.01720
GO:0097206	nephrocyte filtration	6	2	0.32	0.03791	0.03791	0.03791	0.71429
GO:0010171	body morphogenesis	72	8	3.9	0.03967	0.03967	0.03967	0.07670
GO:0007186	G-protein coupled receptor signaling pat...	156	14	8.44	0.04246	0.04246	0.04163	0.21074
GO:0008362	chitin-based embryonic cuticle biosynthe...	25	4	1.35	0.04336	0.04336	0.04336	0.06398
GO:0035309	wing and notum subfield formation	15	3	0.81	0.04405	0.04405	0.04405	0.09491
GO:0008595	anterior/posterior axis specification, e...	114	7	6.17	0.42197	0.42197	0.04447	0.48734
GO:0007268	chemical synaptic transmission	412	28	22.3	0.12284	0.12284	0.04622	1.00000
GO:0007469	antennal development	27	7	1.46	0.00044	0.02928	0.05018	0.01382
GO:0003383	apical constriction	7	2	0.38	0.05120	0.05120	0.05120	0.36029
GO:0007418	ventral midline development	7	2	0.38	0.05120	0.05120	0.05120	0.06585
GO:0007506	gonadal mesoderm development	7	2	0.38	0.05120	0.05120	0.05120	0.10228
GO:0008156	negative regulation of DNA replication	7	2	0.38	0.05120	0.05120	0.05120	0.04123
GO:0016204	determination of muscle attachment site	7	2	0.38	0.05120	0.05120	0.05120	0.09086
GO:0036059	nephrocyte diaphragm assembly	7	2	0.38	0.05120	0.05120	0.05120	0.11991
GO:0040025	vulval development	7	2	0.38	0.05120	0.05120	0.05120	0.15556
GO:0042689	regulation of crystal cell differentiati...	7	2	0.38	0.05120	0.05120	0.05120	0.24737
GO:0061311	cell surface receptor signaling pathway ...	7	2	0.38	0.05120	0.05120	0.05120	0.07495
GO:0061321	garland nephrocyte differentiation	7	2	0.38	0.05120	0.05120	0.05120	0.08003
GO:0061331	epithelial cell proliferation involved i...	7	2	0.38	0.05120	0.05120	0.05120	0.11770
GO:0040020	regulation of meiotic nuclear division	16	3	0.87	0.05210	0.05210	0.05210	0.02984
GO:0045168	cell-cell signaling involved in cell fat...	201	19	10.88	0.01219	0.01219	0.05300	0.06789
GO:0007478	leg disc morphogenesis	88	13	4.76	0.00082	0.05300	0.05300	0.08673
GO:0046395	carboxylic acid catabolic process	40	7	2.17	0.00508	0.00508	0.05353	0.00655
GO:0007320	insemination	7	4	0.38	0.00026	0.05372	0.05372	0.00017
GO:0021915	neural tube development	8	3	0.43	0.00718	0.00718	0.05388	0.01063
GO:0035316	non-sensory hair organization	49	5	2.65	0.12377	0.12377	0.05391	0.34157
GO:0046348	amino sugar catabolic process	13	3	0.7	0.02998	0.02998	0.05392	0.02433
GO:0007542	primary sex determination, germ-line	7	2	0.38	0.05120	0.05120	0.05403	0.20000
GO:0002791	regulation of peptide secretion	8	2	0.43	0.06587	0.06587	0.05403	0.22651
GO:0048332	mesoderm morphogenesis	46	4	2.49	0.23670	0.23670	0.05404	0.55928
GO:0055074	calcium ion homeostasis	18	2	0.97	0.25438	0.25438	0.05412	0.45946
GO:0044703	multi-organism reproductive process	770	37	41.68	0.80881	0.90358	0.05510	0.98006
GO:0016477	cell migration	259	21	14.02	0.04050	0.04050	0.05870	0.44538
GO:0045455	ecdysteroid metabolic process	35	4	1.89	0.11848	0.11848	0.06080	0.41888
GO:0031290	retinal ganglion cell axon guidance	17	3	0.92	0.06081	0.06081	0.06081	0.22472
GO:0002119	nematode larval development	86	10	4.66	0.01714	0.01714	0.06135	0.66662
GO:0007548	sex differentiation	117	15	6.33	0.00150	0.04866	0.06350	0.00071
GO:0006333	chromatin assembly or disassembly	43	6	2.33	0.02697	0.56682	0.06518	0.06214
GO:0016358	dendrite development	200	13	10.83	0.28668	0.28668	0.06566	0.48156
GO:0006687	glycosphingolipid metabolic process	8	2	0.43	0.06587	0.06587	0.06587	0.19777
GO:0007285	primary spermatocyte growth	8	2	0.43	0.06587	0.06587	0.06587	0.06841
GO:0046845	branched duct epithelial cell fate deter...	8	2	0.43	0.06587	0.06587	0.06587	0.13853
GO:0060326	cell chemotaxis	8	2	0.43	0.06587	0.06587	0.06587	0.11689
GO:0060914	heart formation	8	2	0.43	0.06587	0.06587	0.06587	0.17166
GO:0007427	epithelial cell migration, open tracheal...	41	5	2.22	0.06851	0.06851	0.06851	0.12784
GO:0008407	chaeta morphogenesis	41	5	2.22	0.06851	0.06851	0.06851	0.23580
GO:0007398	ectoderm development	18	3	0.97	0.07015	0.07015	0.07015	0.11420
GO:0050896	response to stimulus	2275	149	123.14	0.00204	0.33305	0.07495	0.00204
GO:0055114	oxidation-reduction process	376	28	20.35	0.05146	0.05146	0.07660	0.04297
GO:0008355	olfactory learning	56	6	3.03	0.08055	0.08055	0.08055	0.63212
GO:0046847	filopodium assembly	26	4	1.41	0.04914	0.04914	0.08130	0.06584
GO:0007188	adenylate cyclase-modulating G-protein c...	14	3	0.76	0.03667	0.03667	0.08145	1.00000
GO:0008064	regulation of actin polymerization or de...	39	4	2.11	0.15809	0.15809	0.08159	0.66649
GO:0001746	Bolwig's organ morphogenesis	9	2	0.49	0.08174	0.08174	0.08174	0.10112
GO:0006036	cuticle chitin catabolic process	9	2	0.49	0.08174	0.08174	0.08174	0.92308
GO:0007295	growth of a germarium-derived egg chambe...	9	2	0.49	0.08174	0.08174	0.08174	0.10640
GO:0007296	vitellogenesis	9	2	0.49	0.08174	0.08174	0.08174	0.05155
GO:0035225	determination of genital disc primordium	9	2	0.49	0.08174	0.08174	0.08174	0.70120
GO:0035289	posterior head segmentation	9	2	0.49	0.08174	0.08174	0.08174	0.26471
GO:0051307	meiotic chromosome separation	9	2	0.49	0.08174	0.08174	0.08174	0.04154
GO:0030509	BMP signaling pathway	38	3	2.06	0.33908	0.33908	0.08197	0.43316
GO:0051640	organelle localization	224	11	12.12	0.67557	0.67557	0.08283	0.38467
GO:0007413	axonal fasciculation	31	4	1.68	0.08396	0.08396	0.08396	0.30736
GO:0016321	female meiosis chromosome segregation	31	4	1.68	0.08396	0.08396	0.08396	0.02735
GO:0008356	asymmetric cell division	104	11	5.63	0.02439	0.02439	0.08503	0.08627
GO:0008586	imaginal disc-derived wing vein morphoge...	57	6	3.09	0.08615	0.08615	0.08615	0.14236
GO:0030718	germ-line stem cell population maintenan...	44	5	2.38	0.08726	0.08726	0.08726	0.32137
GO:0006325	chromatin organization	239	17	12.94	0.14979	0.59156	0.08929	0.08657
GO:0009247	glycolipid biosynthetic process	20	3	1.08	0.09061	0.09061	0.09061	0.16269
GO:0035335	peptidyl-tyrosine dephosphorylation	32	4	1.73	0.09207	0.09207	0.09207	0.14530
GO:0034059	response to anoxia	10	2	0.54	0.09863	0.09863	0.09863	0.10190
GO:0035076	ecdysone receptor-mediated signaling pat...	10	2	0.54	0.09863	0.09863	0.09863	0.54180
GO:0035099	hemocyte migration	10	2	0.54	0.09863	0.09863	0.09863	0.18591
GO:0044771	meiotic cell cycle phase transition	10	2	0.54	0.09863	0.09863	0.09863	0.04164
GO:0045572	positive regulation of imaginal disc gro...	10	2	0.54	0.09863	0.09863	0.09863	0.40924
GO:0050975	sensory perception of touch	10	2	0.54	0.09863	0.09863	0.09863	0.18677
GO:0030155	regulation of cell adhesion	48	4	2.6	0.26069	0.26069	0.09865	0.29222
