# Supplementary material for: A transposable element insertion is associated with an alternative life history strategy
Source: Nat Commun. 2019 Dec 17;10:5757. doi: 10.1038/s41467-019-13596-2 (PMC6917731; doi:10.1038/s41467-019-13596-2)
Supplement: Supplementary file 8 — Supplementary Data 4 [file 41467_2019_13596_MOESM8_ESM.xlsx]

## Sheet: Molecular
GO.ID	Term	Annotated	Significant	Expected	classicFisher	elimFisher	topgoFisher	parentchildFisher
GO:0005251	delayed rectifier potassium channel acti...	5	5	0.17	4.4e-08	4.4e-08	4.4e-08	0.00062
GO:0008307	structural constituent of muscle	22	5	0.75	0.00073	0.00073	0.00073	6.2e-05
GO:0005283	sodium:amino acid symporter activity	7	3	0.24	0.00125	0.00125	0.00125	0.11739
GO:0052689	carboxylic ester hydrolase activity	51	7	1.74	0.00158	0.00158	0.00158	0.00552
GO:0042043	neurexin family protein binding	8	3	0.27	0.00194	0.00194	0.00194	0.00354
GO:0005509	calcium ion binding	55	7	1.88	0.00247	0.00247	0.00247	0.00525
GO:0042834	peptidoglycan binding	9	3	0.31	0.00284	0.00284	0.00284	0.11621
GO:0022839	ion gated channel activity	113	10	3.87	0.00503	0.00503	0.00503	1.00000
GO:0008514	organic anion transmembrane transporter ...	91	10	3.11	0.00100	0.00100	0.00626	0.76460
GO:0008329	signaling pattern recognition receptor a...	50	6	1.71	0.00672	0.00672	0.00672	0.01796
GO:0015296	anion:cation symporter activity	24	6	0.82	0.00012	0.00012	0.00841	0.01802
GO:0009055	electron carrier activity	53	6	1.81	0.00892	0.00892	0.00892	0.00892
GO:0005125	cytokine activity	5	2	0.17	0.01087	0.01087	0.01087	0.01874
GO:0008507	sodium:iodide symporter activity	5	2	0.17	0.01087	0.01087	0.01087	1.00000
GO:0015385	sodium:proton antiporter activity	5	2	0.17	0.01087	0.01087	0.01087	0.25366
GO:0000146	microfilament motor activity	6	2	0.21	0.01595	0.01595	0.01595	0.05824
GO:0017048	Rho GTPase binding	6	2	0.21	0.01595	0.01595	0.01595	0.01742
GO:0015179	L-amino acid transmembrane transporter a...	23	4	0.79	0.00705	0.00705	0.01859	0.38696
GO:0046790	virion binding	46	5	1.57	0.01954	0.01954	0.01954	0.01001
GO:0019902	phosphatase binding	33	4	1.13	0.02500	0.02500	0.02158	0.04311
GO:0030898	actin-dependent ATPase activity	7	2	0.24	0.02183	0.02183	0.02183	0.01179
GO:0042826	histone deacetylase binding	18	3	0.62	0.02201	0.02201	0.02201	0.03836
GO:0003779	actin binding	118	10	4.04	0.00682	0.00682	0.02427	0.02386
GO:0008253	5'-nucleotidase activity	8	2	0.27	0.02845	0.02845	0.02845	0.50909
GO:0008574	ATP-dependent microtubule motor activity...	8	2	0.27	0.02845	0.02845	0.02845	0.02694
GO:1901618	organic hydroxy compound transmembrane t...	14	3	0.48	0.01085	0.01085	0.03548	0.08584
GO:0004687	myosin light chain kinase activity	9	2	0.31	0.03577	0.03577	0.03577	0.03278
GO:0015556	C4-dicarboxylate transmembrane transport...	9	2	0.31	0.03577	0.03577	0.03577	0.25676
GO:0016015	morphogen activity	9	2	0.31	0.03577	0.03577	0.03577	0.03577
GO:0032934	sterol binding	15	3	0.51	0.01323	0.01323	0.04337	0.66912
GO:0003756	protein disulfide isomerase activity	10	2	0.34	0.04372	0.04372	0.04372	1.00000
GO:0005121	Toll binding	10	2	0.34	0.04372	0.04372	0.04372	0.07484
GO:0016862	intramolecular oxidoreductase activity, ...	10	2	0.34	0.04372	0.04372	0.04372	0.21429
GO:0004620	phospholipase activity	24	3	0.82	0.04704	0.04704	0.04704	0.32057
GO:0015171	amino acid transmembrane transporter act...	51	7	1.74	0.00158	0.06055	0.05002	0.33379
GO:0008028	monocarboxylic acid transmembrane transp...	25	3	0.86	0.05215	0.05215	0.05215	0.60062
GO:0004222	metalloendopeptidase activity	42	4	1.44	0.05405	0.05405	0.05405	0.19563
GO:0005272	sodium channel activity	19	3	0.65	0.02549	0.02549	0.06089	0.55568
GO:0016818	hydrolase activity, acting on acid anhyd...	489	16	16.73	0.61406	0.61406	0.06790	0.96735
GO:0043178	alcohol binding	19	3	0.65	0.02549	0.02549	0.08028	0.01926
GO:0016620	oxidoreductase activity, acting on the a...	14	2	0.48	0.08090	0.08090	0.08090	0.43333
GO:0051015	actin filament binding	14	2	0.48	0.08090	0.08090	0.08090	0.29022
GO:0015370	solute:sodium symporter activity	32	8	1.09	8.4e-06	0.00126	0.08678	0.15715
GO:0004252	serine-type endopeptidase activity	70	5	2.39	0.09038	0.09038	0.09038	0.44184
GO:0015145	monosaccharide transmembrane transporter...	11	2	0.38	0.05226	0.05226	0.09880	0.83333

## Sheet: Biological
GO.ID	Term	Annotated	Significant	Expected	classicFisher	elimFisher	topgoFisher	parentchildFisher
GO:0030241	skeletal muscle myosin thick filament as...	7	6	0.21	5.0e-09	5.0e-09	5.0e-09	0.00408
GO:0035725	sodium ion transmembrane transport	71	14	2.16	1.9e-08	1.9e-08	1.9e-08	0.00813
GO:0006941	striated muscle contraction	7	5	0.21	4.9e-07	4.9e-07	4.9e-07	0.00722
GO:0008345	larval locomotory behavior	20	6	0.61	2.0e-05	2.0e-05	2.0e-05	0.00065
GO:0045214	sarcomere organization	33	7	1	4.7e-05	4.7e-05	4.7e-05	0.38793
GO:0010171	body morphogenesis	72	10	2.19	5.6e-05	5.6e-05	5.6e-05	2.5e-05
GO:0071805	potassium ion transmembrane transport	48	8	1.46	8.4e-05	8.4e-05	8.4e-05	0.17854
GO:0050830	defense response to Gram-positive bacter...	19	5	0.58	0.00020	0.00020	0.00020	0.00153
GO:0006694	steroid biosynthetic process	31	5	0.94	0.00221	0.00221	0.00047	0.00035
GO:0034765	regulation of ion transmembrane transpor...	62	8	1.89	0.00052	0.00052	0.00052	0.12569
GO:0006643	membrane lipid metabolic process	39	4	1.19	0.02975	0.02975	0.00091	0.07089
GO:0007528	neuromuscular junction development	179	8	5.44	0.17792	0.17792	0.00110	0.66060
GO:0048738	cardiac muscle tissue development	8	3	0.24	0.00139	0.00139	0.00139	0.00599
GO:0006820	anion transport	168	16	5.11	4.6e-05	0.00037	0.00180	0.24148
GO:0060025	regulation of synaptic activity	9	3	0.27	0.00203	0.00203	0.00203	0.00230
GO:0060236	regulation of mitotic spindle organizati...	9	3	0.27	0.00203	0.00203	0.00203	0.00012
GO:0003333	amino acid transmembrane transport	52	7	1.58	0.00091	0.00091	0.00244	0.19217
GO:0098581	detection of external biotic stimulus	10	3	0.3	0.00284	0.00284	0.00284	0.01893
GO:0050896	response to stimulus	2275	71	69.18	0.41834	0.82470	0.00386	0.41834
GO:0002119	nematode larval development	86	8	2.62	0.00442	0.00442	0.00442	0.03519
GO:0009581	detection of external stimulus	60	6	1.82	0.00938	0.00938	0.00518	0.01230
GO:0035296	regulation of tube diameter	19	3	0.58	0.01874	0.01874	0.00527	0.20954
GO:0030239	myofibril assembly	47	12	1.43	9.2e-09	0.03241	0.00794	1.9e-07
GO:0001578	microtubule bundle formation	16	3	0.49	0.01158	0.01158	0.00860	0.00247
GO:0006650	glycerophospholipid metabolic process	52	4	1.58	0.07250	0.07250	0.00861	0.40786
GO:0000462	maturation of SSU-rRNA from tricistronic...	5	2	0.15	0.00866	0.00866	0.00866	1.00000
GO:0015813	L-glutamate transport	5	2	0.15	0.00866	0.00866	0.00866	0.08890
GO:0034769	basement membrane disassembly	5	2	0.15	0.00866	0.00866	0.00866	0.15152
GO:0035298	regulation of Malpighian tubule size	5	2	0.15	0.00866	0.00866	0.00866	0.02280
GO:0046470	phosphatidylcholine metabolic process	5	2	0.15	0.00866	0.00866	0.00866	0.36364
GO:0051899	membrane depolarization	5	2	0.15	0.00866	0.00866	0.00866	0.11955
GO:0055006	cardiac cell development	5	2	0.15	0.00866	0.00866	0.00866	0.00754
GO:1900425	negative regulation of defense response ...	5	2	0.15	0.00866	0.00866	0.00866	0.01961
GO:0001508	action potential	15	3	0.46	0.00962	0.00962	0.00962	0.29787
GO:0007427	epithelial cell migration, open tracheal...	41	5	1.25	0.00761	0.00761	0.01074	0.01500
GO:0007527	adult somatic muscle development	16	3	0.49	0.01158	0.01158	0.01158	0.02391
GO:0002752	cell surface pattern recognition recepto...	46	5	1.4	0.01233	0.01233	0.01233	0.63782
GO:0032846	positive regulation of homeostatic proce...	17	3	0.52	0.01375	0.01375	0.01265	0.00866
GO:0035336	long-chain fatty-acyl-CoA metabolic proc...	6	2	0.18	0.01273	0.01273	0.01273	0.22727
GO:0040010	positive regulation of growth rate	33	4	1	0.01703	0.01703	0.01703	0.02676
GO:0010508	positive regulation of autophagy	50	5	1.52	0.01729	0.01729	0.01729	0.00315
GO:0008016	regulation of heart contraction	13	3	0.4	0.00632	0.00632	0.01733	0.62857
GO:0006583	melanin biosynthetic process from tyrosi...	7	2	0.21	0.01747	0.01747	0.01747	0.47497
GO:0007561	imaginal disc eversion	7	2	0.21	0.01747	0.01747	0.01747	0.01523
GO:0007615	anesthesia-resistant memory	7	2	0.21	0.01747	0.01747	0.01747	0.01694
GO:0031334	positive regulation of protein complex a...	39	5	1.19	0.00614	0.00614	0.01839	0.05190
GO:0006821	chloride transport	20	3	0.61	0.02156	0.02156	0.02156	0.30249
GO:0042438	melanin biosynthetic process	15	4	0.46	0.00087	0.00087	0.02245	0.00121
GO:0051259	protein oligomerization	32	4	0.97	0.01532	0.01532	0.02256	0.21418
GO:0006937	regulation of muscle contraction	8	2	0.24	0.02283	0.02283	0.02283	0.81269
GO:0090224	regulation of spindle organization	22	3	0.67	0.02787	0.02787	0.02787	0.00047
GO:0007100	mitotic centrosome separation	9	2	0.27	0.02877	0.02877	0.02877	0.00655
GO:0007311	maternal specification of dorsal/ventral...	9	2	0.27	0.02877	0.02877	0.02877	0.05714
GO:0015740	C4-dicarboxylate transport	9	2	0.27	0.02877	0.02877	0.02877	0.39560
GO:0030148	sphingolipid biosynthetic process	9	2	0.27	0.02877	0.02877	0.02877	0.00676
GO:0035001	dorsal trunk growth, open tracheal syste...	9	2	0.27	0.02877	0.02877	0.02877	0.07322
GO:0051262	protein tetramerization	9	2	0.27	0.02877	0.02877	0.02877	0.31051
GO:0060361	flight	9	2	0.27	0.02877	0.02877	0.02877	0.02896
GO:0061057	peptidoglycan recognition protein signal...	9	2	0.27	0.02877	0.02877	0.02877	0.02427
GO:0042221	response to chemical	824	19	25.06	0.92695	0.92695	0.03163	0.96725
GO:0006955	immune response	243	15	7.39	0.00694	0.09982	0.03262	0.00721
GO:0051607	defense response to virus	59	5	1.79	0.03286	0.03286	0.03286	0.20941
GO:0016477	cell migration	259	11	7.88	0.16461	0.63854	0.03464	0.74507
GO:1990267	response to transition metal nanoparticl...	10	2	0.3	0.03526	0.03526	0.03526	0.02032
GO:0060541	respiratory system development	251	14	7.63	0.02036	0.17510	0.04038	0.00376
GO:0000038	very long-chain fatty acid metabolic pro...	11	2	0.33	0.04225	0.04225	0.04225	0.03446
GO:0001701	in utero embryonic development	11	2	0.33	0.04225	0.04225	0.04225	0.23810
GO:0006967	positive regulation of antifungal peptid...	11	2	0.33	0.04225	0.04225	0.04225	0.08258
GO:1900074	negative regulation of neuromuscular syn...	11	2	0.33	0.04225	0.04225	0.04225	0.14980
GO:0006812	cation transport	316	30	9.61	1.8e-08	0.12975	0.04524	0.05858
GO:0007584	response to nutrient	27	3	0.82	0.04742	0.04742	0.04742	0.01895
GO:0018991	oviposition	27	3	0.82	0.04742	0.04742	0.04742	0.10777
GO:0048067	cuticle pigmentation	32	3	0.97	0.07209	0.07209	0.04952	0.04594
GO:0042246	tissue regeneration	12	2	0.36	0.04970	0.04970	0.04970	0.04940
GO:0042439	ethanolamine-containing compound metabol...	12	2	0.36	0.04970	0.04970	0.04970	0.04554
GO:0046533	negative regulation of photoreceptor cel...	12	2	0.36	0.04970	0.04970	0.04970	0.00934
GO:0070050	neuron cellular homeostasis	12	2	0.36	0.04970	0.04970	0.04970	0.05926
GO:0035147	branch fusion, open tracheal system	28	3	0.85	0.05196	0.05196	0.05196	0.31938
GO:1902578	single-organism localization	1327	52	40.35	0.02550	0.51838	0.05594	0.01133
GO:0007629	flight behavior	29	3	0.88	0.05670	0.05670	0.05670	0.24194
GO:0051970	negative regulation of transmission of n...	13	2	0.4	0.05759	0.05759	0.05759	0.07090
GO:1902115	regulation of organelle assembly	13	2	0.4	0.05759	0.05759	0.05759	0.08380
GO:1901615	organic hydroxy compound metabolic proce...	111	7	3.38	0.05173	0.55100	0.05909	0.01042
GO:0050802	circadian sleep/wake cycle, sleep	23	3	0.7	0.03135	0.03135	0.05950	0.09445
GO:1901654	response to ketone	28	3	0.85	0.05196	0.05196	0.05954	0.03659
GO:0060215	primitive hemopoiesis	13	2	0.4	0.05759	0.05759	0.05970	0.19212
GO:0030218	erythrocyte differentiation	14	2	0.43	0.06587	0.06587	0.05971	0.43333
GO:0031331	positive regulation of cellular cataboli...	70	5	2.13	0.06104	0.06104	0.06104	0.01416
GO:0030203	glycosaminoglycan metabolic process	14	2	0.43	0.06587	0.06587	0.06587	0.20920
GO:0034220	ion transmembrane transport	393	33	11.95	6.7e-08	0.05875	0.06634	0.05341
GO:0007416	synapse assembly	171	5	5.2	0.59961	0.59961	0.06861	0.47280
GO:0007520	myoblast fusion	32	3	0.97	0.07209	0.07209	0.07209	0.21817
GO:0016311	dephosphorylation	139	7	4.23	0.13020	0.13020	0.07211	0.07569
GO:0035914	skeletal muscle cell differentiation	34	3	1.03	0.08328	0.08328	0.08328	0.03514
GO:0008592	regulation of Toll signaling pathway	16	2	0.49	0.08352	0.08352	0.08352	0.02281
GO:0006810	transport	1395	51	42.42	0.08000	0.99159	0.08432	0.37519
GO:0008152	metabolic process	4463	118	135.72	0.99704	0.99965	0.08743	0.99704
GO:0006816	calcium ion transport	73	4	2.22	0.18124	0.18124	0.08812	0.51255
GO:0015749	monosaccharide transport	15	2	0.46	0.07453	0.07453	0.08822	0.50000
GO:0030838	positive regulation of actin filament po...	16	2	0.49	0.08352	0.08352	0.08823	0.16194
GO:0007016	cytoskeletal anchoring at plasma membran...	35	3	1.06	0.08914	0.08914	0.08914	0.08907
GO:0007635	chemosensory behavior	101	2	3.07	0.81803	0.81803	0.08936	0.84632
GO:1905114	cell surface receptor signaling pathway ...	130	2	3.95	0.91053	0.91053	0.08975	0.89738
GO:0000280	nuclear division	388	8	11.8	0.91150	0.91150	0.09064	0.99085
GO:0050794	regulation of cellular process	2559	66	77.82	0.96622	0.99947	0.09230	0.80693
GO:0006855	drug transmembrane transport	17	2	0.52	0.09282	0.09282	0.09282	0.34798
GO:0007605	sensory perception of sound	103	6	3.13	0.09302	0.09302	0.09302	0.63149
GO:0006952	defense response	265	18	8.06	0.00110	0.30158	0.09775	0.00066
