# Supplementary material for: A transposable element insertion is associated with an alternative life history strategy
Source: Nat Commun. 2019 Dec 17;10:5757. doi: 10.1038/s41467-019-13596-2 (PMC6917731; doi:10.1038/s41467-019-13596-2)
Supplement: Supplementary file 9 — Supplementary Data 5 [file 41467_2019_13596_MOESM9_ESM.xlsx]

## Sheet: Sheet 1
evgtrinloc129c0t1	34740.HMEL017016-PA	4.3e-28	129.4					artNOG[6]	038IW@artNOG,09YIQ@biNOG,0SVDR@inNOG,0TF1F@lepNOG,0V9GD@meNOG,0ZBX3@NOG,12S87@opiNOG,KOG4308@euNOG	NA|NA|NA	S	Leucine Rich Repeat
evgtrinloc129c1t1	34740.HMEL017016-PA	5.7e-31	139					artNOG[6]	038IW@artNOG,09YIQ@biNOG,0SVDR@inNOG,0TF1F@lepNOG,0V9GD@meNOG,0ZBX3@NOG,12S87@opiNOG,KOG4308@euNOG	NA|NA|NA	S	Leucine Rich Repeat
evgtrinloc207c0t1	13037.EHJ72799	1.4e-54	217.6		GO:0003008,GO:0007600,GO:0007606,GO:0008150,GO:0032501,GO:0044699,GO:0044707,GO:0050877			artNOG[6]	03HJ8@artNOG,0B4NQ@biNOG,0IQJ7@euNOG,0T3ZW@inNOG,0WH70@meNOG,0ZBGR@NOG,13DE1@opiNOG	NA|NA|NA	T	Immunoglobulin V-set domain
evgtrinloc440c0t1	34740.HMEL014338-PA	4e-111	406.4					meNOG[21]	0B4R9@biNOG,0WH9R@meNOG,100E7@NOG,13DHU@opiNOG,KOG1124@euNOG	NA|NA|NA	S	Domain of unknown function (DUF1736)
evgtrinloc625c0t1	7091.BGIBMGA006180-TA	1.3e-88	331.3		GO:0003674,GO:0003824,GO:0005575,GO:0005576,GO:0008150,GO:0008152,GO:0008233,GO:0008238,GO:0008239,GO:0016787,GO:0070011	K01278		artNOG[6]	035W6@artNOG,09URM@biNOG,0SSMH@inNOG,0TB8U@lepNOG,0V52H@meNOG,12P87@opiNOG,COG1506@NOG,KOG0685@euNOG,KOG2100@euNOG	NA|NA|NA	O	Dipeptidyl peptidase IV (DPP IV) N-terminal region
evgtrinloc625c1t1	13037.EHJ72658	2.3e-55	219.9					meNOG[21]	0ADVA@biNOG,0VR2G@meNOG,0XQW0@NOG,14VS2@opiNOG,KOG0685@euNOG	NA|NA|NA	H	Flavin containing amine oxidoreductase
evgtrinloc683c0t1	13037.EHJ65628	2.5e-54	216.9					artNOG[6]	03A20@artNOG,0A8Q1@biNOG,0SWF2@inNOG,0VF7I@meNOG,0YWWI@NOG,13IVX@opiNOG,KOG0498@euNOG	NA|NA|NA	P	voltage and ligand gated potassium channel
evgtrinloc739c0t1	34740.HMEL006060-PA	3.7e-100	369.4					artNOG[6]	03698@artNOG,0A68N@biNOG,0IGNG@euNOG,0SS7Z@inNOG,0TBY3@lepNOG,0VH35@meNOG,11I5G@NOG,13KUT@opiNOG	NA|NA|NA	S	ZnF_C2H2
evgtrinloc739c1t1	34740.HMEL006060-PA	1.1e-50	204.5					artNOG[6]	03698@artNOG,0A68N@biNOG,0IGNG@euNOG,0SS7Z@inNOG,0TBY3@lepNOG,0VH35@meNOG,11I5G@NOG,13KUT@opiNOG	NA|NA|NA	S	ZnF_C2H2
evgtrinloc767c0t1	570417.WPa_0283	9.8e-130	468					bactNOG[38]	06H60@bactNOG,0Y5ST@NOG	NA|NA|NA
evgtrinloc814c0t1	54126.PPA12313	4.7e-28	129.4	CTSB	GO:0000003,GO:0000323,GO:0002119,GO:0002164,GO:0002165,GO:0002376,GO:0003674,GO:0003824,GO:0004175,GO:0004197,GO:0005488,GO:0005515,GO:0005575,GO:0005576,GO:0005615,GO:0005622,GO:0005623,GO:0005634,GO:0005730,GO:0005737,GO:0005739,GO:0005764,GO:0005768,GO:0005773,GO:0005775,GO:0005886,GO:0006508,GO:0006810,GO:0006897,GO:0006898,GO:0006914,GO:0006950,GO:0006952,GO:0006955,GO:0007275,GO:0007276,GO:…	K01363		meNOG[21]	09V2J@biNOG,0V626@meNOG,12RP1@opiNOG,COG4870@NOG,KOG1543@euNOG	NA|NA|NA	O	cathepsin b
evgtrinloc906c0t1	7091.BGIBMGA011447-TA	2e-15	87		GO:0005575,GO:0005623,GO:0005886,GO:0016020,GO:0044464,GO:0071944	K08471		artNOG[6]	03DNB@artNOG,0AH75@biNOG,0KHWF@euNOG,0SZ77@inNOG,0THCN@lepNOG,0VUI1@meNOG,10QVS@NOG,14WGV@opiNOG	NA|NA|NA	T	7tm Chemosensory receptor
evgtrinloc925c1t1	13037.EHJ67802	1.2e-91	341.3			K16660		artNOG[6]	037ZB@artNOG,0A1HA@biNOG,0SUVP@inNOG,0TDYX@lepNOG,0VCCT@meNOG,12QF0@opiNOG,COG5048@NOG,KOG1721@euNOG	NA|NA|NA	K	ZnF_C2H2
evgtrinloc1203c0t1	7091.BGIBMGA009106-TA	4.2e-31	140.6					artNOG[6]	03H63@artNOG,0B3CY@biNOG,0IN5I@euNOG,0T3P6@inNOG,0TI8D@lepNOG,0WFRK@meNOG,11I69@NOG,13BBW@opiNOG	NA|NA|NA	O	glutathione S-transferase
evgtrinloc1249c0t2	13037.EHJ73277	3.5e-36	156.4	SCRASP2	GO:0003674,GO:0003824,GO:0004175,GO:0004252,GO:0006508,GO:0008150,GO:0008152,GO:0008233,GO:0008236,GO:0016787,GO:0017171,GO:0019538,GO:0043170,GO:0044238,GO:0070011,GO:0071704	K09614		artNOG[6]	035U8@artNOG,09YUM@biNOG,0SSJ8@inNOG,0TAWV@lepNOG,0V9SI@meNOG,130RU@opiNOG,COG5640@NOG,KOG3577@euNOG,KOG3627@euNOG	NA|NA|NA	T	Fz domain
evgtrinloc1545c0t1	34740.HMEL006374-PA	2.1e-127	460.3		GO:0003008,GO:0003674,GO:0003824,GO:0004842,GO:0005488,GO:0005515,GO:0005575,GO:0005622,GO:0005623,GO:0005737,GO:0005886,GO:0006355,GO:0006357,GO:0006464,GO:0006914,GO:0007154,GO:0007165,GO:0007166,GO:0007167,GO:0007178,GO:0007267,GO:0007268,GO:0007610,GO:0007626,GO:0007628,GO:0008150,GO:0008152,GO:0008344,GO:0008582,GO:0009056,GO:0009889,GO:0009966,GO:0009968,GO:0009987,GO:0010468,GO:0010556,GO:…	K10693		artNOG[6]	032VA@artNOG,09VKQ@biNOG,0SPQ9@inNOG,0TDHM@lepNOG,0V6JV@meNOG,0XP1T@NOG,12PCZ@opiNOG,KOG1428@euNOG	NA|NA|NA	O	Inherit from inNOG: RING
evgtrinloc2003c0t1	7070.TC010710-PA	1.1e-37	161.8					artNOG[6]	03HQQ@artNOG,0B56K@biNOG,0IRP4@euNOG,0T44G@inNOG,0WHSS@meNOG,0Y3Y9@NOG,13E9U@opiNOG	NA|NA|NA	S	Inherit from opiNOG: Pao retrotransposon peptidase
evgtrinloc2193c0t1	7091.BGIBMGA003083-TA	8e-57	225.3		GO:0003674,GO:0003824,GO:0005575,GO:0005622,GO:0005623,GO:0005856,GO:0005875,GO:0006139,GO:0006152,GO:0006163,GO:0006195,GO:0006200,GO:0006725,GO:0006753,GO:0006793,GO:0006796,GO:0006807,GO:0006928,GO:0007017,GO:0007018,GO:0008150,GO:0008152,GO:0009056,GO:0009116,GO:0009117,GO:0009119,GO:0009123,GO:0009125,GO:0009126,GO:0009128,GO:0009141,GO:0009143,GO:0009144,GO:0009146,GO:0009150,GO:0009154,GO:…			artNOG[6]	03I3V@artNOG,0B6MJ@biNOG,0IU33@euNOG,0T4FP@inNOG,0TIGI@lepNOG,0WJCI@meNOG,0XSJT@NOG,13GEX@opiNOG	NA|NA|NA	Z	WD40
evgtrinloc2208c0t1	13037.EHJ72791	4.3e-73	279.3					artNOG[6]	03CE3@artNOG,09XET@biNOG,0T0HF@inNOG,0TCV1@lepNOG,0V8CZ@meNOG,12SFM@opiNOG,COG0142@NOG,KOG0776@euNOG	NA|NA|NA	H	Inherit from biNOG: prenyl (decaprenyl) diphosphate synthase, subunit 2
evgtrinloc2408c0t1	13037.EHJ64435	1.6e-43	181					artNOG[6]	039R4@artNOG,09T8E@biNOG,0SWEN@inNOG,0TF1W@lepNOG,0V47D@meNOG,1318D@opiNOG,COG2272@NOG,KOG1516@euNOG	NA|NA|NA	I	alpha/beta hydrolase fold
evgtrinloc3113c0t1	34740.HMEL008488-PA	1.6e-109	400.6	EPHRIN	GO:0000902,GO:0000904,GO:0002252,GO:0002376,GO:0003674,GO:0005102,GO:0005488,GO:0005515,GO:0005575,GO:0005623,GO:0005886,GO:0005887,GO:0006582,GO:0006725,GO:0006928,GO:0006935,GO:0006950,GO:0006952,GO:0006955,GO:0007275,GO:0007399,GO:0007409,GO:0007411,GO:0007417,GO:0007420,GO:0007422,GO:0008150,GO:0008152,GO:0009605,GO:0009653,GO:0009987,GO:0016020,GO:0016021,GO:0016043,GO:0016319,GO:0018958,GO:…	K05463		artNOG[6]	032RW@artNOG,0A2ZS@biNOG,0SPMG@inNOG,0TF13@lepNOG,0V9AG@meNOG,11FMJ@NOG,12N8C@opiNOG,KOG3858@euNOG	NA|NA|NA	T	Ephrin
evgtrinloc3201c0t1	570417.WPa_0655	1.3e-38	164.1	RPLI	GO:0005575,GO:0005618,GO:0005622,GO:0005623,GO:0005737,GO:0005829,GO:0005886,GO:0016020,GO:0030312,GO:0044424,GO:0044444,GO:0044464,GO:0071944	K02939		bactNOG[38]	01W8H@aproNOG,05K9Q@bactNOG,17C5I@proNOG,COG0359@NOG	NA|NA|NA	J	Binds to the 23S rRNA (By similarity)
evgtrinloc3277c0t1	13037.EHJ68165	9.9e-31	137.9		GO:0003674,GO:0003824,GO:0004175,GO:0004222,GO:0005575,GO:0005622,GO:0005623,GO:0005856,GO:0005875,GO:0008150,GO:0008152,GO:0008233,GO:0008237,GO:0015630,GO:0016787,GO:0032991,GO:0043226,GO:0043228,GO:0043229,GO:0043232,GO:0043234,GO:0044422,GO:0044424,GO:0044430,GO:0044446,GO:0044464,GO:0070011	K14616		artNOG[6]	033YP@artNOG,09TC9@biNOG,0SQMR@inNOG,0TF99@lepNOG,0V4BF@meNOG,0ZPX7@NOG,13I6K@opiNOG,KOG3714@euNOG	NA|NA|NA	H	CUB
evgtrinloc3627c0t1	13037.EHJ69328	2.5e-60	237.3					artNOG[6]	038TE@artNOG,0AN4E@biNOG,0JRG7@euNOG,0SVMJ@inNOG,0TF9H@lepNOG,0W2EV@meNOG,121S5@NOG,14FY3@opiNOG	NA|NA|NA
evgtrinloc3788c0t1	7897.ENSLACP00000014061	4.4e-16	89.7					meNOG[21]	0A8PT@biNOG,0VGY9@meNOG,0Y65V@NOG,13C30@opiNOG,KOG1075@euNOG	NA|NA|NA	S	reverse transcriptase
evgtrinloc3985c0t1	156889.Mmc1_1999	5.5e-08	63.2			K06867		bactNOG[38]	07TEB@bactNOG,16ZPU@proNOG,COG0666@NOG	NA|NA|NA	S	Ankyrin repeat
evgtrinloc4407c0t1	34740.HMEL007447-PA	5e-44	182.6					artNOG[6]	03DT0@artNOG,0AFT9@biNOG,0SZ27@inNOG,0TGBW@lepNOG,0VT1B@meNOG,0Y65V@NOG,12VYK@opiNOG,KOG1075@euNOG	NA|NA|NA	S	Inherit from KOG: Retrotransposon protein
evgtrinloc4614c0t1	570417.WPa_0407	7.4e-36	156.8			K08884,K12132		bactNOG[38]	0228D@aproNOG,05EWF@bactNOG,0XQGY@NOG,16T7B@proNOG	NA|NA|NA	S	TPR
evgtrinloc4670c0t2	340099.Teth39_0083	1.4e-13	81.6					bactNOG[38]	0856C@bactNOG,0ET33@cloNOG,0NIAA@firmNOG,0ZXWH@NOG	NA|NA|NA	U	Type IV secretory pathway
evgtrinloc4675c0t1	34740.HMEL003863-PA	1.2e-54	217.6					artNOG[6]	03HJY@artNOG,0B4QI@biNOG,0T40M@inNOG,0WH8W@meNOG,11F8I@NOG,13DGI@opiNOG,KOG1809@euNOG	NA|NA|NA	U	Protein of unknown function (DUF1162)
evgtrinloc4692c0t1	7091.BGIBMGA011035-TA	1.9e-48	198.4					artNOG[6]	03HQR@artNOG,0ACEF@biNOG,0SZUW@inNOG,0TH5X@lepNOG,0VPDW@meNOG,11BRA@NOG,14C6N@opiNOG,KOG0017@euNOG	NA|NA|NA	S	ZnF_C2HC
evgtrinloc4699c0t1	13037.EHJ73362	1.3e-89	334.7					artNOG[6]	037DG@artNOG,09XIF@biNOG,0J5KB@euNOG,0SU79@inNOG,0TEBX@lepNOG,0V8GK@meNOG,0Y8CJ@NOG,13DV5@opiNOG	NA|NA|NA	O	Inherit from inNOG: glycerol ether metabolic process
evgtrinloc4746c0t1	13037.EHJ65834	8.1e-111	405.2					artNOG[6]	03DU5@artNOG,0AJZQ@biNOG,0KH21@euNOG,0SZ12@inNOG,0TI2D@lepNOG,0VXBY@meNOG,10RQS@NOG,12VUX@opiNOG	NA|NA|NA
evgtrinloc4999c0t1	13037.EHJ77282	1.9e-20	103.6					meNOG[21]	0AGEE@biNOG,0KHVJ@euNOG,0VT9I@meNOG,10QWK@NOG,14WI6@opiNOG	NA|NA|NA	S	DISIN
evgtrinloc5285c0t2	570417.WPa_0230	9.7e-110	401.4	RPSD		K02986		bactNOG[38]	01QHM@aproNOG,05G6W@bactNOG,16S0R@proNOG,COG0522@NOG	NA|NA|NA	J	One of the primary rRNA binding proteins, it binds directly to 16S rRNA where it nucleates assembly of the body of the 30S subunit (By similarity)
evgtrinloc5290c1t1	570417.WPa_1166	1.3e-123	447.6	RPLC	GO:0003674,GO:0003735,GO:0005198,GO:0005575,GO:0005622,GO:0005623,GO:0005737,GO:0005829,GO:0005886,GO:0006412,GO:0008150,GO:0008152,GO:0009058,GO:0009059,GO:0009893,GO:0009987,GO:0010467,GO:0010468,GO:0010604,GO:0016020,GO:0019219,GO:0019222,GO:0019538,GO:0031323,GO:0031325,GO:0034645,GO:0040007,GO:0043170,GO:0044087,GO:0044237,GO:0044238,GO:0044249,GO:0044260,GO:0044267,GO:0044424,GO:0044444,GO:…	K02906		bactNOG[38]	01QWB@aproNOG,05EEE@bactNOG,16SCH@proNOG,COG0087@NOG	NA|NA|NA	J	One of the primary rRNA binding proteins, it binds directly near the 3'-end of the 23S rRNA, where it nucleates assembly of the 50S subunit (By similarity)
evgtrinloc5776c0t1	570417.WPa_0603	7.6e-53	211.5	VIRB4	GO:0005575,GO:0005623,GO:0005886,GO:0006810,GO:0008104,GO:0008150,GO:0009306,GO:0009987,GO:0015031,GO:0016020,GO:0030255,GO:0032940,GO:0033036,GO:0044097,GO:0044464,GO:0044699,GO:0044763,GO:0044765,GO:0045184,GO:0046903,GO:0051179,GO:0051234,GO:0051641,GO:0051649,GO:0055085,GO:0071702,GO:0071806,GO:0071944	K03199		bactNOG[38]	01RU2@aproNOG,05EJX@bactNOG,16PP6@proNOG,COG3451@NOG	NA|NA|NA	U	Conjugal transfer ATPase TrbE
evgtrinloc5861c0t1	13037.EHJ79055	6.1e-71	273.1					artNOG[6]	03CYZ@artNOG,0AJ91@biNOG,0SZXR@inNOG,0THS7@lepNOG,0VWTN@meNOG,0ZPX7@NOG,12UID@opiNOG,KOG3714@euNOG	NA|NA|NA	O	Astacin (Peptidase family M12A)
evgtrinloc5909c0t1	34740.HMEL012399-PA	3.7e-129	466.5			K01229		artNOG[6]	032VB@artNOG,09WFB@biNOG,0SPQA@inNOG,0TAH3@lepNOG,0V6IH@meNOG,12NV3@opiNOG,COG2723@NOG,KOG0626@euNOG	NA|NA|NA	G	Glycosyl hydrolase family 1
evgtrinloc5910c0t1	34740.HMEL012162-PA	2e-35	154.5					artNOG[6]	033K6@artNOG,0A3TF@biNOG,0STD5@inNOG,0TF9E@lepNOG,0VEMX@meNOG,13HVI@opiNOG,COG2110@NOG,KOG1075@euNOG,KOG2633@euNOG	NA|NA|NA	B, K	SEC14
evgtrinloc5977c0t1	7070.TC004344-PA	2.1e-28	130.6					euNOG[57]	0IPXT@euNOG,0Y65E@NOG	NA|NA|NA	S	Reverse transcriptase (RNA-dependent DNA polymerase)
evgtrinloc5982c0t1	34740.HMEL012185-PA	3.3e-66	256.1	CON	GO:0005575,GO:0005623,GO:0005886,GO:0006935,GO:0007155,GO:0007156,GO:0007275,GO:0007399,GO:0007413,GO:0008037,GO:0008038,GO:0008039,GO:0008150,GO:0009605,GO:0009986,GO:0009987,GO:0016020,GO:0016043,GO:0016200,GO:0016337,GO:0022008,GO:0022610,GO:0030030,GO:0030154,GO:0030182,GO:0030424,GO:0030426,GO:0030427,GO:0031175,GO:0031594,GO:0032501,GO:0032502,GO:0033267,GO:0040011,GO:0042221,GO:0042330,GO:…			artNOG[6]	036W9@artNOG,0A20Q@biNOG,0STTE@inNOG,0TEAD@lepNOG,0VFXB@meNOG,13Q94@opiNOG,COG4886@NOG,KOG0619@euNOG	NA|NA|NA	T	LRR_TYP
evgtrinloc5998c0t1	13037.EHJ71411	7e-24	115.5					meNOG[21]	0AHSW@biNOG,0VV57@meNOG,0YERS@NOG,13188@opiNOG,KOG3591@euNOG	NA|NA|NA	O	Hsp20/alpha crystallin family
evgtrinloc6017c0t1	7091.BGIBMGA013935-TA	4.2e-192	676		GO:0003674,GO:0005488,GO:0005515,GO:0005575,GO:0005622,GO:0005623,GO:0005856,GO:0005875,GO:0007017,GO:0008017,GO:0008092,GO:0008150,GO:0009987,GO:0015630,GO:0015631,GO:0032991,GO:0043226,GO:0043228,GO:0043229,GO:0043232,GO:0043234,GO:0044422,GO:0044424,GO:0044430,GO:0044446,GO:0044464,GO:0044699,GO:0044763	K18631		artNOG[6]	035RS@artNOG,09YMP@biNOG,0SS86@inNOG,0TCD2@lepNOG,0V8EF@meNOG,0XSCN@NOG,12RGE@opiNOG,KOG2685@euNOG,KOG4026@euNOG	NA|NA|NA	Z	Lipoma HMGIC fusion partner-like protein
evgtrinloc6141c0t1	34740.HMEL005126-PA	9.3e-22	109					artNOG[6]	03DA9@artNOG,0AB2R@biNOG,0KDZN@euNOG,0SZJY@inNOG,0THGE@lepNOG,0VN33@meNOG,11DYQ@NOG,131VP@opiNOG	NA|NA|NA
evgtrinloc6188c0t1	570417.WPa_0599	4.8e-76	288.9		GO:0005575,GO:0005623,GO:0005886,GO:0016020,GO:0044464,GO:0071944	K03201		bactNOG[38]	01TM7@aproNOG,08QTG@bactNOG,1740Q@proNOG,COG3704@NOG	NA|NA|NA	U	type IV secretion system protein
evgtrinloc6300c0t1	12957.ACEP_00000128-PA	4.9e-95	352.4		GO:0003674,GO:0003824,GO:0004672,GO:0004674,GO:0005975,GO:0006464,GO:0006468,GO:0006486,GO:0006487,GO:0006793,GO:0006796,GO:0007275,GO:0007517,GO:0007519,GO:0007528,GO:0008150,GO:0008152,GO:0009058,GO:0009059,GO:0009100,GO:0009101,GO:0009888,GO:0009987,GO:0014706,GO:0016043,GO:0016301,GO:0016310,GO:0016740,GO:0016772,GO:0016773,GO:0019538,GO:0030154,GO:0032501,GO:0032502,GO:0034645,GO:0036211,GO:…	K08796		artNOG[6]	033PB@artNOG,09VG8@biNOG,0S4TD@hymNOG,0SQEH@inNOG,0V6CU@meNOG,0XNQ0@NOG,12N2I@opiNOG,KOG0588@euNOG	NA|NA|NA	T	S_TKc
evgtrinloc6349c0t1	34740.HMEL012162-PA	4.6e-21	105.9					artNOG[6]	033K6@artNOG,0A3TF@biNOG,0STD5@inNOG,0TF9E@lepNOG,0VEMX@meNOG,13HVI@opiNOG,COG2110@NOG,KOG1075@euNOG,KOG2633@euNOG	NA|NA|NA	B, K	SEC14
evgtrinloc6356c0t1	7668.SPU_009958tr	1.1e-40	172.2					euNOG[57]	0Y65V@NOG,KOG1075@euNOG	NA|NA|NA	S	Retrotransposon protein
evgtrinloc6512c0t1	34740.HMEL018001-PA	1.7e-17	94.4					meNOG[21]	0AH36@biNOG,0KI3R@euNOG,0VUDJ@meNOG,10QN8@NOG,14W3H@opiNOG	NA|NA|NA
evgtrinloc6552c0t1	7425.NV23952-PA	1.7e-12	77.4					meNOG[21]	0B4A3@biNOG,0IPY8@euNOG,0WGST@meNOG,0XSZT@NOG,13CUU@opiNOG	NA|NA|NA	S	Reverse transcriptase (RNA-dependent DNA polymerase)
evgtrinloc6956c0t1	13037.EHJ63053	1.2e-22	111.7					artNOG[6]	036UK@artNOG,0AMPU@biNOG,0IWRM@euNOG,0STRZ@inNOG,0TH1Z@lepNOG,0VH82@meNOG,10JK7@NOG,13PJI@opiNOG	NA|NA|NA
evgtrinloc6996c0t2	570417.WPa_1042	3e-91	339.7	RPSA	GO:0003674,GO:0003676,GO:0003723,GO:0003729,GO:0003735,GO:0005198,GO:0005488,GO:0005575,GO:0005622,GO:0005623,GO:0005737,GO:0005829,GO:0005840,GO:0006412,GO:0006417,GO:0008150,GO:0008152,GO:0009058,GO:0009059,GO:0009889,GO:0009890,GO:0009892,GO:0009987,GO:0010467,GO:0010468,GO:0010556,GO:0010558,GO:0010605,GO:0010608,GO:0015935,GO:0016020,GO:0017148,GO:0019222,GO:0019538,GO:0022626,GO:0022627,GO:…	K02945,K03527		bactNOG[38]	01QN1@aproNOG,05CAV@bactNOG,16QAF@proNOG,COG0539@NOG	NA|NA|NA	J	thus facilitating recognition of the initiation point. It is needed to translate mRNA with a short Shine-Dalgarno (SD) purine-rich sequence (By similarity)
evgtrinloc7062c0t2	570417.WPa_0707	2.3e-72	276.6					bactNOG[38]	029I1@aproNOG,07K20@bactNOG,0ZI3J@NOG,18CYC@proNOG	NA|NA|NA	S	Lipase (class 3)
evgtrinloc7211c0t1	13037.EHJ70217	4.2e-12	77					meNOG[21]	0AJYF@biNOG,0KHR9@euNOG,0VZ17@meNOG,10R0S@NOG,12UGI@opiNOG	NA|NA|NA
evgtrinloc7219c0t1	13037.EHJ77737	1.2e-123	448	ENT3	GO:0003674,GO:0005215,GO:0005337,GO:0005575,GO:0006810,GO:0008150,GO:0009987,GO:0015291,GO:0015395,GO:0015858,GO:0015931,GO:0015932,GO:0016020,GO:0016021,GO:0022804,GO:0022857,GO:0022891,GO:0022892,GO:0031224,GO:0044425,GO:0044699,GO:0044763,GO:0044765,GO:0051179,GO:0051234,GO:0055085,GO:0071702,GO:0071705,GO:1901264,GO:1901505	K03323		artNOG[6]	034JG@artNOG,09TKR@biNOG,0SR7M@inNOG,0TBIZ@lepNOG,0V4JR@meNOG,0Y3MT@NOG,12PTJ@opiNOG,KOG1479@euNOG	NA|NA|NA	F	Nucleoside transporter
evgtrinloc7460c0t1	7091.BGIBMGA012135-TA	2.5e-13	80.1					meNOG[21]	0AC3B@biNOG,0JMTZ@euNOG,0VPHK@meNOG,0Z6RE@NOG,14AG7@opiNOG	NA|NA|NA
evgtrinloc7577c0t1	34740.HMEL004408-PA	6.7e-50	202.6		GO:0006873,GO:0006885,GO:0007035,GO:0007275,GO:0007424,GO:0008150,GO:0008593,GO:0009966,GO:0009987,GO:0010646,GO:0019725,GO:0023051,GO:0030003,GO:0030004,GO:0030641,GO:0032501,GO:0032502,GO:0042592,GO:0044699,GO:0044707,GO:0044763,GO:0045851,GO:0048583,GO:0048731,GO:0048856,GO:0048878,GO:0050789,GO:0050794,GO:0050801,GO:0051452,GO:0051453,GO:0055067,GO:0055080,GO:0055082,GO:0060541,GO:0065007,GO:…			artNOG[6]	03334@artNOG,09V68@biNOG,0SPWU@inNOG,0TAS5@lepNOG,0V65U@meNOG,0XPUM@NOG,12P55@opiNOG,KOG1064@euNOG	NA|NA|NA	S	RAVE protein 1 C terminal
evgtrinloc7639c0t1	570417.WPa_1079	2.2e-58	229.9	CLPA	GO:0003674,GO:0003824,GO:0006508,GO:0008150,GO:0008152,GO:0008233,GO:0009987,GO:0016787,GO:0019538,GO:0043170,GO:0044237,GO:0044238,GO:0044260,GO:0044267,GO:0071704	K03694,K03696		bactNOG[38]	01QMH@aproNOG,05C2Z@bactNOG,16PES@proNOG,COG0542@NOG	NA|NA|NA	O	ATP-dependent CLP protease ATP-binding subunit
evgtrinloc7673c0t1	13037.EHJ66462	1e-18	98.2	ECT4	GO:0005575,GO:0005623,GO:0008150,GO:0010941,GO:0042995,GO:0043005,GO:0043025,GO:0044297,GO:0044464,GO:0050789,GO:0050794,GO:0065007,GO:0097458,GO:1901214			artNOG[6]	0344Y@artNOG,09V3S@biNOG,0SQTV@inNOG,0TEIM@lepNOG,0V63B@meNOG,0XQ4A@NOG,12S2Z@opiNOG,KOG3678@euNOG	NA|NA|NA	W	SAM domain (Sterile alpha motif)
evgtrinloc7715c1t1	570417.WPa_0569	1.5e-72	277.3	TIG	GO:0000413,GO:0003674,GO:0003755,GO:0003824,GO:0005488,GO:0005515,GO:0005575,GO:0005618,GO:0005622,GO:0005623,GO:0005737,GO:0005829,GO:0005886,GO:0006457,GO:0006458,GO:0006461,GO:0006464,GO:0006950,GO:0007154,GO:0008150,GO:0008152,GO:0009267,GO:0009605,GO:0009636,GO:0009987,GO:0009991,GO:0016020,GO:0016043,GO:0016853,GO:0016859,GO:0018193,GO:0018208,GO:0019538,GO:0022607,GO:0030312,GO:0031667,GO:…	K01802,K03545		bactNOG[38]	01Q9P@aproNOG,05DEA@bactNOG,16PB0@proNOG,COG0544@NOG	NA|NA|NA	O	Involved in protein export. Acts as a chaperone by maintaining the newly synthesized protein in an open conformation
evgtrinloc7783c1t1	34740.HMEL012205-PA	2e-52	210.7	ATP5F1	GO:0000003,GO:0000276,GO:0002119,GO:0002164,GO:0003674,GO:0003824,GO:0005215,GO:0005575,GO:0005622,GO:0005623,GO:0005737,GO:0005739,GO:0005740,GO:0005743,GO:0005753,GO:0005811,GO:0005929,GO:0006139,GO:0006152,GO:0006163,GO:0006164,GO:0006195,GO:0006200,GO:0006725,GO:0006753,GO:0006754,GO:0006793,GO:0006796,GO:0006807,GO:0006810,GO:0006811,GO:0006812,GO:0006818,GO:0006897,GO:0006909,GO:0006915,GO:…	K02127		meNOG[21]	0A44N@biNOG,0VCFG@meNOG,0ZUQH@NOG,13MZQ@opiNOG,KOG3976@euNOG	NA|NA|NA	C	ATP synthase, H transporting, mitochondrial Fo complex, subunit B1
evgtrinloc7786c0t1	7029.ACYPI54094-PA	1.1e-28	132.1					euNOG[57]	COG2801@NOG,KOG0017@euNOG	NA|NA|NA	C	Retrotransposon protein
evgtrinloc7866c0t1	13037.EHJ66652	1.4e-49	200.7					artNOG[6]	03H5B@artNOG,0B39D@biNOG,0IMY4@euNOG,0T3NK@inNOG,0WFMI@meNOG,0ZHPZ@NOG,13B6J@opiNOG	NA|NA|NA	T	PHR domain
evgtrinloc7955c0t1	570417.WPa_0187	2e-56	223.4	FUCA				bactNOG[38]	01TSS@aproNOG,05MP9@bactNOG,16QMX@proNOG,COG0235@NOG	NA|NA|NA	G	Class II aldolase
evgtrinloc8091c0t1	13037.EHJ65450	4.2e-12	76.6					artNOG[6]	03HEH@artNOG,0B49A@biNOG,0IPXR@euNOG,0T3W3@inNOG,0WGRZ@meNOG,0ZN99@NOG,13CTA@opiNOG	NA|NA|NA	S	Endonuclease/Exonuclease/phosphatase family
evgtrinloc8135c0t1	570417.WPa_1014	8.2e-49	198					NOG[107]	0XUCG@NOG	NA|NA|NA	S	Ankyrin Repeat
evgtrinloc8137c1t1	13037.EHJ66316	3.2e-37	159.8		GO:0000139,GO:0003674,GO:0003824,GO:0005575,GO:0005622,GO:0005623,GO:0005737,GO:0005794,GO:0005795,GO:0005886,GO:0005975,GO:0008150,GO:0008152,GO:0008417,GO:0012505,GO:0016020,GO:0016740,GO:0016757,GO:0016758,GO:0031090,GO:0031984,GO:0031985,GO:0032580,GO:0036065,GO:0043226,GO:0043227,GO:0043229,GO:0043231,GO:0044238,GO:0044422,GO:0044424,GO:0044431,GO:0044444,GO:0044446,GO:0044464,GO:0044723,GO:…	K14464		euNOG[57]	0ZIMX@NOG,KOG2619@euNOG	NA|NA|NA	S	(Alpha (1,3) fucosyltransferase
evgtrinloc8230c0t2	13037.EHJ76102	9.4e-32	141.7					artNOG[6]	03DYM@artNOG,0B41M@biNOG,0IPH2@euNOG,0SYWD@inNOG,0TGBJ@lepNOG,0WGGW@meNOG,13CFE@opiNOG,COG0749@NOG	NA|NA|NA	L	DNA polymerase family A
evgtrinloc8332c0t1	13037.EHJ69826	2.6e-27	126.7					artNOG[6]	03DYD@artNOG,0A7IR@biNOG,0KE6N@euNOG,0SYWM@inNOG,0TFNV@lepNOG,0VIDB@meNOG,11CFM@NOG,131FP@opiNOG	NA|NA|NA	S	ZnF_C2H2
evgtrinloc8333c0t2	570417.WPa_1106	2e-72	276.9	PSD	GO:0005575,GO:0005623,GO:0005886,GO:0016020,GO:0044464,GO:0071944	K01613	PSD120,PSD140,PSD141,PSD160,PSD161,PSD180,PSD181	bactNOG[38]	01SBR@aproNOG,071I4@bactNOG,16S8H@proNOG,COG0688@NOG	NA|NA|NA	I	Phosphatidylserine decarboxylase proenzyme
evgtrinloc8470c0t1	13037.EHJ72137	6.6e-18	95.5	GR1	GO:0003008,GO:0003674,GO:0004871,GO:0004872,GO:0004888,GO:0004930,GO:0005575,GO:0007154,GO:0007165,GO:0007166,GO:0007186,GO:0007600,GO:0007606,GO:0008150,GO:0008527,GO:0009593,GO:0009987,GO:0016020,GO:0016021,GO:0023052,GO:0031224,GO:0032501,GO:0038023,GO:0042221,GO:0044425,GO:0044699,GO:0044700,GO:0044707,GO:0044763,GO:0050789,GO:0050794,GO:0050877,GO:0050896,GO:0050906,GO:0050907,GO:0050909,GO:…	K08471		artNOG[6]	036WU@artNOG,0A1R1@biNOG,0IWIQ@euNOG,0STGN@inNOG,0TH4T@lepNOG,0VCKP@meNOG,11FN9@NOG,13Q4X@opiNOG	NA|NA|NA	T	Trehalose receptor
evgtrinloc8525c0t1	13037.EHJ68381	1.7e-111	407.5					artNOG[6]	036TF@artNOG,0A7BS@biNOG,0IX04@euNOG,0STRN@inNOG,0TBFT@lepNOG,0VH22@meNOG,11HT7@NOG,13PPU@opiNOG	NA|NA|NA
evgtrinloc8533c0t1	570417.WPa_0053	2.1e-55	219.9	UBIH		K03185,K18800		bactNOG[38]	02DU1@aproNOG,07TZQ@bactNOG,171KA@proNOG,COG0654@NOG	NA|NA|NA	H	ubiquinone biosynthesis hydroxylase, ubiH ubiF VisC COQ6 family
evgtrinloc8586c0t1	13037.EHJ67728	7.8e-47	191.4	SIRT7		K11417		artNOG[6]	033R8@artNOG,09VJE@biNOG,0SQFV@inNOG,0TDAQ@lepNOG,0V6IJ@meNOG,12PTG@opiNOG,COG0846@NOG,KOG1905@euNOG	NA|NA|NA	B, K	Sir2 family
evgtrinloc8804c0t1	13037.EHJ69440	1.9e-21	107.1			K05213		artNOG[6]	034CT@artNOG,09XZW@biNOG,0SR1E@inNOG,0TFHQ@lepNOG,0VAMA@meNOG,0XNUR@NOG,12S7K@opiNOG,KOG1053@euNOG	NA|NA|NA	E, P, T	Ligated ion channel L-glutamate- and glycine-binding site
evgtrinloc8898c0t1	34740.HMEL011030-PA	2.2e-50	203.8			K14209		artNOG[6]	034TW@artNOG,09UH5@biNOG,0SRF7@inNOG,0TCE8@lepNOG,0V5GF@meNOG,12P1R@opiNOG,COG0814@NOG,KOG1304@euNOG	NA|NA|NA	E	Transmembrane amino acid transporter protein
evgtrinloc8933c0t1	34740.HMEL003863-PA	5.1e-39	165.6					artNOG[6]	03HJY@artNOG,0B4QI@biNOG,0T40M@inNOG,0WH8W@meNOG,11F8I@NOG,13DGI@opiNOG,KOG1809@euNOG	NA|NA|NA	U	Protein of unknown function (DUF1162)
evgtrinloc8944c0t1	570417.WPa_0735	7.8e-68	261.5	PETC	GO:0003674,GO:0003824,GO:0005215,GO:0005575,GO:0005622,GO:0005623,GO:0005886,GO:0006810,GO:0006811,GO:0006812,GO:0006818,GO:0008121,GO:0008150,GO:0008152,GO:0008324,GO:0009055,GO:0009987,GO:0015075,GO:0015077,GO:0015078,GO:0015672,GO:0015992,GO:0016020,GO:0016491,GO:0016679,GO:0016681,GO:0022857,GO:0022890,GO:0022891,GO:0022892,GO:0032991,GO:0034220,GO:0043234,GO:0044424,GO:0044425,GO:0044464,GO:…	K00413	CYO1_KT	bactNOG[38]	01QHQ@aproNOG,05EIX@bactNOG,16TDI@proNOG,COG2857@NOG	NA|NA|NA	C	cytochrome c1
evgtrinloc8944c1t1	570417.WPa_0735	1.8e-57	226.9	PETC	GO:0003674,GO:0003824,GO:0005215,GO:0005575,GO:0005622,GO:0005623,GO:0005886,GO:0006810,GO:0006811,GO:0006812,GO:0006818,GO:0008121,GO:0008150,GO:0008152,GO:0008324,GO:0009055,GO:0009987,GO:0015075,GO:0015077,GO:0015078,GO:0015672,GO:0015992,GO:0016020,GO:0016491,GO:0016679,GO:0016681,GO:0022857,GO:0022890,GO:0022891,GO:0022892,GO:0032991,GO:0034220,GO:0043234,GO:0044424,GO:0044425,GO:0044464,GO:…	K00413	CYO1_KT	bactNOG[38]	01QHQ@aproNOG,05EIX@bactNOG,16TDI@proNOG,COG2857@NOG	NA|NA|NA	C	cytochrome c1
evgtrinloc9099c0t1	570417.WPa_0138	9.6e-62	241.1	METC		K01760		bactNOG[38]	01Q55@aproNOG,05C28@bactNOG,16PJB@proNOG,COG0626@NOG	NA|NA|NA	E	cystathionine beta-lyase
evgtrinloc9322c0t1	163164.WD0621	4.7e-42	175.6	SAM	GO:0005575,GO:0005623,GO:0005886,GO:0016020,GO:0044464,GO:0071944	K15270		bactNOG[38]	01Q9Q@aproNOG,05DFI@bactNOG,16QZP@proNOG,COG0697@NOG	NA|NA|NA	E, G	transporter
evgtrinloc9873c0t1	13037.EHJ73277	4.2e-51	205.7	SCRASP2	GO:0003674,GO:0003824,GO:0004175,GO:0004252,GO:0006508,GO:0008150,GO:0008152,GO:0008233,GO:0008236,GO:0016787,GO:0017171,GO:0019538,GO:0043170,GO:0044238,GO:0070011,GO:0071704	K09614		artNOG[6]	035U8@artNOG,09YUM@biNOG,0SSJ8@inNOG,0TAWV@lepNOG,0V9SI@meNOG,130RU@opiNOG,COG5640@NOG,KOG3577@euNOG,KOG3627@euNOG	NA|NA|NA	T	Fz domain
evgtrinloc9967c0t1	13037.EHJ74080	6.7e-64	248.4					artNOG[6]	03DC1@artNOG,0A5HZ@biNOG,0SZI3@inNOG,0TCIN@lepNOG,0VGD1@meNOG,0XRJN@NOG,12XXT@opiNOG,KOG3515@euNOG	NA|NA|NA	S	CD80-like C2-set immunoglobulin domain
evgtrinloc9986c0t2	570417.WPa_0664	2.4e-56	223	ERUM6490				bactNOG[38]	023GV@aproNOG,063BI@bactNOG,12C4S@NOG,17P6R@proNOG	NA|NA|NA	S	PAS domain
evgtrinloc10122c0t1	34740.HMEL006301-PA	5.9e-39	165.6		GO:0000003,GO:0003674,GO:0003824,GO:0004806,GO:0005575,GO:0005576,GO:0005615,GO:0006629,GO:0008150,GO:0008152,GO:0016298,GO:0016787,GO:0016788,GO:0032501,GO:0032504,GO:0044238,GO:0044421,GO:0044710,GO:0052689,GO:0071704	K01046,K01052		artNOG[6]	033RD@artNOG,09YF8@biNOG,0SQFY@inNOG,0TBUR@lepNOG,0V56X@meNOG,12R5G@opiNOG,COG0596@NOG,KOG2624@euNOG	NA|NA|NA	I	Partial alpha/beta-hydrolase lipase region
evgtrinloc10617c0t1	34740.HMEL006301-PA	3.3e-129	466.8		GO:0000003,GO:0003674,GO:0003824,GO:0004806,GO:0005575,GO:0005576,GO:0005615,GO:0006629,GO:0008150,GO:0008152,GO:0016298,GO:0016787,GO:0016788,GO:0032501,GO:0032504,GO:0044238,GO:0044421,GO:0044710,GO:0052689,GO:0071704	K01046,K01052		artNOG[6]	033RD@artNOG,09YF8@biNOG,0SQFY@inNOG,0TBUR@lepNOG,0V56X@meNOG,12R5G@opiNOG,COG0596@NOG,KOG2624@euNOG	NA|NA|NA	I	Partial alpha/beta-hydrolase lipase region
evgtrinloc10714c0t1	329726.AM1_1485	1.6e-09	67.8					bactNOG[38]	06Z17@bactNOG,0ZMZF@NOG	NA|NA|NA
evgtrinloc10926c0t1	163164.WD0612	4.5e-67	259.2	FCL	GO:0000166,GO:0001558,GO:0003674,GO:0003824,GO:0003854,GO:0003978,GO:0005488,GO:0005575,GO:0005622,GO:0005623,GO:0005737,GO:0005739,GO:0005783,GO:0005789,GO:0005829,GO:0005975,GO:0005996,GO:0006004,GO:0006005,GO:0006082,GO:0006139,GO:0006520,GO:0006566,GO:0006567,GO:0006629,GO:0006694,GO:0006699,GO:0006725,GO:0006753,GO:0006766,GO:0006767,GO:0006793,GO:0006796,GO:0006807,GO:0008150,GO:0008152,GO:…	K00070,K01709,K01710,K01784,K02377,K03274,K07748,K10046,K12408,K13313,K15789,K15856,K17947		NOG[107]	COG0451@NOG	NA|NA|NA	M	Nad-dependent epimerase dehydratase
evgtrinloc11318c0t1	34740.HMEL005270-PA	3.3e-72	276.2		GO:0008150,GO:0042221,GO:0042493,GO:0050896,GO:0072347			artNOG[6]	0360G@artNOG,09YUU@biNOG,0SRAA@inNOG,0TEP9@lepNOG,0V9SP@meNOG,0XSPU@NOG,12U0N@opiNOG,KOG3685@euNOG,KOG4820@euNOG	NA|NA|NA	S	Inherit from biNOG: unc-79 homolog (C. elegans)
evgtrinloc11587c0t1	13037.EHJ72933	5.5e-42	175.3					artNOG[6]	0329W@artNOG,0A0BD@biNOG,0SP7Z@inNOG,0TBZP@lepNOG,0V5RF@meNOG,0XQCQ@NOG,12N3C@opiNOG,KOG0043@euNOG	NA|NA|NA	S	Repeat of unknown function (DUF1126)
evgtrinloc11652c0t1	7091.BGIBMGA002414-TA	6.3e-26	122.1					artNOG[6]	03H0Z@artNOG,0B1CD@biNOG,0T3IU@inNOG,0TI77@lepNOG,0WDXR@meNOG,0XTCJ@NOG,13UNA@opiNOG,KOG0548@euNOG	NA|NA|NA	O	Inherit from biNOG: Tetratricopeptide repeat domain 12
evgtrinloc11885c0t1	34740.HMEL011646-PA	1.3e-09	67.8					artNOG[6]	03E1V@artNOG,0A9RF@biNOG,0KGQI@euNOG,0SYT3@inNOG,0THBB@lepNOG,0VKNX@meNOG,10S2D@NOG,12WI5@opiNOG	NA|NA|NA
evgtrinloc13317c0t1	7425.NV21123-PA	3.2e-22	109.8					artNOG[6]	03HEE@artNOG,0B48Z@biNOG,0IPXE@euNOG,0T3W0@inNOG,0WGRK@meNOG,11R5M@NOG,13CSS@opiNOG	NA|NA|NA	S	Reverse transcriptase (RNA-dependent DNA polymerase)
evgtrinloc13444c0t1	570417.WPa_0822	4.8e-88	328.9	DESAC_1011		K07018		bactNOG[38]	01QVD@aproNOG,05DHZ@bactNOG,16R3A@proNOG,COG2945@NOG	NA|NA|NA	S	Alpha beta hydrolase
evgtrinloc14261c0t1	13037.EHJ77421	6.1e-49	199.5					euNOG[57]	COG0473@NOG,KOG0785@euNOG	NA|NA|NA	E	Dehydrogenase
evgtrinloc14617c0t1	34740.HMEL011558-PA	4.6e-83	312.8		GO:0003674,GO:0003824,GO:0004177,GO:0007275,GO:0007399,GO:0008150,GO:0008152,GO:0008233,GO:0008238,GO:0009987,GO:0016787,GO:0022008,GO:0030154,GO:0032501,GO:0032502,GO:0044699,GO:0044707,GO:0044763,GO:0048731,GO:0048856,GO:0048869,GO:0070011	K01262		artNOG[6]	031XV@artNOG,09TT4@biNOG,0SP84@inNOG,0TF51@lepNOG,0V4SG@meNOG,12U45@opiNOG,COG0006@NOG,KOG2413@euNOG	NA|NA|NA	E	Creatinase/Prolidase N-terminal domain
evgtrinloc15645c0t1	13037.EHJ72914	1.3e-11	76.6					artNOG[6]	03DAN@artNOG,0AIBF@biNOG,0KF6V@euNOG,0SZJJ@inNOG,0THSI@lepNOG,0VVRW@meNOG,114WR@NOG,12ZFQ@opiNOG	NA|NA|NA
evgtrinloc15835c0t1	7091.BGIBMGA000807-TA	2.7e-41	172.9					artNOG[6]	03CEM@artNOG,0ADEI@biNOG,0T0GV@inNOG,0TFHG@lepNOG,0VQMC@meNOG,14W6Z@opiNOG,COG1816@NOG,KOG1096@euNOG	NA|NA|NA	F	Adenosine/AMP deaminase
evgtrinloc16173c0t1	13037.EHJ76124	3.7e-28	129.8					meNOG[21]	0AACH@biNOG,0J70G@euNOG,0VMAI@meNOG,11Q8S@NOG,1303P@opiNOG	NA|NA|NA	S	ML domain
evgtrinloc16195c0t1	13037.EHJ69685	7e-80	302		GO:0008150,GO:0042221,GO:0042493,GO:0050896,GO:0072347			artNOG[6]	0360G@artNOG,09YUU@biNOG,0SRAA@inNOG,0TEP9@lepNOG,0V9SP@meNOG,0XSPU@NOG,12U0N@opiNOG,KOG3685@euNOG,KOG4820@euNOG	NA|NA|NA	S	Inherit from biNOG: unc-79 homolog (C. elegans)
evgtrinloc16290c0t1	570417.WPa_1052	5.2e-73	278.9	MUCD	GO:0000271,GO:0003674,GO:0003824,GO:0004175,GO:0004252,GO:0005575,GO:0005618,GO:0005623,GO:0005975,GO:0005976,GO:0006082,GO:0006508,GO:0008150,GO:0008152,GO:0008233,GO:0008236,GO:0009058,GO:0009059,GO:0009274,GO:0009276,GO:0009987,GO:0016051,GO:0016053,GO:0016787,GO:0017171,GO:0019538,GO:0019752,GO:0030288,GO:0030312,GO:0030313,GO:0031975,GO:0033692,GO:0034637,GO:0034645,GO:0042120,GO:0042121,GO:…	K04771,K08070,K08372		bactNOG[38]	01QGM@aproNOG,05C0H@bactNOG,16PJ0@proNOG,COG0265@NOG	NA|NA|NA	O	protease
evgtrinloc16510c0t1	13037.EHJ75885	2.1e-70	270.4					artNOG[6]	036EK@artNOG,0A4GC@biNOG,0STA2@inNOG,0TDS2@lepNOG,0VFBB@meNOG,0Y5WM@NOG,13J4D@opiNOG,KOG0379@euNOG	NA|NA|NA	S	Kelch motif
evgtrinloc16526c0t1	7091.BGIBMGA005113-TA	1e-98	364.8					artNOG[6]	03E03@artNOG,09WTM@biNOG,0SYUW@inNOG,0TBXY@lepNOG,0V7RQ@meNOG,12PUJ@opiNOG,COG0508@NOG,KOG0559@euNOG	NA|NA|NA	C	2-oxoacid dehydrogenases acyltransferase (catalytic domain)
evgtrinloc16674c0t1	13037.EHJ66795	1.6e-41	174.5					meNOG[21]	0AJ2G@biNOG,0KFEK@euNOG,0VWK8@meNOG,1134T@NOG,12Z04@opiNOG	NA|NA|NA
evgtrinloc16736c0t1	13037.EHJ79001	2.3e-22	110.2					meNOG[21]	0AEYN@biNOG,0VS67@meNOG,0YD1T@NOG,12YPI@opiNOG,KOG3700@euNOG	NA|NA|NA	S	Inherit from KOG: nose resistant to fluoxetine protein 6-like
evgtrinloc16739c0t1	570417.WPa_0501	1.7e-67	260.4	ERUM8090		K07263		bactNOG[38]	01R2N@aproNOG,05C1V@bactNOG,16RHY@proNOG,COG0612@NOG	NA|NA|NA	O	peptidase, M16
evgtrinloc16746c0t1	34740.HMEL012162-PA	1.2e-18	97.8					artNOG[6]	033K6@artNOG,0A3TF@biNOG,0STD5@inNOG,0TF9E@lepNOG,0VEMX@meNOG,13HVI@opiNOG,COG2110@NOG,KOG1075@euNOG,KOG2633@euNOG	NA|NA|NA	B, K	SEC14
evgtrinloc16752c0t1	13037.EHJ75194	1.4e-36	158.3		GO:0001505,GO:0003008,GO:0003674,GO:0003824,GO:0004102,GO:0006807,GO:0007154,GO:0007267,GO:0007268,GO:0007274,GO:0008150,GO:0008152,GO:0008291,GO:0008292,GO:0008374,GO:0009058,GO:0009987,GO:0016407,GO:0016413,GO:0016740,GO:0016746,GO:0016747,GO:0019226,GO:0023052,GO:0032501,GO:0035637,GO:0042133,GO:0042136,GO:0044237,GO:0044249,GO:0044699,GO:0044700,GO:0044707,GO:0044710,GO:0044763,GO:0050877,GO:…	K00623		artNOG[6]	032IC@artNOG,09UUK@biNOG,0SS0I@inNOG,0TFJ7@lepNOG,0V5U4@meNOG,0XNZ9@NOG,12NYF@opiNOG,KOG3717@euNOG	NA|NA|NA	I	Choline/Carnitine o-acyltransferase
evgtrinloc16881c0t1	13037.EHJ66690	2.1e-32	144.8					artNOG[6]	03D4J@artNOG,0AGU1@biNOG,0KE9M@euNOG,0SZS0@inNOG,0TGYR@lepNOG,0VU4D@meNOG,11BWH@NOG,1319B@opiNOG	NA|NA|NA	T	cNMP
evgtrinloc17102c0t1	7091.BGIBMGA001303-TA	5.2e-19	99.4		GO:0002252,GO:0002376,GO:0008150,GO:0035010	K12669		artNOG[6]	033TU@artNOG,09WDR@biNOG,0SQEV@inNOG,0TF4J@lepNOG,0V7C3@meNOG,0XR1F@NOG,12PVH@opiNOG,KOG2603@euNOG	NA|NA|NA	O	OST3 / OST6 family
evgtrinloc17294c0t1	13037.EHJ73805	8.9e-70	268.1	NOMPC	GO:0003008,GO:0003674,GO:0005215,GO:0005216,GO:0005261,GO:0005262,GO:0005488,GO:0005515,GO:0005575,GO:0005622,GO:0005623,GO:0005929,GO:0006810,GO:0006811,GO:0006812,GO:0006816,GO:0007600,GO:0007605,GO:0007610,GO:0007638,GO:0008092,GO:0008150,GO:0008324,GO:0008381,GO:0009581,GO:0009582,GO:0009605,GO:0009612,GO:0009628,GO:0009987,GO:0015075,GO:0015085,GO:0015267,GO:0022803,GO:0022833,GO:0022836,GO:…			artNOG[6]	035MU@artNOG,09WST@biNOG,0SQYD@inNOG,0TBGE@lepNOG,0VAVK@meNOG,12S7D@opiNOG,COG0666@NOG,KOG0508@euNOG,KOG3609@euNOG,KOG4177@euNOG	NA|NA|NA	M, P, T	Ankyrin repeat
evgtrinloc17306c0t1	7091.BGIBMGA011447-TA	8.4e-15	85.5		GO:0005575,GO:0005623,GO:0005886,GO:0016020,GO:0044464,GO:0071944	K08471		artNOG[6]	03DNB@artNOG,0AH75@biNOG,0KHWF@euNOG,0SZ77@inNOG,0THCN@lepNOG,0VUI1@meNOG,10QVS@NOG,14WGV@opiNOG	NA|NA|NA	T	7tm Chemosensory receptor
evgtrinloc17319c0t1	34740.HMEL025053-PA	4.6e-62	242.3	DFD	GO:0000122,GO:0000975,GO:0000976,GO:0000977,GO:0000981,GO:0001012,GO:0001067,GO:0001071,GO:0003002,GO:0003674,GO:0003676,GO:0003677,GO:0003700,GO:0003705,GO:0005488,GO:0005515,GO:0005575,GO:0005622,GO:0005623,GO:0005634,GO:0006139,GO:0006351,GO:0006355,GO:0006357,GO:0006366,GO:0006725,GO:0006807,GO:0006917,GO:0007275,GO:0007350,GO:0007379,GO:0007380,GO:0007389,GO:0007399,GO:0007417,GO:0007420,GO:…	K09304		artNOG[6]	0378B@artNOG,09TX4@biNOG,0SU69@inNOG,0TF0A@lepNOG,0VE3Y@meNOG,0ZTBY@NOG,13R96@opiNOG,KOG0489@euNOG	NA|NA|NA	K	HOX
evgtrinloc17333c0t1	13037.EHJ65017	1.3e-42	177.6	MUSKELIN	GO:0001952,GO:0005575,GO:0005622,GO:0005623,GO:0005737,GO:0008150,GO:0010810,GO:0030155,GO:0044424,GO:0044464,GO:0050789,GO:0050794,GO:0065007			artNOG[6]	0360X@artNOG,0A0DK@biNOG,0SR52@inNOG,0TBNY@lepNOG,0VB9S@meNOG,0YJKC@NOG,13DZN@opiNOG,KOG2437@euNOG	NA|NA|NA	T	Muskelin N-terminus
evgtrinloc17385c0t1	13037.EHJ77566	1.9e-47	194.1					meNOG[21]	0ADMA@biNOG,0KGYW@euNOG,0VQU9@meNOG,10RTX@NOG,12W0Q@opiNOG	NA|NA|NA	S	Lipase
evgtrinloc17444c0t1	13037.EHJ78440	1.6e-25	121.7					meNOG[21]	0AIBX@biNOG,0KGK2@euNOG,0VVSH@meNOG,10S6Z@NOG,12WSF@opiNOG	NA|NA|NA	S	Trehalose receptor
evgtrinloc17497c1t1	34740.HMEL003756-PA	5.2e-24	115.9			K00649,K13356		euNOG[57]	0XS7R@NOG,KOG1221@euNOG	NA|NA|NA	S	fatty-acyl-CoA reductase (alcohol-forming) activity
evgtrinloc17553c0t1	34740.HMEL009169-PA	6e-117	425.6	HPX6	GO:0000323,GO:0003674,GO:0003824,GO:0004601,GO:0005575,GO:0005622,GO:0005623,GO:0005737,GO:0005764,GO:0005773,GO:0006725,GO:0006726,GO:0006727,GO:0008055,GO:0008150,GO:0008152,GO:0009058,GO:0009987,GO:0016209,GO:0016491,GO:0016684,GO:0018130,GO:0019438,GO:0019748,GO:0032502,GO:0033060,GO:0042440,GO:0042441,GO:0043226,GO:0043227,GO:0043229,GO:0043231,GO:0043324,GO:0043473,GO:0043474,GO:0044237,GO:…			artNOG[6]	034XN@artNOG,0A2P7@biNOG,0SRIV@inNOG,0TDUD@lepNOG,0VDM5@meNOG,0XPZ3@NOG,134GW@opiNOG,KOG2408@euNOG	NA|NA|NA	S	Animal haem peroxidase
evgtrinloc17707c0t1	570417.WPa_1279	4.3e-45	185.7	ANK2		K06867		bactNOG[38]	02360@aproNOG,05JXB@bactNOG,17BFK@proNOG,COG0666@NOG	NA|NA|NA	S	ankyrin repeat
evgtrinloc17851c0t1	34740.HMEL006228-PA	2.4e-114	416.8		GO:0003008,GO:0003674,GO:0005215,GO:0005216,GO:0005244,GO:0005249,GO:0005261,GO:0005267,GO:0005575,GO:0005623,GO:0005886,GO:0005887,GO:0006810,GO:0006811,GO:0006812,GO:0006813,GO:0007600,GO:0007605,GO:0008076,GO:0008150,GO:0008324,GO:0009987,GO:0015075,GO:0015077,GO:0015079,GO:0015267,GO:0015672,GO:0016020,GO:0016021,GO:0022803,GO:0022832,GO:0022836,GO:0022838,GO:0022839,GO:0022843,GO:0022857,GO:…	K04905		artNOG[6]	03354@artNOG,09T67@biNOG,0SPYS@inNOG,0TBPP@lepNOG,0V44Y@meNOG,0XPSE@NOG,12R80@opiNOG,KOG0498@euNOG	NA|NA|NA	P	cNMP
evgtrinloc18042c0t1	13037.EHJ66477	1.5e-14	84.7					meNOG[21]	0AJBG@biNOG,0KEIZ@euNOG,0VWW3@meNOG,119WP@NOG,130RN@opiNOG	NA|NA|NA
evgtrinloc18114c0t1	13037.EHJ78221	1.6e-07	60.8					artNOG[6]	03DEE@artNOG,0AKQW@biNOG,0KIEG@euNOG,0SZFK@inNOG,0TI32@lepNOG,0VZET@meNOG,10QBA@NOG,14VJ2@opiNOG	NA|NA|NA
evgtrinloc18264c0t1	13037.EHJ66638	1.1e-22	111.7		GO:0002165,GO:0007155,GO:0007275,GO:0007444,GO:0007478,GO:0007480,GO:0007552,GO:0007560,GO:0008150,GO:0008360,GO:0009653,GO:0009791,GO:0009886,GO:0009887,GO:0009987,GO:0022603,GO:0022604,GO:0022610,GO:0032501,GO:0032502,GO:0035107,GO:0035108,GO:0035114,GO:0035120,GO:0035127,GO:0035218,GO:0044699,GO:0044707,GO:0044763,GO:0044767,GO:0048513,GO:0048563,GO:0048569,GO:0048707,GO:0048731,GO:0048736,GO:…	K19464		artNOG[6]	032K2@artNOG,09TXP@biNOG,0SPGB@inNOG,0TB56@lepNOG,0V4WQ@meNOG,0XRPT@NOG,12NF7@opiNOG,KOG3521@euNOG	NA|NA|NA	T	RhoGEF domain
evgtrinloc18499c0t1	13037.EHJ63556	2.4e-58	230.3		GO:0003674,GO:0003824,GO:0005575,GO:0005622,GO:0005623,GO:0005634,GO:0006325,GO:0006464,GO:0006479,GO:0006480,GO:0006996,GO:0008150,GO:0008152,GO:0008168,GO:0008213,GO:0008276,GO:0009987,GO:0016043,GO:0016568,GO:0016569,GO:0016570,GO:0016571,GO:0016740,GO:0016741,GO:0018016,GO:0018193,GO:0018208,GO:0019538,GO:0031365,GO:0032259,GO:0035568,GO:0036211,GO:0042054,GO:0043170,GO:0043226,GO:0043227,GO:…	K16219		artNOG[6]	036PS@artNOG,09X8J@biNOG,0STM5@inNOG,0TG80@lepNOG,0V878@meNOG,0XS7T@NOG,13PS1@opiNOG,KOG3178@euNOG	NA|NA|NA	S	Pfam:Hydroxy-O-Methy
evgtrinloc18585c0t1	7070.TC005292-PA	2e-15	87.4					artNOG[6]	03BY5@artNOG,0AMVX@biNOG,0J99E@euNOG,0T2XA@inNOG,0VZQE@meNOG,0YBKC@NOG,14CUV@opiNOG	NA|NA|NA
evgtrinloc18718c0t1	7237.FBpp0286383	7.7e-19	99.4					artNOG[6]	03AIP@artNOG,0A93K@biNOG,0J77B@euNOG,0SXAQ@inNOG,0VJZZ@meNOG,0ZRRA@NOG,146Q9@opiNOG	NA|NA|NA	S	Inherit from biNOG: OTU-like cysteine protease
evgtrinloc18844c0t2	13037.EHJ74401	1.9e-41	174.1					artNOG[6]	038IW@artNOG,09YIQ@biNOG,0SVDR@inNOG,0V9GD@meNOG,0ZBX3@NOG,12S87@opiNOG,KOG4308@euNOG	NA|NA|NA	S	LRR
evgtrinloc18858c0t1	570417.WPa_1028	1.8e-64	250.4	TTG2B	GO:0003674,GO:0003824,GO:0005215,GO:0005575,GO:0005623,GO:0005886,GO:0006139,GO:0006152,GO:0006163,GO:0006195,GO:0006200,GO:0006725,GO:0006753,GO:0006793,GO:0006796,GO:0006807,GO:0006810,GO:0008150,GO:0008152,GO:0009056,GO:0009116,GO:0009117,GO:0009119,GO:0009123,GO:0009125,GO:0009126,GO:0009128,GO:0009141,GO:0009143,GO:0009144,GO:0009146,GO:0009150,GO:0009154,GO:0009158,GO:0009161,GO:0009164,GO:…	K02066		bactNOG[38]	01QU6@aproNOG,05CY3@bactNOG,16S0E@proNOG,COG0767@NOG	NA|NA|NA	Q	ABC transporter
evgtrinloc18903c0t1	34740.HMEL004010-PA	4e-13	80.1					artNOG[6]	039XS@artNOG,0AE4A@biNOG,0JAG5@euNOG,0SWRX@inNOG,0THW3@lepNOG,0VRBU@meNOG,0YA48@NOG,141QF@opiNOG	NA|NA|NA
evgtrinloc18959c0t1	34740.HMEL011130-PA	3.6e-39	166.4			K08371		artNOG[6]	039HX@artNOG,0A9YR@biNOG,0J57P@euNOG,0SW7M@inNOG,0TG82@lepNOG,0VKWA@meNOG,0YSR0@NOG,1402D@opiNOG	NA|NA|NA	S	Eukaryotic cytochrome b561
evgtrinloc18963c0t1	13037.EHJ77170	1.3e-37	161					artNOG[6]	03613@artNOG,09WIM@biNOG,0SRHI@inNOG,0TAEJ@lepNOG,0V7H5@meNOG,12PEB@opiNOG,COG5043@NOG,KOG1809@euNOG	NA|NA|NA	U	Protein of unknown function (DUF1162)
evgtrinloc18999c0t1	34740.HMEL013702-PA	1.4e-59	234.2					artNOG[6]	03CU4@artNOG,0AC70@biNOG,0JEAS@euNOG,0T02S@inNOG,0TACG@lepNOG,0VPAW@meNOG,0YPM0@NOG,146YU@opiNOG	NA|NA|NA
evgtrinloc19011c0t1	34740.HMEL012162-PA	1.4e-24	117.9					artNOG[6]	033K6@artNOG,0A3TF@biNOG,0STD5@inNOG,0TF9E@lepNOG,0VEMX@meNOG,13HVI@opiNOG,COG2110@NOG,KOG1075@euNOG,KOG2633@euNOG	NA|NA|NA	B, K	SEC14
evgtrinloc19014c0t1	34740.HMEL004211-PA	7.7e-63	245	CON	GO:0005575,GO:0005623,GO:0005886,GO:0006935,GO:0007155,GO:0007156,GO:0007275,GO:0007399,GO:0007413,GO:0008037,GO:0008038,GO:0008039,GO:0008150,GO:0009605,GO:0009986,GO:0009987,GO:0016020,GO:0016043,GO:0016200,GO:0016337,GO:0022008,GO:0022610,GO:0030030,GO:0030154,GO:0030182,GO:0030424,GO:0030426,GO:0030427,GO:0031175,GO:0031594,GO:0032501,GO:0032502,GO:0033267,GO:0040011,GO:0042221,GO:0042330,GO:…			artNOG[6]	036W9@artNOG,0A20Q@biNOG,0STTE@inNOG,0TCSC@lepNOG,0VFXB@meNOG,13Q94@opiNOG,COG4886@NOG,KOG0619@euNOG	NA|NA|NA	T	LRR_TYP
evgtrinloc19029c0t1	7425.NV31715-PA	1.9e-24	117.5					euNOG[57]	0JE2Z@euNOG,0YRHU@NOG	NA|NA|NA
evgtrinloc19029c1t1	7260.FBpp0251769	1.5e-09	68.6					artNOG[6]	03AZY@artNOG,0AIYI@biNOG,0JP21@euNOG,0SXMP@inNOG,0W0F8@meNOG,0Y28A@NOG,1486G@opiNOG	NA|NA|NA
evgtrinloc19099c0t1	7091.BGIBMGA003083-TA	5.2e-56	222.2		GO:0003674,GO:0003824,GO:0005575,GO:0005622,GO:0005623,GO:0005856,GO:0005875,GO:0006139,GO:0006152,GO:0006163,GO:0006195,GO:0006200,GO:0006725,GO:0006753,GO:0006793,GO:0006796,GO:0006807,GO:0006928,GO:0007017,GO:0007018,GO:0008150,GO:0008152,GO:0009056,GO:0009116,GO:0009117,GO:0009119,GO:0009123,GO:0009125,GO:0009126,GO:0009128,GO:0009141,GO:0009143,GO:0009144,GO:0009146,GO:0009150,GO:0009154,GO:…			artNOG[6]	03I3V@artNOG,0B6MJ@biNOG,0IU33@euNOG,0T4FP@inNOG,0TIGI@lepNOG,0WJCI@meNOG,0XSJT@NOG,13GEX@opiNOG	NA|NA|NA	Z	WD40
evgtrinloc19268c0t1	13037.EHJ64855	2.3e-38	162.9					artNOG[6]	03CRH@artNOG,0AD7B@biNOG,0KHE1@euNOG,0T05I@inNOG,0TAYU@lepNOG,0VQDS@meNOG,10RCD@NOG,12V51@opiNOG	NA|NA|NA
evgtrinloc19537c0t1	7091.BGIBMGA002210-TA	5e-12	75.9					meNOG[21]	0ANT2@biNOG,0KHZH@euNOG,0W0W7@meNOG,10QSJ@NOG,14WCE@opiNOG	NA|NA|NA	S	THAP domain
evgtrinloc19553c0t2	34740.HMEL026007-PA	3.1e-16	89.7					opiNOG[43]	12TEZ@opiNOG,COG2124@NOG,KOG0158@euNOG	NA|NA|NA	Q	Cytochrome p450
evgtrinloc19655c0t1	7091.BGIBMGA002670-TA	5.1e-47	192.2					artNOG[6]	03A02@artNOG,0A3F6@biNOG,0IYT6@euNOG,0SWK2@inNOG,0VEA3@meNOG,0YGS3@NOG,13T3B@opiNOG	NA|NA|NA	S	Lipase
evgtrinloc19741c0t1	13037.EHJ76371	1e-18	98.2					artNOG[6]	03DWW@artNOG,0AJFW@biNOG,0KEB4@euNOG,0SYY5@inNOG,0THPK@lepNOG,0VX16@meNOG,11BJD@NOG,1316J@opiNOG	NA|NA|NA
evgtrinloc19820c0t1	13037.EHJ75219	1.2e-26	124		GO:0000003,GO:0000981,GO:0000982,GO:0000988,GO:0000989,GO:0001071,GO:0001077,GO:0001228,GO:0003674,GO:0003700,GO:0003712,GO:0003714,GO:0005488,GO:0005515,GO:0005575,GO:0005622,GO:0005623,GO:0005634,GO:0006139,GO:0006351,GO:0006355,GO:0006357,GO:0006366,GO:0006725,GO:0006807,GO:0007276,GO:0007283,GO:0008150,GO:0008152,GO:0009058,GO:0009059,GO:0009889,GO:0009891,GO:0009893,GO:0009987,GO:0010467,GO:…	K19383		artNOG[6]	0379D@artNOG,0A0VS@biNOG,0SU6K@inNOG,0VBSA@meNOG,0XPMQ@NOG,12TRA@opiNOG,KOG0773@euNOG	NA|NA|NA	K	RNA polymerase II core promoter proximal region sequence-specific DNA binding transcription factor activity involved in positive regulation of transcription
evgtrinloc19916c0t1	7091.BGIBMGA001489-TA	1.3e-14	85.1					artNOG[6]	03CND@artNOG,0AK70@biNOG,0KESY@euNOG,0T08V@inNOG,0TI1X@lepNOG,0VXFT@meNOG,1184A@NOG,130AS@opiNOG	NA|NA|NA
evgtrinloc19959c0t2	34740.HMEL017389-PA	1.4e-58	230.7					artNOG[6]	034Q8@artNOG,09WP9@biNOG,0JDEJ@euNOG,0SPYF@inNOG,0TDGY@lepNOG,0V7MU@meNOG,0ZRM7@NOG,13NM4@opiNOG	NA|NA|NA	S	BTB/POZ domain
evgtrinloc20037c0t1	7091.BGIBMGA010531-TA	5.2e-26	122.5		GO:0003674,GO:0003824,GO:0007275,GO:0007423,GO:0007444,GO:0008150,GO:0008152,GO:0016740,GO:0016746,GO:0022416,GO:0032501,GO:0032502,GO:0035220,GO:0044699,GO:0044707,GO:0044767,GO:0048513,GO:0048731,GO:0048856			artNOG[6]	036FC@artNOG,0A6BI@biNOG,0STBR@inNOG,0TEVG@lepNOG,0VEF1@meNOG,0YD1T@NOG,139IT@opiNOG,KOG3700@euNOG	NA|NA|NA	S	Acyltransferase family
evgtrinloc20097c0t1	570417.WPa_1097	1.9e-48	196.8	HEMB	GO:0003674,GO:0003824,GO:0004655,GO:0006725,GO:0006778,GO:0006779,GO:0006807,GO:0008150,GO:0008152,GO:0009058,GO:0009987,GO:0016829,GO:0016835,GO:0016836,GO:0018130,GO:0019438,GO:0033013,GO:0033014,GO:0034641,GO:0044237,GO:0044249,GO:0044271,GO:0046483,GO:0051186,GO:0051188,GO:0071704,GO:1901360,GO:1901362,GO:1901564,GO:1901566,GO:1901576	K01698	PPBNGS	bactNOG[38]	01RRM@aproNOG,05D52@bactNOG,16PKY@proNOG,COG0113@NOG	NA|NA|NA	H	Delta-aminolevulinic acid dehydratase
evgtrinloc20127c0t1	7091.BGIBMGA009635-TA	6.3e-38	163.3					artNOG[6]	03DCZ@artNOG,0AAZ4@biNOG,0KH6I@euNOG,0SZH2@inNOG,0TGJB@lepNOG,0VMZ9@meNOG,10RK5@NOG,12VKW@opiNOG	NA|NA|NA
evgtrinloc20161c0t1	13037.EHJ67830	5.4e-41	172.6		GO:0003674,GO:0005215,GO:0006810,GO:0006811,GO:0006812,GO:0006813,GO:0006814,GO:0006816,GO:0008150,GO:0008273,GO:0008324,GO:0009987,GO:0015075,GO:0015077,GO:0015079,GO:0015081,GO:0015085,GO:0015291,GO:0015297,GO:0015298,GO:0015368,GO:0015491,GO:0015672,GO:0022804,GO:0022821,GO:0022857,GO:0022890,GO:0022891,GO:0022892,GO:0030001,GO:0034220,GO:0035725,GO:0044699,GO:0044763,GO:0044765,GO:0046873,GO:…			artNOG[6]	03278@artNOG,09YZZ@biNOG,0SP5X@inNOG,0TF2Y@lepNOG,0V9XG@meNOG,0Y9YY@NOG,12SHR@opiNOG,KOG1307@euNOG,KOG4294@euNOG	NA|NA|NA	P, T	Sodium/calcium exchanger protein
evgtrinloc20181c0t1	570417.WPa_0550	2.5e-90	336.7	PURD	GO:0000166,GO:0001882,GO:0001883,GO:0003674,GO:0003824,GO:0004637,GO:0005488,GO:0005524,GO:0006139,GO:0006152,GO:0006163,GO:0006164,GO:0006195,GO:0006200,GO:0006725,GO:0006753,GO:0006793,GO:0006796,GO:0006807,GO:0006950,GO:0006974,GO:0008150,GO:0008152,GO:0009056,GO:0009058,GO:0009116,GO:0009117,GO:0009119,GO:0009123,GO:0009125,GO:0009126,GO:0009128,GO:0009141,GO:0009143,GO:0009144,GO:0009146,GO:…	K01945,K13713	PRAGSr	bactNOG[38]	01QW5@aproNOG,05C12@bactNOG,16PVE@proNOG,COG0151@NOG	NA|NA|NA	F	Phosphoribosylglycinamide synthetase
evgtrinloc20296c0t1	7227.FBpp0112313	1.5e-22	110.9		GO:0003674,GO:0003824,GO:0004175,GO:0004252,GO:0005575,GO:0005623,GO:0005886,GO:0006508,GO:0008150,GO:0008152,GO:0008233,GO:0008236,GO:0016020,GO:0016787,GO:0017171,GO:0019538,GO:0043170,GO:0044238,GO:0044464,GO:0070011,GO:0071704,GO:0071944			artNOG[6]	03814@artNOG,0A1NJ@biNOG,0SUK1@inNOG,0VCIA@meNOG,13SGS@opiNOG,COG5640@NOG,KOG3627@euNOG	NA|NA|NA	E	serine protease
evgtrinloc20355c0t1	13037.EHJ68534	7.8e-42	174.9	HPX6	GO:0000323,GO:0003674,GO:0003824,GO:0004601,GO:0005575,GO:0005622,GO:0005623,GO:0005737,GO:0005764,GO:0005773,GO:0006725,GO:0006726,GO:0006727,GO:0008055,GO:0008150,GO:0008152,GO:0009058,GO:0009987,GO:0016209,GO:0016491,GO:0016684,GO:0018130,GO:0019438,GO:0019748,GO:0032502,GO:0033060,GO:0042440,GO:0042441,GO:0043226,GO:0043227,GO:0043229,GO:0043231,GO:0043324,GO:0043473,GO:0043474,GO:0044237,GO:…			artNOG[6]	034XN@artNOG,0A2P7@biNOG,0SRIV@inNOG,0TDUD@lepNOG,0VDM5@meNOG,0XPZ3@NOG,134GW@opiNOG,KOG2408@euNOG	NA|NA|NA	S	Animal haem peroxidase
evgtrinloc20505c1t1	13037.EHJ75941	2.9e-75	286.6		GO:0005575,GO:0016020,GO:0016021,GO:0031224,GO:0044425			euNOG[57]	11IRY@NOG,KOG3882@euNOG	NA|NA|NA	S	tetraspanin
evgtrinloc20535c0t2	7091.BGIBMGA002257-TA	1.7e-14	84.3					artNOG[6]	03BAA@artNOG,0AHBX@biNOG,0JKCF@euNOG,0SY0X@inNOG,0TH6U@lepNOG,0VUN5@meNOG,0ZD2B@NOG,14BPI@opiNOG	NA|NA|NA
evgtrinloc20554c0t1	570417.WPa_1197	1.8e-54	216.9					bactNOG[38]	027RX@aproNOG,06UQQ@bactNOG,0YPY3@NOG,181VJ@proNOG	NA|NA|NA	S	type IV secretion system protein
evgtrinloc20655c0t1	7091.BGIBMGA010882-TA	6.4e-11	72.4		GO:0008150,GO:0009966,GO:0009967,GO:0010627,GO:0010646,GO:0010647,GO:0010740,GO:0023051,GO:0023056,GO:0046425,GO:0046427,GO:0048518,GO:0048522,GO:0048583,GO:0048584,GO:0050789,GO:0050794,GO:0065007			artNOG[6]	037UP@artNOG,0A5PN@biNOG,0IZXG@euNOG,0SUQF@inNOG,0TCKG@lepNOG,0VGIT@meNOG,11PEP@NOG,13T4A@opiNOG	NA|NA|NA	T	pre-RNA processing PIH1/Nop17
evgtrinloc20944c0t1	13037.EHJ64623	1.4e-32	144.1					artNOG[6]	03CXD@artNOG,0AE2W@biNOG,0SZZF@inNOG,0TDD7@lepNOG,0VRA5@meNOG,0XQMZ@NOG,13011@opiNOG,KOG1958@euNOG	NA|NA|NA	G	Glycosyl hydrolases family 38 C-terminal domain
evgtrinloc20996c0t1	34740.HMEL003249-PA	1.7e-41	173.7					artNOG[6]	03HQ6@artNOG,0B55H@biNOG,0IRI6@euNOG,0T440@inNOG,0TICW@lepNOG,0WHRM@meNOG,0YDWJ@NOG,13E79@opiNOG	NA|NA|NA	G	Sugar (and other) transporter
evgtrinloc21013c0t1	34740.HMEL004447-PA	2.6e-29	133.3					meNOG[21]	0AEYV@biNOG,0VS6G@meNOG,141HT@opiNOG,COG2124@NOG,KOG0158@euNOG	NA|NA|NA	Q	Cytochrome P450
evgtrinloc21030c0t1	13037.EHJ63947	4.2e-42	176					artNOG[6]	03947@artNOG,0A5ZF@biNOG,0J0TF@euNOG,0SW0M@inNOG,0TBHT@lepNOG,0VGUJ@meNOG,125UG@NOG,13UJ2@opiNOG	NA|NA|NA
evgtrinloc21152c0t1	7029.ACYPI48499-PA	1.2e-29	134.4					meNOG[21]	0A0T1@biNOG,0IYU7@euNOG,0VBPK@meNOG,11RI3@NOG,13SQK@opiNOG	NA|NA|NA	S	Inherit from meNOG: to H28G03.4 Hydra magnipapillata
evgtrinloc21152c1t1	34740.HMEL017861-PA	5.6e-25	119					meNOG[21]	0AH1H@biNOG,0J6BE@euNOG,0VUBZ@meNOG,0Y1E2@NOG,147Q3@opiNOG	NA|NA|NA	S	Pfam:DDE
evgtrinloc21170c0t1	34740.HMEL005962-PA	3.2e-90	336.7					artNOG[6]	03D8H@artNOG,0AEPX@biNOG,0KGS3@euNOG,0SZMT@inNOG,0TC1A@lepNOG,0VRXP@meNOG,10S0U@NOG,12WEQ@opiNOG	NA|NA|NA
evgtrinloc21266c1t1	570417.WPa_0166	2.3e-93	346.7	GLTX	GO:0005575,GO:0005622,GO:0005623,GO:0005737,GO:0044424,GO:0044464	K01885,K09698	GLUTRS	bactNOG[38]	01RFQ@aproNOG,05C20@bactNOG,16PDR@proNOG,COG0008@NOG	NA|NA|NA	J	Catalyzes the attachment of glutamate to tRNA(Glu) in a two-step reaction glutamate is first activated by ATP to form Glu-AMP and then transferred to the acceptor end of tRNA(Glu) (By similarity)
evgtrinloc21445c0t1	13037.EHJ74288	3.5e-53	213	FUSL	GO:0003008,GO:0005575,GO:0005623,GO:0005886,GO:0007154,GO:0007267,GO:0007268,GO:0007270,GO:0007274,GO:0007275,GO:0007399,GO:0008150,GO:0009987,GO:0016020,GO:0016043,GO:0016044,GO:0019226,GO:0021700,GO:0022008,GO:0023052,GO:0030154,GO:0030182,GO:0030424,GO:0032501,GO:0032502,GO:0033267,GO:0035637,GO:0042551,GO:0042734,GO:0042995,GO:0043005,GO:0043195,GO:0043679,GO:0044306,GO:0044456,GO:0044463,GO:…			artNOG[6]	034WK@artNOG,0A5RR@biNOG,0IEH2@euNOG,0SRHT@inNOG,0TCN2@lepNOG,0VG6B@meNOG,0ZDBF@NOG,13MXZ@opiNOG	NA|NA|NA
evgtrinloc21483c0t1	34740.HMEL014765-PA	1e-29	134.8					artNOG[6]	0378V@artNOG,09U52@biNOG,0IE36@euNOG,0SU61@inNOG,0V546@meNOG,0YBVK@NOG,13JI8@opiNOG	NA|NA|NA	S	Inherit from biNOG: chromosome 9 open reading frame 117
evgtrinloc21518c0t1	13037.EHJ78914	1.2e-33	148.3			K01365		euNOG[57]	COG4870@NOG,KOG1543@euNOG	NA|NA|NA	O	cathepsin
evgtrinloc21596c0t1	34740.HMEL003265-PA	3.1e-54	216.9		GO:0000902,GO:0006996,GO:0008150,GO:0009653,GO:0009987,GO:0010927,GO:0016043,GO:0022607,GO:0030030,GO:0030031,GO:0032502,GO:0032989,GO:0032990,GO:0042384,GO:0044085,GO:0044699,GO:0044763,GO:0044767,GO:0044782,GO:0048646,GO:0048856,GO:0048858,GO:0048869,GO:0060271,GO:0070925,GO:0071840	K16781		artNOG[6]	0323I@artNOG,09XM4@biNOG,0SP31@inNOG,0VAAQ@meNOG,0Z814@NOG,12RMN@opiNOG,KOG1129@euNOG	NA|NA|NA	S	Tetratricopeptide repeat protein
evgtrinloc21835c0t1	570417.WPa_0749	3.3e-51	206.1	NDK	GO:0003674,GO:0003824,GO:0004518,GO:0004550,GO:0005575,GO:0005576,GO:0005622,GO:0005623,GO:0005737,GO:0005886,GO:0006139,GO:0006165,GO:0006464,GO:0006468,GO:0006725,GO:0006753,GO:0006793,GO:0006796,GO:0006807,GO:0008150,GO:0008152,GO:0009058,GO:0009117,GO:0009132,GO:0009165,GO:0009987,GO:0015949,GO:0016020,GO:0016301,GO:0016310,GO:0016740,GO:0016772,GO:0016776,GO:0016787,GO:0016788,GO:0018130,GO:…	K00940	NDPK1,NDPK10,NDPK2,NDPK3,NDPK4,NDPK5,NDPK6,NDPK7,NDPK8,NDPK9	bactNOG[38]	01X6B@aproNOG,08UGX@bactNOG,179MB@proNOG,COG0105@NOG	NA|NA|NA	F	Major role in the synthesis of nucleoside triphosphates other than ATP. The ATP gamma phosphate is transferred to the NDP beta phosphate via a ping-pong mechanism, using a phosphorylated active-site intermediate (By similarity)
evgtrinloc21983c0t1	570417.WPa_1036	2.3e-77	293.5					NOG[107]	0XU6K@NOG	NA|NA|NA	M	OmpH
evgtrinloc22128c0t1	13037.EHJ77581	2.1e-51	206.8	MED14	GO:0000988,GO:0000989,GO:0001076,GO:0001104,GO:0003674,GO:0003712,GO:0005488,GO:0005515,GO:0005575,GO:0005622,GO:0005623,GO:0005634,GO:0005654,GO:0006139,GO:0006351,GO:0006352,GO:0006355,GO:0006357,GO:0006366,GO:0006367,GO:0006725,GO:0006807,GO:0008150,GO:0008152,GO:0009058,GO:0009059,GO:0009889,GO:0009987,GO:0010467,GO:0010468,GO:0010556,GO:0016070,GO:0016592,GO:0018130,GO:0019219,GO:0019222,GO:…	K15156		artNOG[6]	0330S@artNOG,09UED@biNOG,0SQQR@inNOG,0TF84@lepNOG,0V5DS@meNOG,0XWK4@NOG,12U7U@opiNOG,KOG1875@euNOG	NA|NA|NA	K	Mediator complex subunit MED14
evgtrinloc22424c0t1	7091.BGIBMGA008617-TA	3.9e-23	113.2					artNOG[6]	03C1I@artNOG,0A4B4@biNOG,0SYHW@inNOG,0TI55@lepNOG,0VC4A@meNOG,11T8J@NOG,13N7Q@opiNOG,KOG1121@euNOG	NA|NA|NA	L	Inherit from meNOG: zinc finger BED domain-containing protein
evgtrinloc22453c0t1	13037.EHJ78915	1.4e-09	67.8			K01365		euNOG[57]	COG4870@NOG,KOG1543@euNOG	NA|NA|NA	O	cathepsin
evgtrinloc22585c1t1	13037.EHJ69084	2.9e-07	60.5					artNOG[6]	03D91@artNOG,0A73R@biNOG,0SZM8@inNOG,0TE3G@lepNOG,0VHXX@meNOG,0YWWI@NOG,13IVX@opiNOG,KOG0500@euNOG,KOG0501@euNOG	NA|NA|NA	P, T	cNMP
evgtrinloc22910c0t1	34740.HMEL009691-PA	1.2e-16	91.3					artNOG[6]	03B3H@artNOG,0ADAB@biNOG,0JG8E@euNOG,0SXR7@inNOG,0VS9X@meNOG,0ZMPH@NOG,14BZJ@opiNOG	NA|NA|NA	S	ZnF_C2HC
evgtrinloc22939c0t2	13037.EHJ73497	1.8e-41	173.7					artNOG[6]	03C0D@artNOG,0AMR7@biNOG,0JNRZ@euNOG,0SYQM@inNOG,0TG5W@lepNOG,0VZJA@meNOG,0ZM6M@NOG,14D5M@opiNOG	NA|NA|NA	S	Insect cuticle protein
evgtrinloc22967c0t1	13037.EHJ65783	9.1e-11	71.6					artNOG[6]	03HDY@artNOG,0B47W@biNOG,0IPTM@euNOG,0T3VN@inNOG,0WGQ3@meNOG,0ZN74@NOG,13CQE@opiNOG	NA|NA|NA	S	Endonuclease/Exonuclease/phosphatase family
evgtrinloc22967c1t1	13037.EHJ65783	4.2e-16	90.1					artNOG[6]	03HDY@artNOG,0B47W@biNOG,0IPTM@euNOG,0T3VN@inNOG,0WGQ3@meNOG,0ZN74@NOG,13CQE@opiNOG	NA|NA|NA	S	Endonuclease/Exonuclease/phosphatase family
evgtrinloc23025c0t1	13037.EHJ65783	4.2e-13	79.3					artNOG[6]	03HDY@artNOG,0B47W@biNOG,0IPTM@euNOG,0T3VN@inNOG,0WGQ3@meNOG,0ZN74@NOG,13CQE@opiNOG	NA|NA|NA	S	Endonuclease/Exonuclease/phosphatase family
evgtrinloc23124c0t1	570417.WPa_0654	4.4e-65	252.3	PURB		K01756,K01857	ADSL1r,ADSL2r	bactNOG[38]	01QIJ@aproNOG,07QTF@bactNOG,16PTV@proNOG,COG0015@NOG	NA|NA|NA	F	adenylosuccinate lyase
evgtrinloc23227c0t1	570417.WPa_1194	1e-58	231.1	GREA	GO:0001098,GO:0001108,GO:0003674,GO:0005488,GO:0005515,GO:0005575,GO:0005622,GO:0005623,GO:0005737,GO:0006139,GO:0006351,GO:0006354,GO:0006355,GO:0006725,GO:0006807,GO:0008150,GO:0008152,GO:0009058,GO:0009059,GO:0009889,GO:0009987,GO:0010467,GO:0010468,GO:0010556,GO:0016070,GO:0018130,GO:0019219,GO:0019222,GO:0019438,GO:0031323,GO:0031326,GO:0032774,GO:0032784,GO:0034641,GO:0034645,GO:0034654,GO:…	K03624		bactNOG[38]	01VTU@aproNOG,08UKH@bactNOG,179WQ@proNOG,COG0782@NOG	NA|NA|NA	K	Necessary for efficient RNA polymerase transcription elongation past template-encoded arresting sites. The arresting sites in DNA have the property of trapping a certain fraction of elongating RNA polymerases that pass through, resulting in locked ternary complexes. Cleavage of the nascent transcript by cleavage factors such as GreA or GreB allows the resumption of elongation from the new 3'termi…
evgtrinloc23241c0t2	7091.BGIBMGA005689-TA	1.3e-27	127.9					artNOG[6]	03DYM@artNOG,0B41M@biNOG,0IPH2@euNOG,0SYWD@inNOG,0TGBJ@lepNOG,0WGGW@meNOG,13CFE@opiNOG,COG0749@NOG	NA|NA|NA	L	DNA polymerase family A
evgtrinloc23367c0t1	570417.WPa_1384	4.9e-55	218.8	NUSA	GO:0003674,GO:0003676,GO:0003723,GO:0005488,GO:0005575,GO:0005618,GO:0005622,GO:0005623,GO:0005737,GO:0005829,GO:0005886,GO:0006139,GO:0006351,GO:0006353,GO:0006355,GO:0006725,GO:0006807,GO:0008150,GO:0008152,GO:0009058,GO:0009059,GO:0009889,GO:0009987,GO:0010467,GO:0010468,GO:0010556,GO:0016020,GO:0016070,GO:0018130,GO:0019219,GO:0019222,GO:0019438,GO:0030312,GO:0031323,GO:0031326,GO:0031554,GO:…	K02600		bactNOG[38]	01QBK@aproNOG,05CHV@bactNOG,16PGE@proNOG,COG0195@NOG	NA|NA|NA	K	Transcription elongation factor NusA
evgtrinloc23392c0t1	13037.EHJ78926	2.2e-18	97.4					meNOG[21]	0AMBW@biNOG,0KIED@euNOG,0VZDZ@meNOG,10QBD@NOG,14VJ5@opiNOG	NA|NA|NA
evgtrinloc23405c0t1	34740.HMEL011445-PA	1.7e-72	278.1		GO:0000139,GO:0005575,GO:0005622,GO:0005623,GO:0005737,GO:0005794,GO:0005795,GO:0012505,GO:0016020,GO:0031090,GO:0031984,GO:0031985,GO:0032580,GO:0043226,GO:0043227,GO:0043229,GO:0043231,GO:0044422,GO:0044424,GO:0044431,GO:0044444,GO:0044446,GO:0044464			euNOG[57]	0JM74@euNOG,116FP@NOG	NA|NA|NA	S	Glycosyltransferase family 10 (fucosyltransferase)
evgtrinloc23417c0t1	34740.HMEL011587-PA	5.5e-125	452.2					meNOG[21]	0A1SR@biNOG,0V9CF@meNOG,0XRJN@NOG,13EYI@opiNOG,KOG3515@euNOG	NA|NA|NA	S	CD80-like C2-set immunoglobulin domain
evgtrinloc23420c0t1	7070.TC003869-PA	1.6e-10	70.9					artNOG[6]	039NQ@artNOG,0A7UN@biNOG,0J69U@euNOG,0SW9I@inNOG,0VIPA@meNOG,0Y84R@NOG,13YS7@opiNOG	NA|NA|NA	S	Alcohol dehydrogenase transcription factor Myb/SANT-like
evgtrinloc23481c0t1	570417.WPa_1147	2.4e-09	67					bactNOG[38]	07M10@bactNOG,0XUCG@NOG	NA|NA|NA	S	Ankyrin repeat
evgtrinloc23550c0t1	7091.BGIBMGA001503-TA	1.3e-42	177.9					opiNOG[43]	0KCWG@euNOG,0YV8Q@NOG,14T2A@opiNOG	NA|NA|NA
evgtrinloc23611c0t1	7425.NV25498-PA	4.1e-10	70.5					meNOG[21]	0JI6B@euNOG,0VWK4@meNOG,0ZVB6@NOG,147G8@opiNOG	NA|NA|NA
evgtrinloc23695c0t1	13037.EHJ71916	2.7e-35	153.7		GO:0000165,GO:0003674,GO:0003824,GO:0004672,GO:0004674,GO:0004702,GO:0004707,GO:0004871,GO:0005057,GO:0006464,GO:0006468,GO:0006793,GO:0006796,GO:0007154,GO:0007165,GO:0007243,GO:0008150,GO:0008152,GO:0009987,GO:0016301,GO:0016310,GO:0016740,GO:0016772,GO:0016773,GO:0016909,GO:0019538,GO:0023014,GO:0023052,GO:0035556,GO:0036211,GO:0043170,GO:0043412,GO:0044237,GO:0044238,GO:0044260,GO:0044267,GO:…	K08802		artNOG[6]	0338U@artNOG,09WMK@biNOG,0SPF4@inNOG,0TF0F@lepNOG,0V7K9@meNOG,0XR6N@NOG,12R4A@opiNOG,KOG4717@euNOG	NA|NA|NA	T	S_TKc
evgtrinloc23748c1t1	6085.XP_002160419	7e-11	72					meNOG[21]	0IPX0@euNOG,0WGRD@meNOG,0YIYS@NOG,13CSD@opiNOG	NA|NA|NA
evgtrinloc23845c0t1	7668.SPU_014716tr	2.5e-29	133.3					euNOG[57]	COG2801@NOG,KOG0017@euNOG	NA|NA|NA	C	Retrotransposon protein
evgtrinloc23868c0t1	13037.EHJ73881	2.8e-28	130.2					artNOG[6]	03E0K@artNOG,0ADKZ@biNOG,0SYUC@inNOG,0TDQX@lepNOG,0VQTZ@meNOG,0XPX0@NOG,12YQU@opiNOG,KOG3510@euNOG	NA|NA|NA	T	Immunoglobulin domain
evgtrinloc23972c0t1	7668.SPU_024592tr	2.2e-14	84.3					meNOG[21]	0B496@biNOG,0IPXM@euNOG,0WGRT@meNOG,11MHU@NOG,13CT1@opiNOG	NA|NA|NA	S	Reverse transcriptase (RNA-dependent DNA polymerase)
evgtrinloc24003c0t2	34740.HMEL012424-PA	1.2e-67	260.8		GO:0002376,GO:0003674,GO:0003810,GO:0003824,GO:0006950,GO:0006952,GO:0006955,GO:0006959,GO:0007599,GO:0008150,GO:0008152,GO:0009611,GO:0016740,GO:0016746,GO:0016755,GO:0032501,GO:0042060,GO:0042381,GO:0044699,GO:0044707,GO:0045087,GO:0050817,GO:0050878,GO:0050896,GO:0065007,GO:0065008	K05619		artNOG[6]	03443@artNOG,09U5T@biNOG,0IFMV@euNOG,0SQSW@inNOG,0TEQ1@lepNOG,0V54T@meNOG,0XQEZ@NOG,12WTW@opiNOG	NA|NA|NA	O	Transglutaminase family
evgtrinloc24031c0t1	13037.EHJ78310	7.8e-46	188.3					meNOG[21]	0AGB9@biNOG,0ISCV@euNOG,0VTM0@meNOG,123UN@NOG,12UM2@opiNOG	NA|NA|NA	G	Succinate dehydrogenase/Fumarate reductase transmembrane subunit
evgtrinloc24111c0t1	7091.BGIBMGA012803-TA	2.3e-21	107.1					artNOG[6]	039HC@artNOG,0AAYP@biNOG,0J5QF@euNOG,0SW6Z@inNOG,0TDZ9@lepNOG,0VN0H@meNOG,0XV8X@NOG,13YJ8@opiNOG	NA|NA|NA
evgtrinloc24164c0t1	13037.EHJ66491	1.8e-37	160.6					artNOG[6]	03AA9@artNOG,0A6DC@biNOG,0SX0Q@inNOG,0TDJ0@lepNOG,0VH7X@meNOG,13WBV@opiNOG,COG5641@NOG,KOG1601@euNOG	NA|NA|NA	K	ZnF_GATA
evgtrinloc24186c0t1	34740.HMEL004408-PA	7.2e-29	132.1		GO:0006873,GO:0006885,GO:0007035,GO:0007275,GO:0007424,GO:0008150,GO:0008593,GO:0009966,GO:0009987,GO:0010646,GO:0019725,GO:0023051,GO:0030003,GO:0030004,GO:0030641,GO:0032501,GO:0032502,GO:0042592,GO:0044699,GO:0044707,GO:0044763,GO:0045851,GO:0048583,GO:0048731,GO:0048856,GO:0048878,GO:0050789,GO:0050794,GO:0050801,GO:0051452,GO:0051453,GO:0055067,GO:0055080,GO:0055082,GO:0060541,GO:0065007,GO:…			artNOG[6]	03334@artNOG,09V68@biNOG,0SPWU@inNOG,0TAS5@lepNOG,0V65U@meNOG,0XPUM@NOG,12P55@opiNOG,KOG1064@euNOG	NA|NA|NA	S	RAVE protein 1 C terminal
evgtrinloc24683c0t1	7091.BGIBMGA001122-TA	8.4e-74	281.6					artNOG[6]	03CRG@artNOG,0A8ZI@biNOG,0T05J@inNOG,0TAXT@lepNOG,0VJW2@meNOG,12VMX@opiNOG,COG0652@NOG,KOG0865@euNOG	NA|NA|NA	O	Cyclophilin type peptidyl-prolyl cis-trans isomerase/CLD
evgtrinloc24839c0t1	13037.EHJ73336	3.2e-76	289.7					artNOG[6]	03I6X@artNOG,0B6YB@biNOG,0JR5G@euNOG,0T4I7@inNOG,0WJR8@meNOG,0XTFI@NOG,13H0D@opiNOG	NA|NA|NA	S	Inherit from NOG: EF-hand domain family, member B
evgtrinloc24854c0t1	7091.BGIBMGA012135-TA	1.8e-16	90.5					meNOG[21]	0AC3B@biNOG,0JMTZ@euNOG,0VPHK@meNOG,0Z6RE@NOG,14AG7@opiNOG	NA|NA|NA
evgtrinloc24875c0t1	7091.BGIBMGA005297-TA	1.7e-81	307.4					artNOG[6]	0360M@artNOG,0A5IJ@biNOG,0JN96@euNOG,0STAF@inNOG,0TFY5@lepNOG,0VDRT@meNOG,0XUWQ@NOG,13J5Z@opiNOG	NA|NA|NA
evgtrinloc24957c1t1	13037.EHJ73416	1.9e-18	97.4					artNOG[6]	03HEQ@artNOG,0B49M@biNOG,0IPXZ@euNOG,0T3WA@inNOG,0WGSB@meNOG,11I63@NOG,13CU0@opiNOG	NA|NA|NA	S	pol-like protein
evgtrinloc25106c1t1	34740.HMEL003151-PA	2e-27	127.1					meNOG[21]	0A86M@biNOG,0KGQ2@euNOG,0VJ2A@meNOG,10S2W@NOG,12WIX@opiNOG	NA|NA|NA
evgtrinloc25304c0t1	570417.WPa_0382	1.6e-62	243.8	NHAC-2	GO:0003674,GO:0005215,GO:0005451,GO:0006810,GO:0006811,GO:0006812,GO:0006814,GO:0006818,GO:0008150,GO:0008324,GO:0009987,GO:0015075,GO:0015077,GO:0015078,GO:0015081,GO:0015291,GO:0015297,GO:0015298,GO:0015299,GO:0015385,GO:0015491,GO:0015672,GO:0015992,GO:0022804,GO:0022857,GO:0022890,GO:0022891,GO:0022892,GO:0030001,GO:0034220,GO:0035725,GO:0044699,GO:0044763,GO:0044765,GO:0046873,GO:0051179,GO:…	K03315		bactNOG[38]	0254R@aproNOG,05DFD@bactNOG,16QDS@proNOG,COG1757@NOG	NA|NA|NA	C	Na H antiporter
evgtrinloc25312c0t1	34740.HMEL002964-PA	1.3e-49	201.1		GO:0003674,GO:0005102,GO:0005198,GO:0005215,GO:0005319,GO:0005488,GO:0005501,GO:0005504,GO:0005515,GO:0005575,GO:0005576,GO:0005615,GO:0005622,GO:0005623,GO:0005737,GO:0005811,GO:0005856,GO:0005875,GO:0006810,GO:0006869,GO:0007154,GO:0007165,GO:0007166,GO:0007224,GO:0008017,GO:0008092,GO:0008150,GO:0008289,GO:0009987,GO:0010876,GO:0015630,GO:0015631,GO:0016023,GO:0016055,GO:0019840,GO:0019841,GO:…			opiNOG[43]	0Z6MR@NOG,13ECH@opiNOG,KOG4338@euNOG	NA|NA|NA	I	Domain of Unknown Function (DUF1081)
evgtrinloc25351c0t1	7897.ENSLACP00000009262	1.6e-15	87.4					euNOG[57]	0IXHE@euNOG,121D0@NOG	NA|NA|NA
evgtrinloc25386c0t1	13037.EHJ78292	4.5e-34	149.8					artNOG[6]	03DC4@artNOG,0AERB@biNOG,0KEPW@euNOG,0SZI0@inNOG,0TCMX@lepNOG,0VRZD@meNOG,118S0@NOG,130G1@opiNOG	NA|NA|NA
evgtrinloc25386c1t1	13037.EHJ78292	2.6e-40	170.2					artNOG[6]	03DC4@artNOG,0AERB@biNOG,0KEPW@euNOG,0SZI0@inNOG,0TCMX@lepNOG,0VRZD@meNOG,118S0@NOG,130G1@opiNOG	NA|NA|NA
evgtrinloc25495c0t1	570417.WPa_1276	7.3e-50	201.4	UVRA	GO:0000166,GO:0001882,GO:0001883,GO:0003674,GO:0003676,GO:0003677,GO:0003824,GO:0004518,GO:0004519,GO:0004520,GO:0004536,GO:0005488,GO:0005524,GO:0005575,GO:0005622,GO:0005623,GO:0005737,GO:0006139,GO:0006152,GO:0006163,GO:0006195,GO:0006200,GO:0006259,GO:0006281,GO:0006725,GO:0006753,GO:0006793,GO:0006796,GO:0006807,GO:0006950,GO:0006974,GO:0008150,GO:0008152,GO:0009056,GO:0009116,GO:0009117,GO:…	K03701		bactNOG[38]	01QP2@aproNOG,05C5U@bactNOG,16PIE@proNOG,COG0178@NOG	NA|NA|NA	L	The UvrABC repair system catalyzes the recognition and processing of DNA lesions. UvrA is an ATPase and a DNA-binding protein. A damage recognition complex composed of 2 UvrA and 2 UvrB subunits scans DNA for abnormalities. When the presence of a lesion has been verified by UvrB, the UvrA molecules dissociate (By similarity)
evgtrinloc25502c0t1	7091.BGIBMGA003452-TA	2.1e-14	84					artNOG[6]	039D6@artNOG,0ABVW@biNOG,0J5WZ@euNOG,0SWA8@inNOG,0TGKU@lepNOG,0VNY7@meNOG,0Y14V@NOG,14098@opiNOG	NA|NA|NA	S	Inherit from NOG: spermatid development
evgtrinloc25506c0t1	13037.EHJ72108	2.3e-66	257.3					meNOG[21]	0AQAR@biNOG,0IX9T@euNOG,0W2QR@meNOG,11MHS@NOG,13S3H@opiNOG	NA|NA|NA
evgtrinloc25554c1t1	570417.WPa_0223	8e-73	278.1	RNJA	GO:0005575,GO:0005622,GO:0005623,GO:0005737,GO:0044424,GO:0044464	K12574		bactNOG[38]	01Q6A@aproNOG,05CN5@bactNOG,16QP7@proNOG,COG0595@NOG	NA|NA|NA	S	metallo-beta-lactamase
evgtrinloc25655c1t1	7029.ACYPI45932-PA	6e-22	109.4					artNOG[6]	03B2M@artNOG,09XJ9@biNOG,0IF8P@euNOG,0SXQ2@inNOG,0V8HB@meNOG,0Z518@NOG,13NMI@opiNOG	NA|NA|NA	S	DM3
evgtrinloc25726c0t2	7091.BGIBMGA004576-TA	1.2e-50	204.1					artNOG[6]	035C4@artNOG,09VMT@biNOG,0SSP1@inNOG,0V6KY@meNOG,12PQQ@opiNOG,COG2319@NOG,KOG3602@euNOG	NA|NA|NA	S	NACHT domain
evgtrinloc25764c0t1	570417.WPa_0529	3.1e-96	356.3	RHO	GO:0003674,GO:0003676,GO:0003723,GO:0005488,GO:0005575,GO:0005618,GO:0005623,GO:0005886,GO:0006139,GO:0006351,GO:0006353,GO:0006360,GO:0006363,GO:0006461,GO:0006725,GO:0006807,GO:0008150,GO:0008152,GO:0009058,GO:0009059,GO:0009987,GO:0010467,GO:0016020,GO:0016043,GO:0016070,GO:0018130,GO:0019438,GO:0022607,GO:0030312,GO:0032774,GO:0034641,GO:0034645,GO:0034654,GO:0040007,GO:0043170,GO:0043933,GO:…	K03628		bactNOG[38]	01QD3@aproNOG,05C4P@bactNOG,16PGC@proNOG,COG1158@NOG	NA|NA|NA	K	Facilitates transcription termination by a mechanism that involves Rho binding to the nascent RNA, activation of Rho's RNA-dependent ATPase activity, and release of the mRNA from the DNA template (By similarity)
evgtrinloc25795c0t1	34740.HMEL012162-PA	3.2e-27	127.5					artNOG[6]	033K6@artNOG,0A3TF@biNOG,0STD5@inNOG,0TF9E@lepNOG,0VEMX@meNOG,13HVI@opiNOG,COG2110@NOG,KOG1075@euNOG,KOG2633@euNOG	NA|NA|NA	B, K	SEC14
evgtrinloc26081c0t1	34740.HMEL004379-PA	1.4e-40	170.6					euNOG[57]	0XPX0@NOG,KOG3510@euNOG	NA|NA|NA	S	Kin of IRRE like
evgtrinloc26252c0t1	34740.HMEL003769-PA	1.2e-25	122.9					artNOG[6]	03DB6@artNOG,0AP8T@biNOG,0KGWI@euNOG,0SZJ1@inNOG,0TI3D@lepNOG,0W1ID@meNOG,10RW8@NOG,12W6W@opiNOG	NA|NA|NA
evgtrinloc26253c0t1	34740.HMEL013671-PA	4.7e-34	150.2	TAL1	GO:0000122,GO:0000228,GO:0000785,GO:0000790,GO:0000902,GO:0000904,GO:0000975,GO:0000976,GO:0000977,GO:0000980,GO:0000981,GO:0001012,GO:0001067,GO:0001071,GO:0001158,GO:0001525,GO:0001568,GO:0001570,GO:0001672,GO:0001704,GO:0001707,GO:0001944,GO:0002262,GO:0002376,GO:0002520,GO:0002521,GO:0002573,GO:0002682,GO:0002761,GO:0003007,GO:0003157,GO:0003160,GO:0003674,GO:0003676,GO:0003677,GO:0003682,GO:…	K09068,K15604		meNOG[21]	0A1TT@biNOG,0VCPJ@meNOG,1227D@NOG,13W7N@opiNOG,KOG4029@euNOG	NA|NA|NA	K	T-cell acute lymphocytic leukemia 1
evgtrinloc26265c0t1	570417.WPa_0383	1.5e-50	203.8					NOG[107]	COG0666@NOG	NA|NA|NA	S	Ankyrin Repeat
evgtrinloc26334c0t1	7029.ACYPI007682-PA	1.2e-20	104.4					artNOG[6]	039TD@artNOG,0A4P4@biNOG,0SWIY@inNOG,0VF9T@meNOG,1206Y@NOG,13HXX@opiNOG,KOG4585@euNOG	NA|NA|NA	L	Plant transposon protein
evgtrinloc26439c0t1	13037.EHJ75346	7e-232	808.1		GO:0003674,GO:0003774,GO:0003824,GO:0005575,GO:0005622,GO:0005623,GO:0005856,GO:0005858,GO:0005875,GO:0005930,GO:0006139,GO:0006152,GO:0006163,GO:0006195,GO:0006200,GO:0006725,GO:0006753,GO:0006793,GO:0006796,GO:0006807,GO:0006928,GO:0007017,GO:0007018,GO:0008150,GO:0008152,GO:0009056,GO:0009116,GO:0009117,GO:0009119,GO:0009123,GO:0009125,GO:0009126,GO:0009128,GO:0009141,GO:0009143,GO:0009144,GO:…	K10408		artNOG[6]	032DP@artNOG,09TZJ@biNOG,0SPB2@inNOG,0TDPA@lepNOG,0V4YE@meNOG,12NG3@opiNOG,COG5245@NOG,KOG3595@euNOG	NA|NA|NA	Z	Dynein heavy chain, N-terminal region 2
evgtrinloc26537c0t1	34740.HMEL015734-PA	2.9e-55	219.9	MAPKBP1				meNOG[21]	0B186@biNOG,0WDT4@meNOG,0Y87A@NOG,14FCI@opiNOG,KOG1408@euNOG	NA|NA|NA	S	WD domain, G-beta repeat
evgtrinloc26564c0t1	34740.HMEL009331-PA	9e-51	204.9		GO:0000226,GO:0000785,GO:0000786,GO:0003674,GO:0003676,GO:0003677,GO:0005488,GO:0005575,GO:0005622,GO:0005623,GO:0005694,GO:0005737,GO:0005811,GO:0006325,GO:0006333,GO:0006996,GO:0007010,GO:0007017,GO:0007049,GO:0007098,GO:0008150,GO:0009987,GO:0016043,GO:0022402,GO:0031023,GO:0032991,GO:0032993,GO:0043226,GO:0043228,GO:0043229,GO:0043232,GO:0044422,GO:0044424,GO:0044427,GO:0044444,GO:0044446,GO:…	K11254		artNOG[6]	037FU@artNOG,0A7IJ@biNOG,0SUCR@inNOG,0TGN1@lepNOG,0VIAK@meNOG,13SNA@opiNOG,COG2036@NOG,COG5262@NOG,KOG1756@euNOG,KOG3467@euNOG	NA|NA|NA	B	H4
evgtrinloc26650c0t1	34740.HMEL015833-PA	4.8e-32	142.5					artNOG[6]	03E29@artNOG,0AA3E@biNOG,0KEN5@euNOG,0SYSN@inNOG,0THRV@lepNOG,0VM14@meNOG,11990@NOG,130JC@opiNOG	NA|NA|NA	O	Kunitz/Bovine pancreatic trypsin inhibitor domain
evgtrinloc26684c0t1	34740.HMEL017759-PA	6.7e-136	488.8					artNOG[6]	03CP1@artNOG,0A0N9@biNOG,0T083@inNOG,0TCJK@lepNOG,0V70K@meNOG,0XQHP@NOG,12TD1@opiNOG,KOG3539@euNOG	NA|NA|NA	O	Spondin_N
evgtrinloc26698c0t1	13037.EHJ75823	2.6e-73	280	DOM	GO:0000003,GO:0000123,GO:0000381,GO:0000902,GO:0000904,GO:0002165,GO:0002376,GO:0002520,GO:0002682,GO:0002683,GO:0003002,GO:0003674,GO:0003824,GO:0004386,GO:0005488,GO:0005515,GO:0005575,GO:0005622,GO:0005623,GO:0005634,GO:0005654,GO:0006139,GO:0006152,GO:0006163,GO:0006195,GO:0006200,GO:0006325,GO:0006725,GO:0006753,GO:0006793,GO:0006796,GO:0006807,GO:0006928,GO:0006935,GO:0006996,GO:0007275,GO:…	K11320		artNOG[6]	033W5@artNOG,09WI1@biNOG,0SQJK@inNOG,0V7GK@meNOG,0XP0A@NOG,12PES@opiNOG,KOG0391@euNOG	NA|NA|NA	L	HSA
evgtrinloc26879c0t1	7091.BGIBMGA001869-TA	3.9e-103	379.4		GO:0003674,GO:0003774,GO:0003824,GO:0005575,GO:0005622,GO:0005623,GO:0005856,GO:0005858,GO:0005875,GO:0005930,GO:0006139,GO:0006152,GO:0006163,GO:0006195,GO:0006200,GO:0006725,GO:0006753,GO:0006793,GO:0006796,GO:0006807,GO:0006928,GO:0007017,GO:0007018,GO:0008150,GO:0008152,GO:0009056,GO:0009116,GO:0009117,GO:0009119,GO:0009123,GO:0009125,GO:0009126,GO:0009128,GO:0009141,GO:0009143,GO:0009144,GO:…	K10408		artNOG[6]	032DP@artNOG,09TZJ@biNOG,0SPB2@inNOG,0TDPA@lepNOG,0V4YE@meNOG,12NG3@opiNOG,COG5245@NOG,KOG3595@euNOG	NA|NA|NA	Z	Dynein heavy chain, N-terminal region 2
evgtrinloc26895c0t1	570417.WPa_1243	1.2e-127	461.1	RPSB	GO:0003674,GO:0003735,GO:0005198,GO:0005488,GO:0005575,GO:0005618,GO:0005622,GO:0005623,GO:0005737,GO:0005829,GO:0005840,GO:0005886,GO:0006412,GO:0008150,GO:0008152,GO:0008270,GO:0009058,GO:0009059,GO:0009987,GO:0010467,GO:0015935,GO:0016020,GO:0019538,GO:0022626,GO:0022627,GO:0030312,GO:0030529,GO:0032991,GO:0034645,GO:0040007,GO:0043167,GO:0043169,GO:0043170,GO:0043226,GO:0043228,GO:0043229,GO:…	K02967		bactNOG[38]	01RJH@aproNOG,05CE9@bactNOG,16PFF@proNOG,COG0052@NOG	NA|NA|NA	J	30S ribosomal protein S2
evgtrinloc26939c0t1	7091.BGIBMGA011034-TA	1.5e-43	181.8	18W	GO:0002119,GO:0002164,GO:0002218,GO:0002220,GO:0002221,GO:0002252,GO:0002253,GO:0002376,GO:0002429,GO:0002682,GO:0002684,GO:0002752,GO:0002757,GO:0002758,GO:0002764,GO:0002768,GO:0003674,GO:0004871,GO:0004872,GO:0004888,GO:0005057,GO:0005488,GO:0005575,GO:0005623,GO:0005886,GO:0006950,GO:0006952,GO:0007154,GO:0007165,GO:0007166,GO:0007275,GO:0008150,GO:0008329,GO:0009607,GO:0009615,GO:0009653,GO:…	K00573,K18808,K18809		euNOG[57]	COG4886@NOG,KOG4641@euNOG	NA|NA|NA	T	toll-like receptor
evgtrinloc27006c0t1	13037.EHJ73809	2.1e-25	120.6		GO:0003674,GO:0003824,GO:0004470,GO:0004473,GO:0005575,GO:0005622,GO:0005623,GO:0005737,GO:0005739,GO:0006082,GO:0006090,GO:0006108,GO:0008150,GO:0008152,GO:0009987,GO:0016491,GO:0016614,GO:0016615,GO:0016616,GO:0019752,GO:0032787,GO:0043226,GO:0043227,GO:0043229,GO:0043231,GO:0043436,GO:0043648,GO:0044237,GO:0044281,GO:0044424,GO:0044444,GO:0044464,GO:0044710,GO:0055114,GO:0071704	K00029		artNOG[6]	034F5@artNOG,09TMB@biNOG,0SRA4@inNOG,0TC5R@lepNOG,0V4KB@meNOG,12QS5@opiNOG,COG0281@NOG,KOG1257@euNOG	NA|NA|NA	C	Malic enzyme, NAD binding domain
evgtrinloc27118c0t1	13037.EHJ77558	6.2e-68	262.3					artNOG[6]	03CYJ@artNOG,0AG2Z@biNOG,0KFKX@euNOG,0SZY5@inNOG,0THCJ@lepNOG,0VTBP@meNOG,10T7C@NOG,12YN5@opiNOG	NA|NA|NA
evgtrinloc27230c0t1	6085.XP_002170473	2.7e-24	116.7					meNOG[21]	0IF8P@euNOG,0V8HB@meNOG,0Z518@NOG,13NMI@opiNOG	NA|NA|NA	S	THAP domain containing 9
evgtrinloc27362c0t1	13037.EHJ70737	5.8e-57	225.7					artNOG[6]	03CXW@artNOG,0A6CW@biNOG,0KFHT@euNOG,0SZYV@inNOG,0TFT7@lepNOG,0VH79@meNOG,112QX@NOG,12YUG@opiNOG	NA|NA|NA
evgtrinloc27410c0t1	13037.EHJ68548	2.1e-53	213.4					artNOG[6]	034GW@artNOG,09VN4@biNOG,0IGHK@euNOG,0SRBK@inNOG,0TBND@lepNOG,0V9GJ@meNOG,0ZTIT@NOG,12T79@opiNOG	NA|NA|NA	U	Popeye protein conserved region
evgtrinloc27416c0t1	13037.EHJ73416	2.3e-12	77					artNOG[6]	03HEQ@artNOG,0B49M@biNOG,0IPXZ@euNOG,0T3WA@inNOG,0WGSB@meNOG,11I63@NOG,13CU0@opiNOG	NA|NA|NA	S	pol-like protein
evgtrinloc27426c0t1	13037.EHJ71294	1.2e-152	544.7					artNOG[6]	034Q1@artNOG,09XZQ@biNOG,0SR84@inNOG,0TFJH@lepNOG,0V8XF@meNOG,12QUM@opiNOG,COG0464@NOG,KOG0744@euNOG	NA|NA|NA	O	ATPase family associated with various cellular activities (AAA)
evgtrinloc27531c0t1	34740.HMEL011820-PA	2.4e-99	366.7	BRU-3	GO:0003674,GO:0003676,GO:0003723,GO:0003729,GO:0005488,GO:0005515,GO:0005575,GO:0006417,GO:0008150,GO:0009889,GO:0009890,GO:0009892,GO:0010468,GO:0010556,GO:0010558,GO:0010605,GO:0010608,GO:0017148,GO:0019222,GO:0031323,GO:0031324,GO:0031326,GO:0031327,GO:0032268,GO:0032269,GO:0032991,GO:0042802,GO:0042803,GO:0043234,GO:0046983,GO:0048519,GO:0048523,GO:0050789,GO:0050794,GO:0051246,GO:0051248,GO:…	K13207		artNOG[6]	0346A@artNOG,09UT3@biNOG,0SR83@inNOG,0TCFB@lepNOG,0V5M8@meNOG,0XNTW@NOG,12NXI@opiNOG,KOG0146@euNOG	NA|NA|NA	A	RNA recognition motif. (a.k.a. RRM, RBD, or RNP domain)
evgtrinloc27573c0t1	570417.WPa_1255	6.4e-50	201.8	VIRB8	GO:0005575,GO:0005623,GO:0005886,GO:0006810,GO:0008104,GO:0008150,GO:0009306,GO:0009987,GO:0015031,GO:0016020,GO:0030255,GO:0032940,GO:0033036,GO:0044097,GO:0044464,GO:0044699,GO:0044763,GO:0044765,GO:0045184,GO:0046903,GO:0051179,GO:0051234,GO:0051641,GO:0051649,GO:0055085,GO:0071702,GO:0071806,GO:0071944	K03203		bactNOG[38]	01XPY@aproNOG,08V42@bactNOG,17B9D@proNOG,COG3736@NOG	NA|NA|NA	U	Type IV secretion system protein VirB8
evgtrinloc27781c0t1	13037.EHJ69543	1.3e-34	151.4					meNOG[21]	0AGPY@biNOG,0KHVZ@euNOG,0VU00@meNOG,10QW6@NOG,14WHH@opiNOG	NA|NA|NA	S	Haemolymph juvenile hormone binding protein (JHBP)
evgtrinloc28126c0t1	13037.EHJ76508	3.6e-53	213					artNOG[6]	0391K@artNOG,0A9Q0@biNOG,0J08Z@euNOG,0SVUC@inNOG,0VKMG@meNOG,0Y63G@NOG,13Z2H@opiNOG	NA|NA|NA
evgtrinloc28128c0t1	7029.ACYPI38425-PA	6.9e-26	122.1					artNOG[6]	03HKV@artNOG,0B4S6@biNOG,0IQS8@euNOG,0T41A@inNOG,0WHAQ@meNOG,0Y4KS@NOG,13DJ6@opiNOG	NA|NA|NA	D	Inherit from biNOG: Pfam:DUF889
evgtrinloc28164c0t1	13037.EHJ69181	7.7e-39	164.9					artNOG[6]	03CKM@artNOG,09XXH@biNOG,0T0AN@inNOG,0TE9A@lepNOG,0V8V9@meNOG,12PD0@opiNOG,COG3321@NOG,KOG1202@euNOG	NA|NA|NA	I	Acyl transferase domain
evgtrinloc28245c0t1	13037.EHJ69292	1.4e-49	200.7		GO:0000902,GO:0003674,GO:0003824,GO:0004672,GO:0004674,GO:0006464,GO:0006468,GO:0006793,GO:0006796,GO:0007275,GO:0007399,GO:0008150,GO:0008152,GO:0009653,GO:0009987,GO:0016043,GO:0016301,GO:0016310,GO:0016740,GO:0016772,GO:0016773,GO:0019538,GO:0022008,GO:0030030,GO:0030154,GO:0030182,GO:0031175,GO:0032501,GO:0032502,GO:0032989,GO:0032990,GO:0036211,GO:0043170,GO:0043412,GO:0044237,GO:0044238,GO:…	K08811		artNOG[6]	0355W@artNOG,09ZSQ@biNOG,0SRSW@inNOG,0TAKU@lepNOG,0V4VX@meNOG,12RJ4@opiNOG,COG0515@NOG,KOG0583@euNOG	NA|NA|NA	T	S_TKc
evgtrinloc28414c0t1	7425.NV18262-PA	7.2e-24	115.2					artNOG[6]	039YM@artNOG,0A25H@biNOG,0IGK4@euNOG,0SWGX@inNOG,0VD12@meNOG,0YP2D@NOG,13Y2Q@opiNOG	NA|NA|NA	S	Inherit from biNOG: Pao retrotransposon peptidase
evgtrinloc28755c0t1	34740.HMEL016042-PA	8.6e-63	245		GO:0003002,GO:0003674,GO:0003682,GO:0005488,GO:0005575,GO:0005622,GO:0005623,GO:0005694,GO:0005700,GO:0006139,GO:0006351,GO:0006355,GO:0006366,GO:0006725,GO:0006807,GO:0006950,GO:0007275,GO:0007389,GO:0007444,GO:0007447,GO:0007450,GO:0008150,GO:0008152,GO:0009058,GO:0009059,GO:0009301,GO:0009889,GO:0009953,GO:0009987,GO:0010467,GO:0010468,GO:0010556,GO:0016070,GO:0018130,GO:0019219,GO:0019222,GO:…	K15183		artNOG[6]	037A5@artNOG,09Y7I@biNOG,0SU7A@inNOG,0TDY3@lepNOG,0V93M@meNOG,0ZNGU@NOG,13FCK@opiNOG,KOG4796@euNOG	NA|NA|NA	K	Occludin homology domain
evgtrinloc28831c0t1	34740.HMEL017076-PA	2.7e-106	390.2		GO:0000123,GO:0000902,GO:0000904,GO:0003674,GO:0003824,GO:0004402,GO:0005575,GO:0005622,GO:0005623,GO:0005634,GO:0005654,GO:0006325,GO:0006464,GO:0006473,GO:0006475,GO:0006928,GO:0006935,GO:0006996,GO:0007275,GO:0007399,GO:0007405,GO:0007409,GO:0007411,GO:0007417,GO:0007420,GO:0008080,GO:0008150,GO:0008152,GO:0008283,GO:0009605,GO:0009653,GO:0009966,GO:0009987,GO:0010627,GO:0010646,GO:0016043,GO:…	K11305,K11306		artNOG[6]	033X2@artNOG,09TEF@biNOG,0SQK9@inNOG,0TASU@lepNOG,0V4DM@meNOG,12N6V@opiNOG,COG5027@NOG,KOG2747@euNOG	NA|NA|NA	B	PHD
evgtrinloc28840c0t1	570417.WPa_0591	8.1e-101	371.7	PEPR	GO:0005575,GO:0005623,GO:0005886,GO:0016020,GO:0044464,GO:0071944			bactNOG[38]	01QTR@aproNOG,05C1V@bactNOG,16RHY@proNOG,COG0612@NOG	NA|NA|NA	O	peptidase
evgtrinloc28867c0t1	34740.HMEL012162-PA	9.7e-31	138.3					artNOG[6]	033K6@artNOG,0A3TF@biNOG,0STD5@inNOG,0TF9E@lepNOG,0VEMX@meNOG,13HVI@opiNOG,COG2110@NOG,KOG1075@euNOG,KOG2633@euNOG	NA|NA|NA	B, K	SEC14
evgtrinloc28928c0t1	13037.EHJ75273	1.4e-09	68.9					artNOG[6]	03CSI@artNOG,0AF10@biNOG,0KGAT@euNOG,0T04E@inNOG,0TFVE@lepNOG,0VS8M@meNOG,10SGF@NOG,12XAZ@opiNOG	NA|NA|NA
evgtrinloc28963c0t1	7091.BGIBMGA004280-TA	9.9e-64	248.1	GLUL	GO:0000166,GO:0000287,GO:0001504,GO:0001505,GO:0001882,GO:0001883,GO:0002791,GO:0002793,GO:0003008,GO:0003674,GO:0003824,GO:0004356,GO:0005488,GO:0005524,GO:0005575,GO:0005622,GO:0005623,GO:0005737,GO:0005739,GO:0005783,GO:0005791,GO:0005829,GO:0006082,GO:0006461,GO:0006520,GO:0006536,GO:0006538,GO:0006541,GO:0006542,GO:0006807,GO:0006810,GO:0006836,GO:0006897,GO:0006909,GO:0006911,GO:0007154,GO:…	K01915		meNOG[21]	09UE5@biNOG,0VBF6@meNOG,12PQ6@opiNOG,COG0174@NOG,KOG0683@euNOG	NA|NA|NA	E	glutamine synthetase
evgtrinloc29182c0t1	7091.BGIBMGA007579-TA	4.2e-28	129.4	TAF6	GO:0000123,GO:0000124,GO:0000428,GO:0005575,GO:0005622,GO:0005623,GO:0005634,GO:0005654,GO:0005667,GO:0005669,GO:0006139,GO:0006351,GO:0006352,GO:0006355,GO:0006366,GO:0006367,GO:0006725,GO:0006807,GO:0007275,GO:0007399,GO:0008150,GO:0008152,GO:0009058,GO:0009059,GO:0009889,GO:0009987,GO:0010467,GO:0010468,GO:0010556,GO:0016070,GO:0016591,GO:0018130,GO:0019219,GO:0019222,GO:0019438,GO:0022008,GO:…	K03131		artNOG[6]	0345D@artNOG,09UHQ@biNOG,0SS40@inNOG,0TD1V@lepNOG,0V5GX@meNOG,12QR5@opiNOG,COG5095@NOG,KOG2549@euNOG	NA|NA|NA	K	Protein of unknown function (DUF1546)
evgtrinloc29263c0t1	34740.HMEL009243-PA	3.5e-151	539.7	GBETA5	GO:0003674,GO:0003824,GO:0003924,GO:0005575,GO:0005622,GO:0005623,GO:0005834,GO:0005886,GO:0006139,GO:0006152,GO:0006163,GO:0006184,GO:0006195,GO:0006725,GO:0006753,GO:0006793,GO:0006796,GO:0006807,GO:0007154,GO:0007165,GO:0007166,GO:0007186,GO:0008150,GO:0008152,GO:0009056,GO:0009116,GO:0009117,GO:0009119,GO:0009141,GO:0009143,GO:0009144,GO:0009146,GO:0009150,GO:0009154,GO:0009164,GO:0009166,GO:…	K04539		artNOG[6]	03I41@artNOG,0B6N3@biNOG,0IU55@euNOG,0T4FV@inNOG,0TIGQ@lepNOG,0WJD6@meNOG,0YDDC@NOG,13GGP@opiNOG	NA|NA|NA	S	WD domain, G-beta repeat
evgtrinloc29324c0t1	34740.HMEL011007-PA	6e-54	215.3					artNOG[6]	03DXM@artNOG,09U2Z@biNOG,0SYXE@inNOG,0TARH@lepNOG,0V520@meNOG,0XNQK@NOG,13EU5@opiNOG,KOG0254@euNOG	NA|NA|NA	G	Sugar (and other) transporter
evgtrinloc29394c0t1	13037.EHJ65951	2e-179	634.4	SRPN19	GO:0003674,GO:0004857,GO:0004866,GO:0004867,GO:0005575,GO:0005576,GO:0005615,GO:0008150,GO:0010466,GO:0010951,GO:0019222,GO:0030162,GO:0030234,GO:0030414,GO:0043086,GO:0044092,GO:0044421,GO:0050789,GO:0050790,GO:0051246,GO:0051336,GO:0051346,GO:0052547,GO:0052548,GO:0060255,GO:0061134,GO:0061135,GO:0065007,GO:0065009,GO:0080090			artNOG[6]	038M1@artNOG,0A9Q4@biNOG,0SV9D@inNOG,0TARK@lepNOG,0VKMJ@meNOG,13U9J@opiNOG,COG4826@NOG,KOG2392@euNOG	NA|NA|NA	V	Serpin (serine protease inhibitor)
evgtrinloc29442c0t1	34740.HMEL004519-PA	1.7e-84	317.4			K11518		artNOG[6]	03D8F@artNOG,0A55M@biNOG,0SZMW@inNOG,0TBQH@lepNOG,0VG0Z@meNOG,0XS2U@NOG,14VWB@opiNOG,KOG3296@euNOG	NA|NA|NA	U	Eukaryotic porin
evgtrinloc29464c0t1	13037.EHJ75529	1.4e-31	141					artNOG[6]	03DA5@artNOG,0A3PW@biNOG,0SZK2@inNOG,0THD3@lepNOG,0VEIQ@meNOG,0XRW9@NOG,13HPR@opiNOG,KOG3656@euNOG	NA|NA|NA	T	7 transmembrane receptor (rhodopsin family)
evgtrinloc29598c0t1	7029.ACYPI001797-PA	9.9e-59	231.9					meNOG[21]	0A837@biNOG,0IVPE@euNOG,0VGSW@meNOG,0ZI10@NOG,13NBX@opiNOG	NA|NA|NA	S	Pfam:DDE
evgtrinloc29605c0t1	34740.HMEL007433-PA	2.6e-114	417.9		GO:0007275,GO:0007399,GO:0008150,GO:0009987,GO:0022008,GO:0030154,GO:0032501,GO:0032502,GO:0044699,GO:0044707,GO:0044763,GO:0048731,GO:0048856,GO:0048869	K16912		artNOG[6]	038TW@artNOG,09Z7I@biNOG,0SVND@inNOG,0THC9@lepNOG,0VA4U@meNOG,1230Q@NOG,13M8X@opiNOG,KOG2425@euNOG	NA|NA|NA	S	Las1-like
evgtrinloc29606c0t1	13037.EHJ63569	1e-113	415.2					artNOG[6]	03DG9@artNOG,0A871@biNOG,0KGG7@euNOG,0SZDK@inNOG,0TGRJ@lepNOG,0VJ2T@meNOG,10SB2@NOG,12X0D@opiNOG	NA|NA|NA	S	Lipase
evgtrinloc29621c0t1	9593.ENSGGOP00000020236	2.3e-36	157.9					maNOG[6]	0A9CU@biNOG,0DVJJ@chorNOG,0J0GY@euNOG,0S0N6@homNOG,0UWAX@maNOG,0VK9T@meNOG,0YWEK@NOG,13UCU@opiNOG,16K9R@prNOG,1B850@spriNOG,1D4W1@veNOG	NA|NA|NA
evgtrinloc29633c0t1	34740.HMEL009784-PA	2e-92	344	BRK	GO:0000122,GO:0000975,GO:0000976,GO:0000977,GO:0000980,GO:0001012,GO:0001067,GO:0001071,GO:0001158,GO:0001655,GO:0002165,GO:0003002,GO:0003674,GO:0003676,GO:0003677,GO:0003700,GO:0005488,GO:0005575,GO:0005622,GO:0005623,GO:0005634,GO:0006355,GO:0006357,GO:0007154,GO:0007165,GO:0007166,GO:0007167,GO:0007178,GO:0007179,GO:0007275,GO:0007389,GO:0007399,GO:0007431,GO:0007432,GO:0007444,GO:0007472,GO:…			artNOG[6]	038R4@artNOG,0AAT5@biNOG,0J3SM@euNOG,0SVU9@inNOG,0TA7I@lepNOG,0VMW9@meNOG,125J6@NOG,13X0S@opiNOG	NA|NA|NA	S	Brinker DNA-binding domain
evgtrinloc29715c0t1	34740.HMEL003245-PA	2.2e-78	297			K12307		meNOG[21]	0AQUD@biNOG,0W31Y@meNOG,0XT79@NOG,12QTG@opiNOG,KOG2325@euNOG	NA|NA|NA	G	Major Facilitator Superfamily
evgtrinloc29748c0t1	34740.HMEL012162-PA	1.8e-14	84.3					artNOG[6]	033K6@artNOG,0A3TF@biNOG,0STD5@inNOG,0TF9E@lepNOG,0VEMX@meNOG,13HVI@opiNOG,COG2110@NOG,KOG1075@euNOG,KOG2633@euNOG	NA|NA|NA	B, K	SEC14
evgtrinloc29833c0t1	13037.EHJ78714	4.4e-95	352.4	RPB7	GO:0000428,GO:0003674,GO:0003824,GO:0003899,GO:0005488,GO:0005515,GO:0005575,GO:0005622,GO:0005623,GO:0005634,GO:0005654,GO:0005665,GO:0006139,GO:0006351,GO:0006366,GO:0006725,GO:0006807,GO:0008150,GO:0008152,GO:0009058,GO:0009059,GO:0009987,GO:0010467,GO:0016070,GO:0016591,GO:0016740,GO:0016772,GO:0016779,GO:0018130,GO:0019438,GO:0030880,GO:0031974,GO:0031981,GO:0032774,GO:0032991,GO:0034062,GO:…	K03015		artNOG[6]	033AE@artNOG,09VBZ@biNOG,0SQ37@inNOG,0V6B7@meNOG,12P7M@opiNOG,COG1095@NOG,KOG3298@euNOG	NA|NA|NA	K	RNA polymerase II
evgtrinloc29853c0t1	34740.HMEL016365-PA	1.1e-77	294.3		GO:0000166,GO:0000902,GO:0000904,GO:0001882,GO:0001883,GO:0003674,GO:0005198,GO:0005200,GO:0005488,GO:0005525,GO:0005575,GO:0005622,GO:0005623,GO:0005856,GO:0005874,GO:0006928,GO:0006935,GO:0007017,GO:0007275,GO:0007399,GO:0007409,GO:0007411,GO:0007507,GO:0007610,GO:0008150,GO:0009314,GO:0009416,GO:0009605,GO:0009628,GO:0009653,GO:0009987,GO:0015630,GO:0016043,GO:0017076,GO:0019001,GO:0022008,GO:…	K07375		artNOG[6]	0364N@artNOG,0A2KY@biNOG,0SSY9@inNOG,0VDGY@meNOG,12NDK@opiNOG,COG5023@NOG,KOG1375@euNOG	NA|NA|NA	Z	Tubulin is the major constituent of microtubules. It binds two moles of GTP, one at an exchangeable site on the beta chain and one at a non-exchangeable site on the alpha chain
evgtrinloc29855c0t1	7091.BGIBMGA010866-TA	1.7e-116	424.5					artNOG[6]	03E01@artNOG,0A57J@biNOG,0IHDG@euNOG,0SYUY@inNOG,0TBKF@lepNOG,0VG33@meNOG,12SJA@opiNOG,COG0451@NOG	NA|NA|NA	M	RmlD substrate binding domain
evgtrinloc30025c0t1	13037.EHJ65456	2.7e-38	163.3					artNOG[6]	03AVM@artNOG,0AAPJ@biNOG,0JGNE@euNOG,0SXCR@inNOG,0TDN5@lepNOG,0VMNA@meNOG,0YW1F@NOG,14989@opiNOG	NA|NA|NA	S	Inherit from NOG: N-acetyltransferase activity
evgtrinloc30046c0t1	13037.EHJ77364	5.7e-15	87.4					artNOG[6]	03BRS@artNOG,0ANM0@biNOG,0JKI9@euNOG,0SXU3@inNOG,0W0KR@meNOG,11DEM@NOG,14A6N@opiNOG	NA|NA|NA	S	gag-like protein
evgtrinloc30051c0t1	13037.EHJ75729	1.1e-46	191.4					artNOG[6]	039WS@artNOG,0A2BP@biNOG,0SWQW@inNOG,0VD7M@meNOG,0XPZ3@NOG,13HS2@opiNOG,KOG2408@euNOG	NA|NA|NA	S	Animal haem peroxidase
evgtrinloc30087c0t1	34740.HMEL004442-PA	5.2e-14	82.4					artNOG[6]	03A4W@artNOG,0A370@biNOG,0J3BH@euNOG,0SWV6@inNOG,0TA8Q@lepNOG,0VE1T@meNOG,0Y11I@NOG,14DG4@opiNOG	NA|NA|NA
evgtrinloc30108c0t1	13037.EHJ71931	2.1e-134	483.8		GO:0000003,GO:0003006,GO:0003674,GO:0003824,GO:0005575,GO:0005576,GO:0005615,GO:0005622,GO:0005623,GO:0005737,GO:0005783,GO:0007276,GO:0007292,GO:0007295,GO:0008150,GO:0008152,GO:0008475,GO:0016491,GO:0016705,GO:0016706,GO:0019953,GO:0022414,GO:0032501,GO:0032502,GO:0032504,GO:0040007,GO:0043226,GO:0043227,GO:0043229,GO:0043231,GO:0044421,GO:0044424,GO:0044444,GO:0044464,GO:0044699,GO:0044702,GO:…	K13647		artNOG[6]	034M2@artNOG,09TQH@biNOG,0SR8Z@inNOG,0V5D9@meNOG,0Y4QU@NOG,12TXP@opiNOG,KOG1971@euNOG	NA|NA|NA	O	Procollagen-lysine,2-oxoglutarate 5-dioxygenase
evgtrinloc30110c0t1	13037.EHJ72517	4.4e-63	245.7					meNOG[21]	0AYT7@biNOG,0WBC9@meNOG,0XPJ1@NOG,130PH@opiNOG,KOG4297@euNOG	NA|NA|NA	T, V	Lectin C-type domain
evgtrinloc30120c0t1	7425.NV23952-PA	4e-19	99.8					meNOG[21]	0B4A3@biNOG,0IPY8@euNOG,0WGST@meNOG,0XSZT@NOG,13CUU@opiNOG	NA|NA|NA	S	Reverse transcriptase (RNA-dependent DNA polymerase)
evgtrinloc30131c0t1	7091.BGIBMGA003658-TA	7.9e-133	478.8			K00078		artNOG[6]	0365G@artNOG,0A0DH@biNOG,0SSZ9@inNOG,0TEJV@lepNOG,0VB9N@meNOG,12TGW@opiNOG,COG0673@NOG,KOG2741@euNOG	NA|NA|NA	G, Q	Oxidoreductase family, NAD-binding Rossmann fold
evgtrinloc30137c0t1	34740.HMEL003595-PA	1.7e-54	218					artNOG[6]	034YB@artNOG,0A1CX@biNOG,0SS2N@inNOG,0VC8G@meNOG,0Z7P2@NOG,12T2Z@opiNOG,KOG4735@euNOG	NA|NA|NA	S	Pfam:DUF23
evgtrinloc30181c0t1	13037.EHJ69961	4.2e-114	416	ATG1	GO:0000003,GO:0001558,GO:0002165,GO:0003674,GO:0003824,GO:0004672,GO:0004674,GO:0005488,GO:0005515,GO:0006464,GO:0006468,GO:0006793,GO:0006796,GO:0006810,GO:0006914,GO:0006915,GO:0006928,GO:0006950,GO:0007017,GO:0007018,GO:0007154,GO:0007275,GO:0007276,GO:0007292,GO:0007399,GO:0007416,GO:0007517,GO:0007519,GO:0007528,GO:0007552,GO:0007559,GO:0008088,GO:0008092,GO:0008150,GO:0008152,GO:0008219,GO:…	K08269		artNOG[6]	035CY@artNOG,09WQ6@biNOG,0SS2B@inNOG,0TBEQ@lepNOG,0V7NP@meNOG,0XR01@NOG,12Q25@opiNOG,KOG0595@euNOG	NA|NA|NA	T	Domain of unknown function (DUF3543)
evgtrinloc30215c0t1	13037.EHJ72986	1.5e-61	240.7		GO:0005575,GO:0005622,GO:0005623,GO:0005737,GO:0005739,GO:0005740,GO:0005743,GO:0005746,GO:0005747,GO:0006091,GO:0008150,GO:0008152,GO:0009987,GO:0015980,GO:0016020,GO:0019866,GO:0022900,GO:0022904,GO:0030964,GO:0031090,GO:0031966,GO:0031967,GO:0031975,GO:0032991,GO:0043226,GO:0043227,GO:0043229,GO:0043231,GO:0043234,GO:0044237,GO:0044422,GO:0044424,GO:0044425,GO:0044429,GO:0044444,GO:0044446,GO:…	K11351		artNOG[6]	038F6@artNOG,0A6S4@biNOG,0SVA7@inNOG,0TG7D@lepNOG,0VKIM@meNOG,120A5@NOG,13VFR@opiNOG,KOG4808@euNOG	NA|NA|NA	C	ESSS subunit of NADH:ubiquinone oxidoreductase (complex I)
evgtrinloc30217c0t1	13037.EHJ64129	1.1e-148	531.2		GO:0000502,GO:0003674,GO:0003824,GO:0004175,GO:0005575,GO:0005622,GO:0005623,GO:0005634,GO:0005737,GO:0005839,GO:0006508,GO:0006511,GO:0006950,GO:0006974,GO:0008150,GO:0008152,GO:0008233,GO:0009056,GO:0009057,GO:0009987,GO:0010498,GO:0016787,GO:0019538,GO:0019941,GO:0030163,GO:0032991,GO:0033554,GO:0043161,GO:0043170,GO:0043226,GO:0043227,GO:0043229,GO:0043231,GO:0043234,GO:0043632,GO:0044237,GO:…	K02739		artNOG[6]	034G4@artNOG,09UF2@biNOG,0SQN9@inNOG,0TA9Z@lepNOG,0V5EB@meNOG,12SP3@opiNOG,COG0638@NOG,KOG0173@euNOG	NA|NA|NA	O	The proteasome is a multicatalytic proteinase complex which is characterized by its ability to cleave peptides with Arg, Phe, Tyr, Leu, and Glu adjacent to the leaving group at neutral or slightly basic pH. The proteasome has an ATP-dependent proteolytic activity (By similarity)
evgtrinloc30223c0t1	13037.EHJ73001	6.5e-141	505.8	RAD23	GO:0003674,GO:0003676,GO:0003677,GO:0003684,GO:0005488,GO:0006139,GO:0006259,GO:0006281,GO:0006289,GO:0006725,GO:0006807,GO:0006950,GO:0006974,GO:0008150,GO:0008152,GO:0009987,GO:0033554,GO:0034641,GO:0043170,GO:0044237,GO:0044238,GO:0044260,GO:0044699,GO:0044763,GO:0046483,GO:0050896,GO:0051716,GO:0071704,GO:0090304,GO:0097159,GO:1901360,GO:1901363	K10839		artNOG[6]	0354U@artNOG,0A0NW@biNOG,0SRX6@inNOG,0TB2D@lepNOG,0VBJ3@meNOG,12WGE@opiNOG,COG5272@NOG,KOG0011@euNOG	NA|NA|NA	L	Nuclear excision repair protein Rad23
evgtrinloc30248c0t1	7091.BGIBMGA011696-TA	7.4e-100	368.6					artNOG[6]	03HUJ@artNOG,0B5P7@biNOG,0ISH4@euNOG,0T47Y@inNOG,0TIDR@lepNOG,0WIBE@meNOG,123ND@NOG,13F2W@opiNOG	NA|NA|NA
evgtrinloc30258c0t1	7091.BGIBMGA001397-TA	5e-89	332.4					artNOG[6]	03DQN@artNOG,0AFSU@biNOG,0KF5C@euNOG,0SZ4S@inNOG,0TG9M@lepNOG,0VT12@meNOG,11575@NOG,12ZI8@opiNOG	NA|NA|NA
evgtrinloc30264c0t1	13037.EHJ69348	7.9e-42	175.3		GO:0003674,GO:0005198,GO:0005214,GO:0005575,GO:0005576,GO:0005578,GO:0007275,GO:0008150,GO:0009653,GO:0010171,GO:0031012,GO:0032501,GO:0032502,GO:0040003,GO:0042302,GO:0042335,GO:0044421,GO:0044699,GO:0044707,GO:0044767,GO:0048856			artNOG[6]	038AN@artNOG,0A9U3@biNOG,0J0JW@euNOG,0SV5K@inNOG,0TGU6@lepNOG,0VKRS@meNOG,11WYB@NOG,13V70@opiNOG	NA|NA|NA	S	DM5
evgtrinloc30296c0t1	13037.EHJ71553	7.4e-150	535.4					artNOG[6]	037UI@artNOG,0A6EN@biNOG,0IZZ1@euNOG,0SUQA@inNOG,0TERN@lepNOG,0VH94@meNOG,11TIS@NOG,1415T@opiNOG	NA|NA|NA	S	BTB/POZ domain
evgtrinloc30306c0t1	34740.HMEL014068-PA	3.2e-119	433.3	RPL23A	GO:0000226,GO:0003674,GO:0003735,GO:0003824,GO:0003924,GO:0005198,GO:0005575,GO:0005622,GO:0005623,GO:0005737,GO:0005829,GO:0005840,GO:0006139,GO:0006152,GO:0006163,GO:0006184,GO:0006195,GO:0006412,GO:0006725,GO:0006753,GO:0006793,GO:0006796,GO:0006807,GO:0006996,GO:0007010,GO:0007017,GO:0007049,GO:0007098,GO:0008150,GO:0008152,GO:0009056,GO:0009058,GO:0009059,GO:0009116,GO:0009117,GO:0009119,GO:…	K02893,K07921		artNOG[6]	036XF@artNOG,0A45U@biNOG,0STP5@inNOG,0TFNH@lepNOG,0VF0Q@meNOG,13KFI@opiNOG,COG0089@NOG,KOG1751@euNOG	NA|NA|NA	J	Ribosomal protein L23
evgtrinloc30313c0t1	13037.EHJ73490	6.5e-132	475.3	RPS6	GO:0000022,GO:0000226,GO:0000278,GO:0002376,GO:0003674,GO:0003735,GO:0005198,GO:0005575,GO:0005622,GO:0005623,GO:0005737,GO:0005829,GO:0005840,GO:0006139,GO:0006364,GO:0006396,GO:0006412,GO:0006725,GO:0006807,GO:0006955,GO:0006996,GO:0007010,GO:0007017,GO:0007049,GO:0007051,GO:0007052,GO:0007098,GO:0008150,GO:0008152,GO:0009058,GO:0009059,GO:0009987,GO:0010467,GO:0015935,GO:0016043,GO:0016070,GO:…	K02991		artNOG[6]	033H3@artNOG,09WQV@biNOG,0SQ8Z@inNOG,0TARB@lepNOG,0V7PA@meNOG,12QTR@opiNOG,COG2125@NOG,KOG1646@euNOG	NA|NA|NA	J	40S ribosomal protein S6
evgtrinloc30316c0t1	13037.EHJ72624	4.6e-68	262.3	RPS17	GO:0000028,GO:0003674,GO:0003735,GO:0005198,GO:0005575,GO:0005622,GO:0005623,GO:0005737,GO:0005829,GO:0005840,GO:0006412,GO:0006414,GO:0006996,GO:0008150,GO:0008152,GO:0009058,GO:0009059,GO:0009987,GO:0010467,GO:0015935,GO:0016043,GO:0019538,GO:0022607,GO:0022613,GO:0022618,GO:0022626,GO:0022627,GO:0030529,GO:0032991,GO:0034622,GO:0034645,GO:0042254,GO:0042255,GO:0042274,GO:0043170,GO:0043226,GO:…	K02962		artNOG[6]	036XG@artNOG,0A6S9@biNOG,0STUT@inNOG,0TCZ4@lepNOG,0VHK6@meNOG,13RB3@opiNOG,COG1383@NOG,KOG0187@euNOG	NA|NA|NA	J	Ribosomal S17
evgtrinloc30317c0t1	13037.EHJ67015	4.1e-54	216.1	RPL36	GO:0000228,GO:0003674,GO:0003735,GO:0005198,GO:0005575,GO:0005622,GO:0005623,GO:0005634,GO:0005694,GO:0005730,GO:0005737,GO:0005829,GO:0005840,GO:0006412,GO:0008150,GO:0008152,GO:0009058,GO:0009059,GO:0009987,GO:0010467,GO:0015934,GO:0019538,GO:0022625,GO:0022626,GO:0030529,GO:0031974,GO:0031981,GO:0032991,GO:0034645,GO:0043170,GO:0043226,GO:0043227,GO:0043228,GO:0043229,GO:0043231,GO:0043232,GO:…	K02920		artNOG[6]	037IY@artNOG,0A7W5@biNOG,0SUPQ@inNOG,0TGND@lepNOG,0VKE3@meNOG,13SHD@opiNOG,COG5051@NOG,KOG3452@euNOG	NA|NA|NA	J	ribosomal protein L36
evgtrinloc30321c0t1	13037.EHJ68603	2.2e-75	287	RPL14	GO:0000022,GO:0000226,GO:0000278,GO:0003674,GO:0003735,GO:0005198,GO:0005575,GO:0005622,GO:0005623,GO:0005737,GO:0005829,GO:0005840,GO:0006412,GO:0006996,GO:0007010,GO:0007017,GO:0007049,GO:0007051,GO:0007052,GO:0007098,GO:0008150,GO:0008152,GO:0009058,GO:0009059,GO:0009987,GO:0010467,GO:0010941,GO:0015934,GO:0016043,GO:0019538,GO:0022402,GO:0022625,GO:0022626,GO:0030529,GO:0031023,GO:0032991,GO:…	K02875		artNOG[6]	03807@artNOG,09V5J@biNOG,0SUD6@inNOG,0TAFR@lepNOG,0V656@meNOG,13U77@opiNOG,COG2163@NOG,KOG3421@euNOG	NA|NA|NA	J	Ribosomal protein L14
evgtrinloc30338c0t1	34740.HMEL017084-PA	9.4e-57	224.6	RPL34	GO:0003674,GO:0003735,GO:0005198,GO:0005488,GO:0005515,GO:0005575,GO:0005622,GO:0005623,GO:0005737,GO:0005829,GO:0005840,GO:0006412,GO:0008092,GO:0008150,GO:0008152,GO:0009058,GO:0009059,GO:0009987,GO:0010467,GO:0015934,GO:0017022,GO:0019538,GO:0022625,GO:0022626,GO:0030529,GO:0032991,GO:0034645,GO:0043170,GO:0043226,GO:0043228,GO:0043229,GO:0043232,GO:0044237,GO:0044238,GO:0044249,GO:0044260,GO:…	K02915		artNOG[6]	037VJ@artNOG,0A7UA@biNOG,0SUDG@inNOG,0TG5R@lepNOG,0VINW@meNOG,13SK1@opiNOG,COG2174@NOG,KOG1790@euNOG	NA|NA|NA	J	Ribosomal protein L34e
evgtrinloc30341c0t1	34740.HMEL013336-PA	5.5e-111	405.6	RPL13	GO:0000022,GO:0000226,GO:0000278,GO:0003674,GO:0003735,GO:0005198,GO:0005575,GO:0005622,GO:0005623,GO:0005737,GO:0005829,GO:0005840,GO:0006412,GO:0006996,GO:0007010,GO:0007017,GO:0007049,GO:0007051,GO:0007052,GO:0007098,GO:0008150,GO:0008152,GO:0009058,GO:0009059,GO:0009987,GO:0010467,GO:0015934,GO:0016043,GO:0019538,GO:0022402,GO:0022625,GO:0022626,GO:0030529,GO:0031023,GO:0032991,GO:0034645,GO:…	K02873		artNOG[6]	0327Y@artNOG,09UB3@biNOG,0SPZC@inNOG,0TA0T@lepNOG,0V5A8@meNOG,137DK@opiNOG,COG4352@NOG,KOG3295@euNOG	NA|NA|NA	J	60S ribosomal protein L13
evgtrinloc30348c0t1	13037.EHJ74739	9.3e-58	228.4		GO:0001666,GO:0006412,GO:0006950,GO:0008150,GO:0008152,GO:0009058,GO:0009059,GO:0009628,GO:0009987,GO:0010467,GO:0019538,GO:0033554,GO:0034645,GO:0036293,GO:0036294,GO:0042221,GO:0043170,GO:0044237,GO:0044238,GO:0044249,GO:0044260,GO:0044267,GO:0044699,GO:0044763,GO:0050896,GO:0051716,GO:0070482,GO:0070887,GO:0071453,GO:0071456,GO:0071704,GO:1901576	K03113		artNOG[6]	0370G@artNOG,0A7GZ@biNOG,0SUA3@inNOG,0VIAP@meNOG,13S0X@opiNOG,COG0023@NOG,KOG1770@euNOG	NA|NA|NA	J	Translation initiation factor SUI1
evgtrinloc30352c0t1	7091.BGIBMGA002572-TA	1.1e-97	361.3	RPL19	GO:0000022,GO:0000226,GO:0000278,GO:0003674,GO:0003735,GO:0005198,GO:0005575,GO:0005622,GO:0005623,GO:0005737,GO:0005829,GO:0005840,GO:0006412,GO:0006996,GO:0007010,GO:0007017,GO:0007049,GO:0007051,GO:0007052,GO:0007098,GO:0008150,GO:0008152,GO:0009058,GO:0009059,GO:0009987,GO:0010467,GO:0015934,GO:0016043,GO:0019538,GO:0022402,GO:0022625,GO:0022626,GO:0030529,GO:0031023,GO:0032991,GO:0034645,GO:…	K02885		artNOG[6]	03206@artNOG,09VB3@biNOG,0SP0A@inNOG,0TF3E@lepNOG,0V6AD@meNOG,12QXB@opiNOG,COG2147@NOG,KOG1696@euNOG	NA|NA|NA	J	Ribosomal protein L19
evgtrinloc30357c0t1	34740.HMEL007704-PA	2e-142	510.4	MRPL28	GO:0000313,GO:0000315,GO:0003674,GO:0003735,GO:0005198,GO:0005575,GO:0005622,GO:0005623,GO:0005737,GO:0005739,GO:0005759,GO:0005761,GO:0005762,GO:0005840,GO:0006412,GO:0006996,GO:0007005,GO:0008150,GO:0008152,GO:0009058,GO:0009059,GO:0009987,GO:0010467,GO:0015934,GO:0016043,GO:0019538,GO:0030529,GO:0031974,GO:0032543,GO:0032991,GO:0034645,GO:0043170,GO:0043226,GO:0043227,GO:0043228,GO:0043229,GO:…	K02902		artNOG[6]	035Q2@artNOG,0A0JE@biNOG,0SSDZ@inNOG,0TE1J@lepNOG,0VBFU@meNOG,0XQHX@NOG,12P0Z@opiNOG,KOG3279@euNOG	NA|NA|NA	J	Inherit from inNOG: ribosomal protein, L28
evgtrinloc30378c0t1	34740.HMEL006714-PA	1.1e-53	214.5		GO:0005575,GO:0005576,GO:0005615,GO:0016020,GO:0044421			artNOG[6]	03822@artNOG,0A6UW@biNOG,0SV2U@inNOG,0VHP1@meNOG,11ZNW@NOG,13UJU@opiNOG,KOG4615@euNOG	NA|NA|NA	S	protein KRTCAP2 homolog
evgtrinloc30384c0t1	13037.EHJ71137	2.9e-100	369.8					artNOG[6]	03D0G@artNOG,09ZXC@biNOG,0SZW8@inNOG,0TDFZ@lepNOG,0VATW@meNOG,12THK@opiNOG,COG0652@NOG,KOG0865@euNOG	NA|NA|NA	O	PPIases accelerate the folding of proteins (By similarity)
evgtrinloc30407c0t1	7425.NV31715-PA	6.1e-35	152.9					euNOG[57]	0JE2Z@euNOG,0YRHU@NOG	NA|NA|NA
evgtrinloc30423c0t1	7159.AAEL004320-PA	5e-160	568.9		GO:0000723,GO:0000781,GO:0000785,GO:0000791,GO:0000792,GO:0002165,GO:0003674,GO:0005488,GO:0005515,GO:0005575,GO:0005622,GO:0005623,GO:0005634,GO:0005694,GO:0005700,GO:0005705,GO:0006066,GO:0006139,GO:0006259,GO:0006355,GO:0006357,GO:0006629,GO:0006694,GO:0006697,GO:0006725,GO:0006807,GO:0006996,GO:0007275,GO:0007399,GO:0008150,GO:0008152,GO:0008202,GO:0008205,GO:0008610,GO:0009058,GO:0009791,GO:…			artNOG[6]	034MT@artNOG,09TI3@biNOG,0GW0Q@dipNOG,0IE8I@euNOG,0SR9N@inNOG,0V4H1@meNOG,0XQR6@NOG,12QSK@opiNOG	NA|NA|NA	K	Domain of unknown function (DUF3504)
evgtrinloc30427c0t1	13037.EHJ73277	2.9e-52	209.5	SCRASP2	GO:0003674,GO:0003824,GO:0004175,GO:0004252,GO:0006508,GO:0008150,GO:0008152,GO:0008233,GO:0008236,GO:0016787,GO:0017171,GO:0019538,GO:0043170,GO:0044238,GO:0070011,GO:0071704	K09614		artNOG[6]	035U8@artNOG,09YUM@biNOG,0SSJ8@inNOG,0TAWV@lepNOG,0V9SI@meNOG,130RU@opiNOG,COG5640@NOG,KOG3577@euNOG,KOG3627@euNOG	NA|NA|NA	T	Fz domain
evgtrinloc30438c0t1	7091.BGIBMGA001106-TA	1.5e-81	307.4	RPL21	GO:0000022,GO:0000226,GO:0000278,GO:0003674,GO:0003735,GO:0005198,GO:0005575,GO:0005622,GO:0005623,GO:0005737,GO:0005829,GO:0005840,GO:0006412,GO:0006996,GO:0007010,GO:0007017,GO:0007049,GO:0007051,GO:0007052,GO:0007098,GO:0008150,GO:0008152,GO:0009058,GO:0009059,GO:0009987,GO:0010467,GO:0015934,GO:0016043,GO:0019538,GO:0022402,GO:0022625,GO:0022626,GO:0030529,GO:0031023,GO:0032991,GO:0034645,GO:…	K02889		artNOG[6]	036Q7@artNOG,0A0GD@biNOG,0STMJ@inNOG,0TCIZ@lepNOG,0VBCK@meNOG,13IVK@opiNOG,COG2139@NOG,KOG1732@euNOG	NA|NA|NA	J	Ribosomal protein L21e
evgtrinloc30439c0t1	34740.HMEL010962-PA	3.2e-96	356.3	RH3	GO:0003674,GO:0004871,GO:0004872,GO:0004888,GO:0004930,GO:0005575,GO:0007154,GO:0007165,GO:0007166,GO:0007186,GO:0007602,GO:0007604,GO:0008020,GO:0008150,GO:0009314,GO:0009411,GO:0009416,GO:0009581,GO:0009582,GO:0009583,GO:0009584,GO:0009589,GO:0009605,GO:0009628,GO:0009881,GO:0009987,GO:0016020,GO:0016021,GO:0016037,GO:0016039,GO:0023052,GO:0031224,GO:0034644,GO:0038023,GO:0044425,GO:0044699,GO:…	K04255		artNOG[6]	034NJ@artNOG,0A4ZE@biNOG,0SRAE@inNOG,0VFUM@meNOG,0XRW9@NOG,12S0Z@opiNOG,KOG3656@euNOG	NA|NA|NA	T	Visual pigments are the light-absorbing molecules that mediate vision. They consist of an apoprotein, opsin, covalently linked to
evgtrinloc30455c0t1	13037.EHJ70648	5.5e-32	142.1					artNOG[6]	03AWW@artNOG,0A5M6@biNOG,0SZ2P@inNOG,0TE0J@lepNOG,0VGG3@meNOG,0XVP0@NOG,1498N@opiNOG,KOG3002@euNOG	NA|NA|NA	O	Seven in absentia protein family
evgtrinloc30461c0t1	34740.HMEL008466-PA	8e-38	161.8			K09548		artNOG[6]	0385Z@artNOG,0A9TD@biNOG,0SVB7@inNOG,0THDX@lepNOG,0VKSQ@meNOG,11W40@NOG,13UW7@opiNOG,KOG3501@euNOG	NA|NA|NA	O	Prefoldin subunit
evgtrinloc30466c0t1	13037.EHJ74070	3.3e-102	376.7					artNOG[6]	03976@artNOG,0A800@biNOG,0J4Y9@euNOG,0SVZZ@inNOG,0TGD4@lepNOG,0VIVJ@meNOG,123CP@NOG,13XG5@opiNOG	NA|NA|NA
evgtrinloc30476c0t1	34740.HMEL004703-PA	9.8e-53	211.1					artNOG[6]	037VF@artNOG,0A7TN@biNOG,0SV35@inNOG,0TH68@lepNOG,0VIN8@meNOG,11WDX@NOG,13UYU@opiNOG,KOG3462@euNOG	NA|NA|NA	S	Uncharacterised protein family (UPF0139)
evgtrinloc30484c0t1	13037.EHJ71937	5.3e-266	921.8	CAT	GO:0000302,GO:0002682,GO:0003674,GO:0003824,GO:0004096,GO:0004601,GO:0005488,GO:0005575,GO:0005622,GO:0005623,GO:0005737,GO:0005777,GO:0005886,GO:0006950,GO:0006979,GO:0007155,GO:0007275,GO:0007568,GO:0008150,GO:0008152,GO:0008340,GO:0009987,GO:0010035,GO:0010259,GO:0016020,GO:0016209,GO:0016337,GO:0016339,GO:0016491,GO:0016684,GO:0020037,GO:0022610,GO:0032501,GO:0032502,GO:0035206,GO:0042127,GO:…	K03781		artNOG[6]	03370@artNOG,0A3JP@biNOG,0SQ0A@inNOG,0TCRA@lepNOG,0VEEY@meNOG,12Q4B@opiNOG,COG0753@NOG,KOG0047@euNOG	NA|NA|NA	P	Occurs in almost all aerobically respiring organisms and serves to protect cells from the toxic effects of hydrogen peroxide (By similarity)
evgtrinloc30587c0t1	34740.HMEL002952-PA	3.2e-42	176	NDUFS5	GO:0003674,GO:0003824,GO:0003954,GO:0005575,GO:0005622,GO:0005623,GO:0005737,GO:0005739,GO:0005740,GO:0005743,GO:0005746,GO:0005747,GO:0006091,GO:0006119,GO:0006120,GO:0006793,GO:0006796,GO:0008150,GO:0008152,GO:0009987,GO:0015980,GO:0016020,GO:0016310,GO:0016491,GO:0016651,GO:0019866,GO:0022900,GO:0022904,GO:0030964,GO:0031090,GO:0031966,GO:0031967,GO:0031975,GO:0032991,GO:0042773,GO:0042775,GO:…	K03938		artNOG[6]	038Z5@artNOG,0AAMQ@biNOG,0SVTZ@inNOG,0THMB@lepNOG,0VMKB@meNOG,123TD@NOG,13WUJ@opiNOG,KOG4110@euNOG	NA|NA|NA	C	NADH:ubiquinone oxidoreductase, NDUFS5-15kDa
evgtrinloc30607c0t1	34740.HMEL011989-PA	2.4e-54	216.5	AVE	GO:0001654,GO:0001745,GO:0001751,GO:0001754,GO:0005575,GO:0005622,GO:0005623,GO:0005737,GO:0005886,GO:0007154,GO:0007165,GO:0007166,GO:0007167,GO:0007169,GO:0007173,GO:0007275,GO:0007399,GO:0007423,GO:0008150,GO:0009653,GO:0009887,GO:0009987,GO:0016020,GO:0022008,GO:0023052,GO:0030154,GO:0030182,GO:0032501,GO:0032502,GO:0038127,GO:0042675,GO:0044424,GO:0044464,GO:0044699,GO:0044700,GO:0044707,GO:…			artNOG[6]	038GV@artNOG,0A0BS@biNOG,0IXJ2@euNOG,0SV92@inNOG,0THNJ@lepNOG,0VB7Y@meNOG,11VHV@NOG,13R7G@opiNOG	NA|NA|NA	S	SAM domain (Sterile alpha motif)
evgtrinloc30645c0t1	7091.BGIBMGA005495-TA	6.8e-48	195.7					artNOG[6]	037FV@artNOG,0A32K@biNOG,0SUCS@inNOG,0TGPI@lepNOG,0VKK1@meNOG,11T1J@NOG,13UVP@opiNOG,KOG4055@euNOG	NA|NA|NA	S	Protein of unknown function (DUF1168)
evgtrinloc30652c0t1	7091.BGIBMGA012632-TA	7e-53	212.2			K03956		artNOG[6]	03911@artNOG,0A9M5@biNOG,0J2BQ@euNOG,0SVWC@inNOG,0TGBX@lepNOG,0VKIF@meNOG,12449@NOG,13WR7@opiNOG	NA|NA|NA	C	Inherit from artNOG: Mitochondrial NADH ubiquinone oxidoreductase B14.7 subunit
evgtrinloc30660c0t1	34740.HMEL014725-PA	3.5e-119	433		GO:0003674,GO:0003824,GO:0006793,GO:0006796,GO:0006950,GO:0006979,GO:0008150,GO:0008152,GO:0008440,GO:0009987,GO:0016301,GO:0016310,GO:0016740,GO:0016772,GO:0016773,GO:0044237,GO:0050896,GO:0051766	K00911		artNOG[6]	033HR@artNOG,09X5Z@biNOG,0SQ9N@inNOG,0TB4I@lepNOG,0V5G0@meNOG,0Y8AC@NOG,12Q5E@opiNOG,KOG1621@euNOG	NA|NA|NA	I	Inositol polyphosphate kinase
evgtrinloc30670c0t1	13037.EHJ66115	4.8e-72	275.8					meNOG[21]	0AIGC@biNOG,0VVXI@meNOG,0XQ5B@NOG,1317R@opiNOG,KOG2000@euNOG	NA|NA|NA	Z	Inherit from KOG: Tubulin, gamma complex associated protein
evgtrinloc30710c0t1	13037.EHJ69704	4.5e-125	452.6		GO:0003674,GO:0003676,GO:0003723,GO:0005488,GO:0005575,GO:0005622,GO:0005623,GO:0005634,GO:0005737,GO:0006139,GO:0006364,GO:0006396,GO:0006725,GO:0006807,GO:0008150,GO:0008152,GO:0009987,GO:0010467,GO:0016070,GO:0016072,GO:0022613,GO:0034470,GO:0034641,GO:0034660,GO:0042254,GO:0042273,GO:0043170,GO:0043226,GO:0043227,GO:0043229,GO:0043231,GO:0044085,GO:0044237,GO:0044238,GO:0044260,GO:0044424,GO:…	K14574		artNOG[6]	032XR@artNOG,09WQH@biNOG,0SPGH@inNOG,0TF0C@lepNOG,0V7P0@meNOG,12PHJ@opiNOG,COG1500@NOG,KOG2917@euNOG	NA|NA|NA	J	Shwachman-Bodian-Diamond syndrome (SBDS) protein
evgtrinloc30724c0t1	13037.EHJ66630	7.8e-105	385.2	TPX5	GO:0000302,GO:0003674,GO:0003824,GO:0004601,GO:0004602,GO:0005575,GO:0005622,GO:0005623,GO:0005737,GO:0005829,GO:0006950,GO:0006979,GO:0008150,GO:0008152,GO:0008379,GO:0009056,GO:0009987,GO:0010035,GO:0016209,GO:0016491,GO:0016684,GO:0016705,GO:0019725,GO:0033554,GO:0034599,GO:0034614,GO:0042221,GO:0042542,GO:0042592,GO:0042743,GO:0042744,GO:0044237,GO:0044248,GO:0044424,GO:0044444,GO:0044464,GO:…	K11188		artNOG[6]	033Z2@artNOG,09TSW@biNOG,0SRD2@inNOG,0TBMJ@lepNOG,0V4S8@meNOG,12PAT@opiNOG,COG0450@NOG,KOG0854@euNOG	NA|NA|NA	O	C-terminal domain of 1-Cys peroxiredoxin
evgtrinloc30731c0t1	7091.BGIBMGA003155-TA	4.4e-150	536.2	MRPL3	GO:0000313,GO:0000314,GO:0000315,GO:0003674,GO:0003735,GO:0005198,GO:0005575,GO:0005622,GO:0005623,GO:0005737,GO:0005739,GO:0005759,GO:0005761,GO:0005762,GO:0005763,GO:0005840,GO:0006412,GO:0008150,GO:0008152,GO:0009058,GO:0009059,GO:0009987,GO:0010467,GO:0015934,GO:0015935,GO:0019538,GO:0030529,GO:0031974,GO:0032991,GO:0034645,GO:0043170,GO:0043226,GO:0043227,GO:0043228,GO:0043229,GO:0043231,GO:…	K02906		artNOG[6]	0333E@artNOG,0A01R@biNOG,0SPX2@inNOG,0TCSH@lepNOG,0V8CP@meNOG,12SH1@opiNOG,COG0087@NOG,KOG3141@euNOG	NA|NA|NA	J	Ribosomal protein L3
evgtrinloc30733c0t1	13037.EHJ79182	1.1e-105	388.3					artNOG[6]	03ACD@artNOG,0AGEJ@biNOG,0SX4B@inNOG,0VTQG@meNOG,0XRWT@NOG,145XK@opiNOG,KOG3071@euNOG	NA|NA|NA	I	GNS1/SUR4 family
evgtrinloc30735c0t1	34740.HMEL022564-PA	5.2e-25	118.6			K08471		artNOG[6]	03DHQ@artNOG,0ADU1@biNOG,0JPCV@euNOG,0SZC2@inNOG,0TBTQ@lepNOG,0VR1B@meNOG,0ZS49@NOG,14DRW@opiNOG	NA|NA|NA	S	7tm Odorant receptor
evgtrinloc30742c0t1	34740.HMEL006824-PA	6.8e-187	658.3			K14962		artNOG[6]	03H0D@artNOG,0B18E@biNOG,0T3IB@inNOG,0WDTD@meNOG,0XT9X@NOG,12UYD@opiNOG,KOG1446@euNOG	NA|NA|NA	A, B, O	WD domain, G-beta repeat
evgtrinloc30764c0t1	7091.BGIBMGA007690-TA	5.6e-170	602.1	PPV	GO:0000082,GO:0000278,GO:0003674,GO:0003824,GO:0004721,GO:0004722,GO:0005575,GO:0005622,GO:0005623,GO:0005737,GO:0006464,GO:0006470,GO:0006793,GO:0006796,GO:0007049,GO:0008150,GO:0008152,GO:0009987,GO:0016311,GO:0016787,GO:0016788,GO:0016791,GO:0019538,GO:0022402,GO:0022403,GO:0036211,GO:0042578,GO:0043170,GO:0043412,GO:0044237,GO:0044238,GO:0044260,GO:0044267,GO:0044424,GO:0044464,GO:0044699,GO:…	K15498		artNOG[6]	032EB@artNOG,09VU1@biNOG,0SPBM@inNOG,0V4TV@meNOG,12PB5@opiNOG,COG0639@NOG,KOG0371@euNOG	NA|NA|NA	D, T	serine threonine-protein phosphatase
evgtrinloc30786c0t1	34740.HMEL008389-PA	2e-242	843.6	MRPS30	GO:0000313,GO:0000314,GO:0003674,GO:0003735,GO:0005198,GO:0005575,GO:0005622,GO:0005623,GO:0005737,GO:0005739,GO:0005759,GO:0005761,GO:0005763,GO:0005840,GO:0005856,GO:0005875,GO:0006412,GO:0008150,GO:0008152,GO:0009058,GO:0009059,GO:0009987,GO:0010467,GO:0015630,GO:0015935,GO:0019538,GO:0030529,GO:0031974,GO:0032991,GO:0034645,GO:0043170,GO:0043226,GO:0043227,GO:0043228,GO:0043229,GO:0043231,GO:…	K17409		artNOG[6]	03357@artNOG,0A1T0@biNOG,0SPYU@inNOG,0TA56@lepNOG,0VCF6@meNOG,0ZG5G@NOG,1380J@opiNOG,KOG4461@euNOG	NA|NA|NA	J	Mitochondrial 28S ribosomal protein S30 (PDCD9)
evgtrinloc30813c0t1	34740.HMEL004077-PA	7.1e-11	71.6					artNOG[6]	0396V@artNOG,09UGQ@biNOG,0IJ14@euNOG,0SVZ6@inNOG,0TGFJ@lepNOG,0V5G1@meNOG,0ZI92@NOG,12T44@opiNOG	NA|NA|NA	S	Inherit from biNOG: Ankyrin repeat and MYND domain containing 1
evgtrinloc30831c0t1	13037.EHJ63735	6.2e-53	211.8					artNOG[6]	03CET@artNOG,0AFQ5@biNOG,0KIAS@euNOG,0T0GN@inNOG,0TG1F@lepNOG,0VSY1@meNOG,10QF5@NOG,14VQE@opiNOG	NA|NA|NA
evgtrinloc30848c0t1	34740.HMEL004307-PA	5.6e-45	185.7	BEL	GO:0000003,GO:0000070,GO:0000278,GO:0000280,GO:0000819,GO:0002064,GO:0002164,GO:0002165,GO:0002168,GO:0003006,GO:0003674,GO:0003724,GO:0003824,GO:0004004,GO:0004386,GO:0005575,GO:0005622,GO:0005623,GO:0005737,GO:0005811,GO:0005856,GO:0005875,GO:0006139,GO:0006152,GO:0006163,GO:0006195,GO:0006200,GO:0006725,GO:0006753,GO:0006793,GO:0006796,GO:0006807,GO:0006996,GO:0007049,GO:0007059,GO:0007067,GO:…	K11594		artNOG[6]	033V5@artNOG,09XH1@biNOG,0SQIN@inNOG,0TC8Y@lepNOG,0V8F2@meNOG,0XNTI@NOG,12N5P@opiNOG,KOG0335@euNOG	NA|NA|NA	A	DEAD/DEAH box helicase
evgtrinloc30864c0t1	13037.EHJ69049	7.4e-175	618.6		GO:0000313,GO:0000315,GO:0003674,GO:0003735,GO:0005198,GO:0005488,GO:0005543,GO:0005575,GO:0005622,GO:0005623,GO:0005737,GO:0005739,GO:0005759,GO:0005761,GO:0005762,GO:0005840,GO:0006412,GO:0008150,GO:0008152,GO:0008289,GO:0008429,GO:0009058,GO:0009059,GO:0009987,GO:0010467,GO:0015934,GO:0019538,GO:0030529,GO:0031974,GO:0032991,GO:0034645,GO:0043167,GO:0043168,GO:0043170,GO:0043226,GO:0043227,GO:…	K17419		artNOG[6]	033XH@artNOG,0A098@biNOG,0SQKQ@inNOG,0TDVH@lepNOG,0VB57@meNOG,12SNI@opiNOG,COG1881@NOG,KOG3346@euNOG	NA|NA|NA	J	Phosphatidylethanolamine-binding protein
evgtrinloc30878c0t1	13037.EHJ68032	7.5e-210	734.9		GO:0000226,GO:0000278,GO:0003674,GO:0003824,GO:0005575,GO:0005622,GO:0005623,GO:0005737,GO:0005811,GO:0005829,GO:0005832,GO:0005856,GO:0005875,GO:0006139,GO:0006152,GO:0006163,GO:0006195,GO:0006200,GO:0006725,GO:0006753,GO:0006793,GO:0006796,GO:0006807,GO:0006996,GO:0007010,GO:0007017,GO:0007049,GO:0007051,GO:0007052,GO:0007275,GO:0007399,GO:0008150,GO:0008152,GO:0009056,GO:0009116,GO:0009117,GO:…	K09496		artNOG[6]	032AX@artNOG,09Y6J@biNOG,0SPNX@inNOG,0TEDX@lepNOG,0V942@meNOG,12ND7@opiNOG,COG0459@NOG,KOG0358@euNOG	NA|NA|NA	O	T-complex protein 1 subunit delta
evgtrinloc30899c0t1	13037.EHJ63772	5e-94	349.4	DPCK		K00859		artNOG[6]	036JC@artNOG,09U23@biNOG,0STH2@inNOG,0V511@meNOG,13KTC@opiNOG,COG0237@NOG,KOG3220@euNOG	NA|NA|NA	H	Dephospho-CoA kinase
evgtrinloc30917c0t1	13037.EHJ65563	1.1e-106	391.3	FKBP13	GO:0000413,GO:0002118,GO:0002121,GO:0002165,GO:0003674,GO:0003755,GO:0003824,GO:0005488,GO:0005527,GO:0005528,GO:0005575,GO:0005576,GO:0005615,GO:0005622,GO:0005623,GO:0005737,GO:0005783,GO:0006464,GO:0007275,GO:0007423,GO:0007444,GO:0007472,GO:0007476,GO:0007552,GO:0007560,GO:0007610,GO:0008144,GO:0008150,GO:0008152,GO:0008587,GO:0008593,GO:0009653,GO:0009791,GO:0009886,GO:0009887,GO:0009966,GO:…	K09577		artNOG[6]	0335V@artNOG,09YUE@biNOG,0SPZG@inNOG,0TBBM@lepNOG,0V9SB@meNOG,12UAQ@opiNOG,COG0545@NOG,KOG0549@euNOG	NA|NA|NA	O	FKBP-type peptidyl-prolyl cis-trans isomerase
evgtrinloc30979c0t1	570417.WPa_0342	1.3e-56	224.2	OCAR_4954		K06400		bactNOG[38]	01SH7@aproNOG,05C6I@bactNOG,16R4F@proNOG,COG1961@NOG	NA|NA|NA	L	resolvase
evgtrinloc31023c0t1	34740.HMEL006310-PA	2.6e-57	226.5			K15448		artNOG[6]	037GW@artNOG,0A72F@biNOG,0SUDQ@inNOG,0TGIX@lepNOG,0VIUA@meNOG,11NTJ@NOG,13SWD@opiNOG,KOG1088@euNOG	NA|NA|NA	S	Trm112p-like protein
evgtrinloc31111c0t1	570417.WPa_0033	2e-111	407.1	CP_0993		K03310		bactNOG[38]	01RB4@aproNOG,05BZG@bactNOG,16PB8@proNOG,COG1115@NOG	NA|NA|NA	E	Sodium alanine symporter family protein
evgtrinloc31148c0t1	7091.BGIBMGA010475-TA	6.8e-73	278.5		GO:0003674,GO:0003774,GO:0003824,GO:0005575,GO:0005622,GO:0005623,GO:0005856,GO:0005858,GO:0005875,GO:0005930,GO:0006139,GO:0006152,GO:0006163,GO:0006195,GO:0006200,GO:0006725,GO:0006753,GO:0006793,GO:0006796,GO:0006807,GO:0008150,GO:0008152,GO:0009056,GO:0009116,GO:0009117,GO:0009119,GO:0009123,GO:0009125,GO:0009126,GO:0009128,GO:0009141,GO:0009143,GO:0009144,GO:0009146,GO:0009150,GO:0009154,GO:…	K10408		artNOG[6]	0359H@artNOG,09TZJ@biNOG,0SSWW@inNOG,0TDBX@lepNOG,0V4YE@meNOG,12NG3@opiNOG,COG5245@NOG,KOG0548@euNOG,KOG3595@euNOG	NA|NA|NA	Z	Dynein heavy chain and region D6 of dynein motor
evgtrinloc31223c0t1	34740.HMEL013420-PA	5.3e-65	252.3					artNOG[6]	03I5W@artNOG,0B6V7@biNOG,0T4HG@inNOG,0TIH7@lepNOG,0WJMI@meNOG,11906@NOG,13GUY@opiNOG,KOG1331@euNOG	NA|NA|NA	S	Methyltransferase domain
evgtrinloc31272c0t1	39947.LOC_Os01g44200.1	1.7e-149	535			K15255		euNOG[57]	COG0507@NOG,KOG0987@euNOG	NA|NA|NA	D	DNA helicase
evgtrinloc31302c0t1	13037.EHJ77777	2.9e-108	396.4		GO:0000003,GO:0000578,GO:0000902,GO:0000904,GO:0001667,GO:0003002,GO:0003006,GO:0003674,GO:0003676,GO:0003677,GO:0003697,GO:0003723,GO:0003729,GO:0003730,GO:0005488,GO:0005515,GO:0005575,GO:0005622,GO:0005623,GO:0005634,GO:0005654,GO:0005737,GO:0006139,GO:0006396,GO:0006397,GO:0006403,GO:0006417,GO:0006725,GO:0006807,GO:0006928,GO:0006935,GO:0007028,GO:0007154,GO:0007267,GO:0007275,GO:0007276,GO:…	K14411		artNOG[6]	034VJ@artNOG,09VHB@biNOG,0SRH2@inNOG,0TFU7@lepNOG,0V6GI@meNOG,0YA8Z@NOG,12U36@opiNOG,KOG4205@euNOG	NA|NA|NA	A	RNA recognition motif. (a.k.a. RRM, RBD, or RNP domain)
evgtrinloc31538c0t1	570417.WPa_0831	3e-271	939.1	PNP	GO:0000166,GO:0000175,GO:0003674,GO:0003676,GO:0003723,GO:0003729,GO:0003824,GO:0004518,GO:0004527,GO:0004532,GO:0004540,GO:0004654,GO:0005488,GO:0005575,GO:0005618,GO:0005622,GO:0005623,GO:0005737,GO:0005829,GO:0005886,GO:0006139,GO:0006401,GO:0006402,GO:0006725,GO:0006807,GO:0008150,GO:0008152,GO:0008408,GO:0009056,GO:0009057,GO:0009987,GO:0016020,GO:0016070,GO:0016071,GO:0016740,GO:0016772,GO:…	K00962		bactNOG[38]	01QTS@aproNOG,05C62@bactNOG,16PVS@proNOG,COG1185@NOG	NA|NA|NA	J	Involved in mRNA degradation. Hydrolyzes single-stranded polyribonucleotides processively in the 3'- to 5'-direction (By similarity)
evgtrinloc31555c0t1	7091.BGIBMGA003724-TA	4e-40	169.1			K00774		artNOG[6]	0374H@artNOG,09X46@biNOG,0IF6E@euNOG,0SU9Q@inNOG,0TCMH@lepNOG,0V82Q@meNOG,0ZP73@NOG,12QAT@opiNOG	NA|NA|NA	T	Carboxylesterase family
evgtrinloc31635c0t1	34740.HMEL002181-PA	1.3e-55	221.1		GO:0003674,GO:0003824,GO:0005575,GO:0005622,GO:0005623,GO:0005737,GO:0005739,GO:0006950,GO:0006974,GO:0008150,GO:0008152,GO:0009987,GO:0015036,GO:0016491,GO:0016667,GO:0033554,GO:0043226,GO:0043227,GO:0043229,GO:0043231,GO:0044424,GO:0044444,GO:0044464,GO:0044699,GO:0044710,GO:0044763,GO:0050896,GO:0051716,GO:0055114	K03671		artNOG[6]	037JC@artNOG,09WKD@biNOG,0SUFT@inNOG,0TG3G@lepNOG,0V7J0@meNOG,13NN3@opiNOG,COG0526@NOG,KOG0910@euNOG	NA|NA|NA	O	Thioredoxin
evgtrinloc31721c0t1	34740.HMEL015022-PA	7.5e-70	268.5					artNOG[6]	03CKJ@artNOG,0A4VD@biNOG,0T0AQ@inNOG,0TDXR@lepNOG,0VFQ2@meNOG,13PTT@opiNOG,COG0760@NOG,KOG3259@euNOG	NA|NA|NA	O	PPIC-type PPIASE domain
evgtrinloc31742c0t1	13037.EHJ69733	2.7e-158	563.5					artNOG[6]	035I9@artNOG,09UU2@biNOG,0SR0R@inNOG,0TC99@lepNOG,0V5KZ@meNOG,0XPEV@NOG,12S91@opiNOG,KOG2489@euNOG	NA|NA|NA	S	Cleft lip and palate transmembrane protein 1 (CLPTM1)
evgtrinloc31744c0t1	34740.HMEL002432-PA	2.3e-60	237.3					artNOG[6]	03ASB@artNOG,0A84V@biNOG,0IVH2@euNOG,0SXJP@inNOG,0TG7C@lepNOG,0VJ0P@meNOG,0Y1IK@NOG,13N2I@opiNOG	NA|NA|NA	S	Protein of unknown function (DUF3421)
evgtrinloc31765c0t1	13037.EHJ75159	1.2e-85	321.2					artNOG[6]	039C1@artNOG,0A5KF@biNOG,0IG3N@euNOG,0SVIE@inNOG,0TEUN@lepNOG,0VF1Y@meNOG,11N0B@NOG,13MIG@opiNOG	NA|NA|NA	A	Inherit from biNOG: SUZ RNA binding domain containing 1
evgtrinloc31803c0t2	13037.EHJ71941	6e-45	186	EIF4G	GO:0000022,GO:0000075,GO:0000077,GO:0000082,GO:0000226,GO:0000278,GO:0000280,GO:0000339,GO:0000340,GO:0003674,GO:0003676,GO:0003723,GO:0003743,GO:0005488,GO:0005515,GO:0005575,GO:0005622,GO:0005623,GO:0005737,GO:0005829,GO:0006412,GO:0006413,GO:0006950,GO:0006974,GO:0006996,GO:0007010,GO:0007017,GO:0007049,GO:0007051,GO:0007052,GO:0007067,GO:0007093,GO:0007095,GO:0007346,GO:0008135,GO:0008150,GO:…	K03260		artNOG[6]	033QV@artNOG,09WY1@biNOG,0SQFE@inNOG,0VCAJ@meNOG,0XS4P@NOG,12TR9@opiNOG,KOG0401@euNOG	NA|NA|NA	J	Eukaryotic translation initiation factor 4 gamma
evgtrinloc31804c0t1	13037.EHJ67981	2.1e-46	190.7	KAP3	GO:0000226,GO:0000902,GO:0003008,GO:0003674,GO:0003774,GO:0003777,GO:0003824,GO:0005488,GO:0005515,GO:0005575,GO:0005622,GO:0005623,GO:0005856,GO:0005871,GO:0005875,GO:0006810,GO:0006928,GO:0006996,GO:0007010,GO:0007017,GO:0007018,GO:0007163,GO:0007600,GO:0007605,GO:0007606,GO:0007608,GO:0008088,GO:0008089,GO:0008150,GO:0008152,GO:0009653,GO:0009987,GO:0010927,GO:0010970,GO:0015630,GO:0016043,GO:…			artNOG[6]	0331D@artNOG,0A1HS@biNOG,0SPV9@inNOG,0TE54@lepNOG,0VCD9@meNOG,0XT8I@NOG,13JF6@opiNOG,KOG1222@euNOG	NA|NA|NA	U	Kinesin-associated protein (KAP)
evgtrinloc31861c0t1	7091.BGIBMGA005839-TA	6.6e-78	296.6					artNOG[6]	039FN@artNOG,0A036@biNOG,0SW78@inNOG,0VAZD@meNOG,0ZBX3@NOG,12TMH@opiNOG,KOG4308@euNOG	NA|NA|NA	S	LRR
evgtrinloc31862c0t1	7029.ACYPI34711-PA	2.3e-09	67.8					meNOG[21]	0IF8P@euNOG,0V8HB@meNOG,0Z518@NOG,13NMI@opiNOG	NA|NA|NA	S	THAP domain containing 9
evgtrinloc31922c0t1	34740.HMEL002206-PA	7.1e-62	241.9	ARID1B	GO:0000003,GO:0000122,GO:0000228,GO:0000785,GO:0000790,GO:0000988,GO:0000989,GO:0001071,GO:0001568,GO:0001654,GO:0001703,GO:0001838,GO:0001841,GO:0001843,GO:0001890,GO:0001944,GO:0002009,GO:0002072,GO:0002119,GO:0002164,GO:0002165,GO:0003002,GO:0003006,GO:0003205,GO:0003408,GO:0003674,GO:0003676,GO:0003677,GO:0003700,GO:0003712,GO:0003713,GO:0005488,GO:0005575,GO:0005622,GO:0005623,GO:0005634,GO:…	K11653		meNOG[21]	0A12J@biNOG,0VBYV@meNOG,0Y034@NOG,12TQ0@opiNOG,KOG2510@euNOG	NA|NA|NA	K	AT rich interactive domain
evgtrinloc31950c0t1	34740.HMEL008458-PA	3.2e-30	136.7					opiNOG[43]	0ZVHN@NOG,14T51@opiNOG,KOG0401@euNOG	NA|NA|NA	J	Eukaryotic translation initiation factor 4 gamma
evgtrinloc32069c0t1	34740.HMEL002701-PA	5.6e-106	389		GO:0006810,GO:0006897,GO:0006909,GO:0008150,GO:0016192,GO:0044699,GO:0044765,GO:0051179,GO:0051234			artNOG[6]	033MQ@artNOG,0A42P@biNOG,0SQCW@inNOG,0TD3V@lepNOG,0VEXF@meNOG,101UF@NOG,13JC6@opiNOG,KOG3236@euNOG	NA|NA|NA	S	Predicted membrane protein (DUF2053)
evgtrinloc32100c0t1	34740.HMEL013507-PA	3.6e-146	523.1	PEX16	GO:0000003,GO:0006996,GO:0007031,GO:0007276,GO:0007283,GO:0008150,GO:0009987,GO:0016043,GO:0019953,GO:0022412,GO:0022414,GO:0032501,GO:0032504,GO:0044699,GO:0044702,GO:0044763,GO:0048137,GO:0048232,GO:0048609,GO:0048610,GO:0051301,GO:0071840	K13335		artNOG[6]	036JU@artNOG,09VQ3@biNOG,0STHG@inNOG,0TCKZ@lepNOG,0VCZD@meNOG,11GEA@NOG,13KH0@opiNOG,KOG4546@euNOG	NA|NA|NA	U	Peroxisomal membrane protein (Pex16)
evgtrinloc32128c0t1	13037.EHJ63776	5.1e-153	545.8		GO:0003674,GO:0003824,GO:0004617,GO:0008150,GO:0008152,GO:0016491,GO:0016614,GO:0016616,GO:0044710,GO:0055114	K00058		artNOG[6]	034WR@artNOG,0A0M1@biNOG,0SRHX@inNOG,0TDWE@lepNOG,0VBH8@meNOG,12RXE@opiNOG,COG0111@NOG,KOG0068@euNOG	NA|NA|NA	E	D-isomer specific 2-hydroxyacid dehydrogenase, catalytic domain
evgtrinloc32180c0t1	34740.HMEL013597-PA	3.5e-76	289.7	TAF12	GO:0000123,GO:0000124,GO:0000428,GO:0000988,GO:0000989,GO:0001076,GO:0001083,GO:0001129,GO:0001132,GO:0003674,GO:0005488,GO:0005515,GO:0005575,GO:0005622,GO:0005623,GO:0005634,GO:0005654,GO:0005667,GO:0005669,GO:0006139,GO:0006351,GO:0006352,GO:0006355,GO:0006357,GO:0006366,GO:0006367,GO:0006725,GO:0006807,GO:0007275,GO:0007399,GO:0008134,GO:0008150,GO:0008152,GO:0009058,GO:0009059,GO:0009889,GO:…	K03126		artNOG[6]	037GF@artNOG,09X7Y@biNOG,0SUXI@inNOG,0TGBI@lepNOG,0V86I@meNOG,13KTP@opiNOG,COG5624@NOG,KOG1142@euNOG	NA|NA|NA	K	Transcription initiation factor TFIID subunit 12
evgtrinloc32436c0t1	13037.EHJ66653	3.9e-172	609.8					artNOG[6]	037WW@artNOG,0A936@biNOG,0IYS6@euNOG,0SUUE@inNOG,0TFIT@lepNOG,0VJZK@meNOG,11R7C@NOG,13TI1@opiNOG	NA|NA|NA
evgtrinloc32440c0t1	13037.EHJ70943	2.2e-69	266.9					artNOG[6]	03CK3@artNOG,09UUJ@biNOG,0T0B7@inNOG,0TCFM@lepNOG,0V5U3@meNOG,12NY2@opiNOG,COG0567@NOG,KOG0450@euNOG	NA|NA|NA	G	Dehydrogenase E1 component
evgtrinloc32485c0t1	13037.EHJ65915	9.9e-179	631.3		GO:0003674,GO:0003824,GO:0004842,GO:0005488,GO:0005515,GO:0005575,GO:0005622,GO:0005623,GO:0005737,GO:0005783,GO:0006464,GO:0006508,GO:0006511,GO:0006950,GO:0006984,GO:0006986,GO:0007154,GO:0007165,GO:0008150,GO:0008152,GO:0009056,GO:0009057,GO:0009987,GO:0010033,GO:0010498,GO:0016020,GO:0016021,GO:0016567,GO:0016874,GO:0016879,GO:0016881,GO:0019538,GO:0019787,GO:0019941,GO:0023052,GO:0030163,GO:…	K10601		artNOG[6]	03482@artNOG,0A0NK@biNOG,0SQX2@inNOG,0TASG@lepNOG,0VBIP@meNOG,12SZT@opiNOG,COG5243@NOG,KOG0802@euNOG	NA|NA|NA	O	Zinc finger, C3HC4 type (RING finger)
evgtrinloc32517c0t1	7091.BGIBMGA001206-TA	4.3e-224	782.3		GO:0000226,GO:0000278,GO:0005575,GO:0005622,GO:0005623,GO:0005737,GO:0005811,GO:0005819,GO:0005829,GO:0005832,GO:0005856,GO:0005875,GO:0006457,GO:0006996,GO:0007010,GO:0007017,GO:0007049,GO:0007051,GO:0007052,GO:0007098,GO:0007275,GO:0007399,GO:0008150,GO:0008152,GO:0009987,GO:0015630,GO:0016043,GO:0019538,GO:0022008,GO:0022402,GO:0030154,GO:0031023,GO:0031122,GO:0032501,GO:0032502,GO:0032991,GO:…	K09494		artNOG[6]	035F6@artNOG,09UGM@biNOG,0SS3F@inNOG,0TB1D@lepNOG,0V5FY@meNOG,12PBE@opiNOG,COG0459@NOG,KOG0363@euNOG	NA|NA|NA	O	Chaperonin containing t-complex polypeptide 1 beta subunit
evgtrinloc32582c0t1	7091.BGIBMGA004933-TA	5.6e-61	238.8	NXT1	GO:0005575,GO:0005622,GO:0005623,GO:0005634,GO:0005635,GO:0005654,GO:0005737,GO:0006403,GO:0006405,GO:0006406,GO:0006408,GO:0006409,GO:0006611,GO:0006810,GO:0006886,GO:0006913,GO:0008104,GO:0008150,GO:0009987,GO:0012505,GO:0015031,GO:0015931,GO:0016482,GO:0016973,GO:0031967,GO:0031974,GO:0031975,GO:0031981,GO:0033036,GO:0034613,GO:0043226,GO:0043227,GO:0043229,GO:0043231,GO:0043233,GO:0044422,GO:…	K14285		artNOG[6]	037QP@artNOG,0A3C3@biNOG,0SUNS@inNOG,0TH81@lepNOG,0VE6T@meNOG,11TWR@NOG,13QPS@opiNOG,KOG4353@euNOG	NA|NA|NA	A	NTF2-like export factor 1
evgtrinloc32617c0t1	34740.HMEL014163-PA	2.2e-49	200.3	HSP70BB	GO:0001666,GO:0003674,GO:0005488,GO:0005515,GO:0005575,GO:0005622,GO:0005623,GO:0005737,GO:0005739,GO:0005811,GO:0005856,GO:0005875,GO:0006457,GO:0006950,GO:0006984,GO:0006986,GO:0006996,GO:0007154,GO:0007165,GO:0007275,GO:0007399,GO:0007568,GO:0008150,GO:0008152,GO:0008340,GO:0009266,GO:0009408,GO:0009605,GO:0009628,GO:0009719,GO:0009987,GO:0009991,GO:0010033,GO:0010243,GO:0010259,GO:0014070,GO:…	K03283		euNOG[57]	COG0443@NOG,KOG0101@euNOG	NA|NA|NA	O	heat shock
evgtrinloc32645c0t1	570417.WPa_0542	2.8e-64	249.6	PURH	GO:0003674,GO:0003824,GO:0003937,GO:0004643,GO:0006139,GO:0006163,GO:0006164,GO:0006725,GO:0006753,GO:0006793,GO:0006796,GO:0006807,GO:0008150,GO:0008152,GO:0009058,GO:0009117,GO:0009150,GO:0009152,GO:0009165,GO:0009259,GO:0009260,GO:0009987,GO:0016740,GO:0016741,GO:0016742,GO:0016787,GO:0016810,GO:0016814,GO:0018130,GO:0019238,GO:0019438,GO:0019637,GO:0019693,GO:0034641,GO:0034654,GO:0044237,GO:…	K00602	AICART,IMPC	bactNOG[38]	01R55@aproNOG,05DC1@bactNOG,16PWM@proNOG,COG0138@NOG	NA|NA|NA	F	bifunctional purine biosynthesis protein PurH
evgtrinloc32679c0t1	13037.EHJ77393	7.1e-48	195.3		GO:0003674,GO:0005198,GO:0005214,GO:0008010,GO:0042302			artNOG[6]	03B1Y@artNOG,0A83P@biNOG,0JFBJ@euNOG,0SXMG@inNOG,0VIZC@meNOG,0ZNDD@NOG,147US@opiNOG	NA|NA|NA	S	Insect cuticle protein
evgtrinloc32748c0t1	34740.HMEL015641-PA	1.3e-39	167.9	MRPL55	GO:0000313,GO:0000315,GO:0001071,GO:0003674,GO:0003676,GO:0003700,GO:0003723,GO:0003729,GO:0003735,GO:0005198,GO:0005488,GO:0005575,GO:0005622,GO:0005623,GO:0005634,GO:0005730,GO:0005737,GO:0005739,GO:0005759,GO:0005761,GO:0005762,GO:0005840,GO:0006355,GO:0006412,GO:0008150,GO:0008152,GO:0009058,GO:0009059,GO:0009889,GO:0009987,GO:0010467,GO:0010468,GO:0010556,GO:0015934,GO:0019219,GO:0019222,GO:…	K17436		artNOG[6]	0388M@artNOG,0A8UE@biNOG,0SV3Q@inNOG,0THTA@lepNOG,0VJM7@meNOG,124VE@NOG,13V73@opiNOG,KOG4616@euNOG	NA|NA|NA	J	Mitochondrial ribosomal protein L55
evgtrinloc32760c0t1	34740.HMEL013125-PA	5.9e-40	168.7	POLR1B	GO:0000003,GO:0000428,GO:0002119,GO:0002164,GO:0003006,GO:0003674,GO:0003824,GO:0003899,GO:0005575,GO:0005622,GO:0005623,GO:0005634,GO:0005654,GO:0005730,GO:0005736,GO:0005737,GO:0006139,GO:0006351,GO:0006352,GO:0006353,GO:0006354,GO:0006360,GO:0006361,GO:0006362,GO:0006363,GO:0006725,GO:0006807,GO:0006810,GO:0006897,GO:0006909,GO:0006911,GO:0006996,GO:0006997,GO:0007000,GO:0007275,GO:0007399,GO:…	K03002		meNOG[21]	09UYJ@biNOG,0V5YF@meNOG,12NJH@opiNOG,COG0085@NOG,KOG0216@euNOG	NA|NA|NA	K	dna-directed rna polymerase
evgtrinloc32899c0t1	7425.NV23806-PA	1.9e-10	72					artNOG[6]	03BN1@artNOG,0AC3B@biNOG,0JMTZ@euNOG,0S983@hymNOG,0SXR5@inNOG,0VPHK@meNOG,0Z6RE@NOG,14AG7@opiNOG	NA|NA|NA
evgtrinloc33008c0t1	570417.WPa_0657	2.3e-59	233.4	RPSF		K02990		bactNOG[38]	01YFW@aproNOG,08ZDX@bactNOG,17CAU@proNOG,COG0360@NOG	NA|NA|NA	J	Binds together with S18 to 16S ribosomal RNA (By similarity)
evgtrinloc33045c1t1	34740.HMEL009536-PA	5.2e-54	216.1					artNOG[6]	03CXD@artNOG,0AE2W@biNOG,0SZZF@inNOG,0TDD7@lepNOG,0VRA5@meNOG,0XQMZ@NOG,13011@opiNOG,KOG1958@euNOG	NA|NA|NA	G	Glycosyl hydrolases family 38 C-terminal domain
evgtrinloc33101c0t1	34740.HMEL005376-PA	1.9e-51	206.8					artNOG[6]	032GG@artNOG,09V8K@biNOG,0SPDA@inNOG,0TC77@lepNOG,0V683@meNOG,12NS6@opiNOG,COG1063@NOG,KOG0024@euNOG	NA|NA|NA	Q	Alcohol dehydrogenase GroES-like domain
evgtrinloc33255c0t1	7091.BGIBMGA009030-TA	4.4e-17	93.6					artNOG[6]	03C40@artNOG,0AHN8@biNOG,0JF0Y@euNOG,0SYJB@inNOG,0THAN@lepNOG,0VU7X@meNOG,0ZSXY@NOG,147U0@opiNOG	NA|NA|NA
evgtrinloc33274c0t1	13037.EHJ64563	3.2e-16	90.5					artNOG[6]	03CTJ@artNOG,0ABA1@biNOG,0KFBD@euNOG,0T03B@inNOG,0THIK@lepNOG,0VNAN@meNOG,113VB@NOG,12Z7A@opiNOG	NA|NA|NA
evgtrinloc33283c0t1	13037.EHJ71666	4.5e-47	192.2		GO:0003674,GO:0005488,GO:0005515,GO:0005575,GO:0005622,GO:0005623,GO:0005856,GO:0005875,GO:0007017,GO:0008017,GO:0008092,GO:0008150,GO:0009987,GO:0015630,GO:0015631,GO:0032991,GO:0043226,GO:0043228,GO:0043229,GO:0043232,GO:0043234,GO:0044422,GO:0044424,GO:0044430,GO:0044446,GO:0044464,GO:0044699,GO:0044763			artNOG[6]	0367B@artNOG,0A1RF@biNOG,0IJ85@euNOG,0SNYV@inNOG,0TAF9@lepNOG,0VCIR@meNOG,0ZPSP@NOG,13HXD@opiNOG	NA|NA|NA	S	Radial spoke protein 3
evgtrinloc33295c0t1	7029.ACYPI007310-PA	1.7e-53	215.3					artNOG[6]	038CY@artNOG,0A4N4@biNOG,0IWEM@euNOG,0SW7G@inNOG,0VGKP@meNOG,120PP@NOG,13UUC@opiNOG	NA|NA|NA
evgtrinloc33312c0t1	7070.TC016379-PA	2.8e-78	297					artNOG[6]	03HTB@artNOG,0B5JP@biNOG,0IS7V@euNOG,0T46V@inNOG,0WI7A@meNOG,10PKU@NOG,13EV3@opiNOG	NA|NA|NA	S	CD80-like C2-set immunoglobulin domain
evgtrinloc33324c0t1	34740.HMEL010316-PA	6.6e-36	155.2					meNOG[21]	09W6D@biNOG,0VHDP@meNOG,0ZPX7@NOG,145D7@opiNOG,KOG3714@euNOG	NA|NA|NA	O	metalloendopeptidase activity
evgtrinloc33326c0t1	13037.EHJ74066	1.9e-75	287					artNOG[6]	03DBX@artNOG,09TIK@biNOG,0SZI7@inNOG,0TC9W@lepNOG,0V4HJ@meNOG,0XQAI@NOG,12TVM@opiNOG,KOG1094@euNOG	NA|NA|NA	T	Inherit from biNOG: Discoidin domain receptor tyrosine kinase
evgtrinloc33464c0t1	7029.ACYPI48499-PA	2.6e-26	123.2					meNOG[21]	0A0T1@biNOG,0IYU7@euNOG,0VBPK@meNOG,11RI3@NOG,13SQK@opiNOG	NA|NA|NA	S	Inherit from meNOG: to H28G03.4 Hydra magnipapillata
evgtrinloc33583c0t1	34740.HMEL002859-PA	1.1e-66	258.1					artNOG[6]	039HQ@artNOG,09VST@biNOG,0SP0B@inNOG,0VENC@meNOG,12PBX@opiNOG,COG2801@NOG,KOG0017@euNOG	NA|NA|NA	L	Reverse transcriptase (RNA-dependent DNA polymerase)
evgtrinloc33595c0t1	34740.HMEL017754-PA	3.8e-17	93.2					artNOG[6]	03CJ9@artNOG,0AMF4@biNOG,0KGVD@euNOG,0T0C1@inNOG,0THYX@lepNOG,0VYFA@meNOG,10RXG@NOG,12W8T@opiNOG	NA|NA|NA
evgtrinloc33630c0t1	7091.BGIBMGA011712-TA	6e-141	505.8		GO:0003674,GO:0003824,GO:0008150,GO:0008152,GO:0008233,GO:0008238,GO:0008242,GO:0016787,GO:0070011	K01307		artNOG[6]	033XW@artNOG,0A0RK@biNOG,0SQM3@inNOG,0TF9T@lepNOG,0VBMY@meNOG,0XQKI@NOG,12T1X@opiNOG,KOG1559@euNOG	NA|NA|NA	H	Peptidase C26
evgtrinloc33631c0t1	570417.WPa_0610	4.4e-80	302.4	RPLM	GO:0003674,GO:0003735,GO:0005198,GO:0005575,GO:0005618,GO:0005622,GO:0005623,GO:0005737,GO:0005829,GO:0005886,GO:0006412,GO:0008150,GO:0008152,GO:0009058,GO:0009059,GO:0009987,GO:0010467,GO:0016020,GO:0019538,GO:0030312,GO:0034645,GO:0040007,GO:0043170,GO:0044237,GO:0044238,GO:0044249,GO:0044260,GO:0044267,GO:0044424,GO:0044444,GO:0044464,GO:0071704,GO:0071944,GO:1901576	K02871		bactNOG[38]	01XIN@aproNOG,08UM5@bactNOG,179R6@proNOG,COG0102@NOG	NA|NA|NA	J	This protein is one of the early assembly proteins of the 50S ribosomal subunit, although it is not seen to bind rRNA by itself. It is important during the early stages of 50S assembly (By similarity)
evgtrinloc33640c0t1	13037.EHJ66595	6.6e-45	185.3		GO:0000902,GO:0000904,GO:0005575,GO:0005576,GO:0005578,GO:0005604,GO:0005622,GO:0005623,GO:0005737,GO:0005811,GO:0006928,GO:0006935,GO:0007163,GO:0007275,GO:0007399,GO:0007405,GO:0007409,GO:0007411,GO:0007414,GO:0007415,GO:0008037,GO:0008038,GO:0008045,GO:0008150,GO:0008283,GO:0009605,GO:0009653,GO:0009966,GO:0009967,GO:0009987,GO:0010646,GO:0010647,GO:0016043,GO:0017145,GO:0022008,GO:0023051,GO:…	K20051		artNOG[6]	033MS@artNOG,09T5K@biNOG,0SS81@inNOG,0TDVS@lepNOG,0V44A@meNOG,0XTD2@NOG,12UAG@opiNOG,KOG3509@euNOG	NA|NA|NA	T	LamB
evgtrinloc33681c0t1	7091.BGIBMGA004472-TA	3.4e-56	223.4					artNOG[6]	03HMP@artNOG,0B4UB@biNOG,0IQYB@euNOG,0T41X@inNOG,0TIC5@lepNOG,0WHD1@meNOG,11ZVA@NOG,13DNR@opiNOG	NA|NA|NA
evgtrinloc33690c0t1	13037.EHJ78676	3.1e-22	110.2					artNOG[6]	03GYF@artNOG,0B0B5@biNOG,0KDAJ@euNOG,0T0EU@inNOG,0TI5N@lepNOG,0WCTU@meNOG,0ZMWB@NOG,14TGX@opiNOG	NA|NA|NA	L	Pfam:hATC
evgtrinloc33696c0t2	13037.EHJ76038	1.7e-17	93.2					artNOG[6]	03HVR@artNOG,0B5TR@biNOG,0ISQP@euNOG,0T48V@inNOG,0WIGB@meNOG,102N3@NOG,13FA0@opiNOG	NA|NA|NA
evgtrinloc33719c0t1	34740.HMEL007682-PA	3.7e-31	140.2					artNOG[6]	03CWQ@artNOG,0AKY7@biNOG,0KE4Z@euNOG,0T005@inNOG,0THYS@lepNOG,0VZAI@meNOG,11CQT@NOG,131JW@opiNOG	NA|NA|NA
evgtrinloc33807c0t1	34740.HMEL012162-PA	2.8e-40	170.6					artNOG[6]	033K6@artNOG,0A3TF@biNOG,0STD5@inNOG,0TF9E@lepNOG,0VEMX@meNOG,13HVI@opiNOG,COG2110@NOG,KOG1075@euNOG,KOG2633@euNOG	NA|NA|NA	B, K	SEC14
evgtrinloc34065c0t1	34740.HMEL005952-PA	3.7e-44	182.6					artNOG[6]	03D60@artNOG,09WAT@biNOG,0SZQG@inNOG,0TCPZ@lepNOG,0V792@meNOG,13EDC@opiNOG,COG0852@NOG,KOG1713@euNOG	NA|NA|NA	C	Respiratory-chain NADH dehydrogenase, 30 Kd subunit
evgtrinloc34244c0t1	13037.EHJ66890	1.5e-43	180.6			K16506		artNOG[6]	039S3@artNOG,09UGS@biNOG,0SWFY@inNOG,0TACJ@lepNOG,0V5G3@meNOG,0XPEI@NOG,12N7V@opiNOG,KOG1219@euNOG	NA|NA|NA	T	Laminin G domain
evgtrinloc34297c0t1	7260.FBpp0254607	1.5e-19	101.3					artNOG[6]	037M9@artNOG,0A8VB@biNOG,0IYMG@euNOG,0SUHR@inNOG,0VJRN@meNOG,11PX2@NOG,13TD9@opiNOG	NA|NA|NA
evgtrinloc34489c0t1	13037.EHJ69384	3.8e-45	186.4					artNOG[6]	03CYH@artNOG,0AHSD@biNOG,0KFDQ@euNOG,0SZY7@inNOG,0TH8G@lepNOG,0VV4N@meNOG,1139Q@NOG,12Z1D@opiNOG	NA|NA|NA
evgtrinloc34542c0t1	13037.EHJ77512	2e-49	200.3					meNOG[21]	0APSZ@biNOG,0W244@meNOG,0XPX0@NOG,12VA6@opiNOG,KOG3510@euNOG	NA|NA|NA	T	Immunoglobulin domain
evgtrinloc34573c0t1	13037.EHJ69769	2.2e-15	87					artNOG[6]	03AGI@artNOG,09Y32@biNOG,0IHMN@euNOG,0V90E@meNOG,0ZDPG@NOG,131TA@opiNOG	NA|NA|NA	S	Inherit from biNOG: piggyBac transposable element derived
evgtrinloc34655c0t1	34740.HMEL015366-PA	4e-32	144.1					artNOG[6]	03BIM@artNOG,0ABDY@biNOG,0JMKT@euNOG,0SY0E@inNOG,0VNF5@meNOG,0ZA5J@NOG,14A2A@opiNOG	NA|NA|NA	S	conserved hypothetical protein
evgtrinloc34682c0t1	34740.HMEL010385-PA	1.1e-61	241.1	TRH	GO:0003674,GO:0003824,GO:0004497,GO:0004505,GO:0004510,GO:0006082,GO:0006520,GO:0006568,GO:0006576,GO:0006586,GO:0006725,GO:0006807,GO:0007610,GO:0007622,GO:0007623,GO:0008150,GO:0008152,GO:0009058,GO:0009072,GO:0009308,GO:0009987,GO:0016491,GO:0016705,GO:0016714,GO:0018130,GO:0019438,GO:0019752,GO:0022410,GO:0034641,GO:0042427,GO:0042428,GO:0042430,GO:0042435,GO:0042745,GO:0042749,GO:0042752,GO:…	K00502		artNOG[6]	03532@artNOG,09V2Z@biNOG,0SS93@inNOG,0TCM8@lepNOG,0V93G@meNOG,12SID@opiNOG,COG3186@NOG,KOG3820@euNOG	NA|NA|NA	E	ACT domain
evgtrinloc34731c0t1	13037.EHJ75409	5.5e-60	235.7	MTOR	GO:0000022,GO:0000075,GO:0000226,GO:0000278,GO:0003674,GO:0005488,GO:0005575,GO:0005622,GO:0005623,GO:0005634,GO:0005635,GO:0005643,GO:0005819,GO:0005856,GO:0006461,GO:0006996,GO:0007010,GO:0007017,GO:0007049,GO:0007051,GO:0007052,GO:0007088,GO:0007093,GO:0007094,GO:0007346,GO:0008150,GO:0009987,GO:0010564,GO:0010639,GO:0010948,GO:0010965,GO:0012505,GO:0015630,GO:0016020,GO:0016021,GO:0016043,GO:…	K09291		artNOG[6]	03246@artNOG,09TXN@biNOG,0SP3I@inNOG,0TEB4@lepNOG,0V4WP@meNOG,0XSA1@NOG,12NF5@opiNOG,KOG4674@euNOG	NA|NA|NA	U	TPR/MLP1/MLP2-like protein
evgtrinloc34787c0t2	570417.WPa_0525	4e-48	195.7	RPSP	GO:0000028,GO:0003674,GO:0003676,GO:0003677,GO:0003735,GO:0003824,GO:0004518,GO:0004519,GO:0004520,GO:0004536,GO:0005198,GO:0005488,GO:0005575,GO:0005622,GO:0005623,GO:0005737,GO:0005829,GO:0005840,GO:0005886,GO:0006139,GO:0006412,GO:0006725,GO:0006807,GO:0006996,GO:0008150,GO:0008152,GO:0009058,GO:0009059,GO:0009987,GO:0010467,GO:0015935,GO:0016020,GO:0016043,GO:0016787,GO:0016788,GO:0019538,GO:…	K02959		bactNOG[38]	01Y8W@aproNOG,05K5M@bactNOG,17FHF@proNOG,COG0228@NOG	NA|NA|NA	J	30s ribosomal protein s16
evgtrinloc34914c0t2	13037.EHJ78837	3.5e-37	159.5	MYO20	GO:0001654,GO:0001736,GO:0001738,GO:0001745,GO:0002009,GO:0002165,GO:0003674,GO:0003824,GO:0005575,GO:0005622,GO:0005623,GO:0005737,GO:0005856,GO:0006139,GO:0006152,GO:0006163,GO:0006195,GO:0006200,GO:0006725,GO:0006753,GO:0006793,GO:0006796,GO:0006807,GO:0007163,GO:0007164,GO:0007275,GO:0007423,GO:0007444,GO:0007472,GO:0007476,GO:0007552,GO:0007560,GO:0008150,GO:0008152,GO:0008586,GO:0009056,GO:…	K16677		artNOG[6]	0321E@artNOG,09ZDJ@biNOG,0SRHQ@inNOG,0TB81@lepNOG,0VAS8@meNOG,12SBR@opiNOG,COG5022@NOG,KOG0160@euNOG	NA|NA|NA	Z	MYSc
evgtrinloc34933c0t1	34740.HMEL004491-PA	2.7e-77	293.5		GO:0007155,GO:0008150,GO:0009987,GO:0022610,GO:0044699,GO:0044763			artNOG[6]	03HIV@artNOG,0B4N8@biNOG,0IQIX@euNOG,0T3ZJ@inNOG,0WH6I@meNOG,0YJSE@NOG,13DDJ@opiNOG	NA|NA|NA	T	IGc2
evgtrinloc35114c0t1	34740.HMEL005749-PA	2.1e-38	164.9					euNOG[57]	0KCQV@euNOG,0YQYY@NOG	NA|NA|NA	S	RPEL repeat
evgtrinloc35225c0t1	34740.HMEL012994-PA	5.4e-98	364					artNOG[6]	039HY@artNOG,0ABSW@biNOG,0JNZ8@euNOG,0SWZ5@inNOG,0THF5@lepNOG,0VNTD@meNOG,0Y7Q4@NOG,140CD@opiNOG	NA|NA|NA	S	Protein of unknown function (DUF1759)
evgtrinloc35233c0t1	7029.ACYPI55945-PA	3.5e-17	93.6					artNOG[6]	039WY@artNOG,0ACFT@biNOG,0JARY@euNOG,0SWH1@inNOG,0VR07@meNOG,0YDC3@NOG,142NA@opiNOG	NA|NA|NA
evgtrinloc35348c0t1	570417.WPa_0697	1.1e-96	357.8	PQQC	GO:0005575,GO:0005576	K06137		bactNOG[38]	01ZBU@aproNOG,07ZH2@bactNOG,17AW0@proNOG,COG5424@NOG	NA|NA|NA	H	Coenzyme PQQ synthesis protein C
evgtrinloc35495c0t1	13037.EHJ77523	4.8e-53	213					artNOG[6]	03DYW@artNOG,0A8G8@biNOG,0KEVF@euNOG,0SYW4@inNOG,0TGQR@lepNOG,0VJCG@meNOG,117II@NOG,1304S@opiNOG	NA|NA|NA
evgtrinloc35554c0t1	13037.EHJ68105	1.5e-26	124					artNOG[6]	03DQG@artNOG,0ACP2@biNOG,0SZ4Z@inNOG,0TFKB@lepNOG,0VRRC@meNOG,0ZNFK@NOG,130G7@opiNOG,KOG4294@euNOG	NA|NA|NA	P	Tektin family
evgtrinloc35653c0t1	34740.HMEL014384-PA	7.3e-26	122.1					artNOG[6]	03CVD@artNOG,0AFNQ@biNOG,0KE92@euNOG,0T01G@inNOG,0TG15@lepNOG,0VSWR@meNOG,11BYQ@NOG,131AB@opiNOG	NA|NA|NA
evgtrinloc35664c0t1	7668.SPU_020558tr	5.4e-08	62.8					meNOG[21]	0B48W@biNOG,0IPX8@euNOG,0WGRH@meNOG,11HHG@NOG,13CSK@opiNOG	NA|NA|NA	S	endonuclease-reverse transcriptase
evgtrinloc35676c0t1	7070.TC010304-PA	5.5e-09	65.9					artNOG[6]	03AV6@artNOG,0AI4Q@biNOG,0J84J@euNOG,0SXG2@inNOG,0VVIH@meNOG,0YWG5@NOG,147I8@opiNOG	NA|NA|NA
evgtrinloc35681c0t1	13037.EHJ75455	1.7e-35	154.8					meNOG[21]	0A05B@biNOG,0VBIA@meNOG,0XQNP@NOG,13JPX@opiNOG,KOG4295@euNOG	NA|NA|NA	O	Tissue factor pathway inhibitor (Lipoprotein-associated coagulation inhibitor)
evgtrinloc35713c0t1	34740.HMEL003684-PA	7.8e-35	152.1					meNOG[21]	0AIVJ@biNOG,0VVXG@meNOG,12XNP@opiNOG,COG5640@NOG,KOG3627@euNOG	NA|NA|NA	E	coagulation factor precursor
evgtrinloc35815c0t1	7668.SPU_013456tr	4.9e-16	89.4					euNOG[57]	0Y65V@NOG,KOG1075@euNOG	NA|NA|NA	S	Retrotransposon protein
evgtrinloc35918c0t1	7091.BGIBMGA006400-TA	2.6e-43	179.9	PB	GO:0001071,GO:0003002,GO:0003674,GO:0003700,GO:0005575,GO:0005622,GO:0005623,GO:0005634,GO:0006355,GO:0006357,GO:0007275,GO:0007350,GO:0007379,GO:0007380,GO:0007381,GO:0007382,GO:0007389,GO:0007444,GO:0008150,GO:0009790,GO:0009880,GO:0009889,GO:0010468,GO:0010556,GO:0019219,GO:0019222,GO:0031323,GO:0031326,GO:0032501,GO:0032502,GO:0035213,GO:0035282,GO:0035287,GO:0035289,GO:0043226,GO:0043227,GO:…	K09302		artNOG[6]	037F7@artNOG,09YYQ@biNOG,0SU5Y@inNOG,0TEAS@lepNOG,0V9WC@meNOG,0ZTBY@NOG,13R4D@opiNOG,KOG0489@euNOG	NA|NA|NA	K	HOX
evgtrinloc35939c0t1	34740.HMEL006752-PA	1.1e-26	124.8	CACTIN	GO:0000375,GO:0000377,GO:0000398,GO:0000902,GO:0003002,GO:0005575,GO:0005622,GO:0005623,GO:0005634,GO:0005681,GO:0006139,GO:0006396,GO:0006397,GO:0006725,GO:0006807,GO:0006950,GO:0006952,GO:0007154,GO:0007165,GO:0007275,GO:0007389,GO:0007399,GO:0008150,GO:0008152,GO:0008380,GO:0009653,GO:0009798,GO:0009950,GO:0009953,GO:0009987,GO:0010467,GO:0016043,GO:0016070,GO:0016071,GO:0022008,GO:0023052,GO:…			artNOG[6]	033BZ@artNOG,09XUW@biNOG,0STD7@inNOG,0VAU3@meNOG,0XPKF@NOG,12N53@opiNOG,KOG2370@euNOG	NA|NA|NA	T	Conserved mid region of cactin
evgtrinloc36027c0t1	7091.BGIBMGA000703-TA	6.1e-29	132.1					artNOG[6]	03DF0@artNOG,0B33I@biNOG,0IMID@euNOG,0SZEZ@inNOG,0TBRE@lepNOG,0WFF4@meNOG,0XYSR@NOG,13AUA@opiNOG	NA|NA|NA
evgtrinloc36069c0t1	13037.EHJ63737	1.5e-63	247.7					artNOG[6]	03D6J@artNOG,0AFUS@biNOG,0KEQA@euNOG,0SZPW@inNOG,0TG38@lepNOG,0VT2X@meNOG,118PV@NOG,130EU@opiNOG	NA|NA|NA
evgtrinloc36078c0t1	13037.EHJ72725	3.3e-75	286.6		GO:0003008,GO:0003674,GO:0005215,GO:0005216,GO:0005230,GO:0005231,GO:0005234,GO:0005575,GO:0006810,GO:0006811,GO:0007600,GO:0007606,GO:0008150,GO:0009593,GO:0009987,GO:0015075,GO:0015267,GO:0015276,GO:0016020,GO:0016021,GO:0022803,GO:0022834,GO:0022836,GO:0022838,GO:0022839,GO:0022857,GO:0022891,GO:0022892,GO:0031224,GO:0032501,GO:0034220,GO:0042221,GO:0044425,GO:0044699,GO:0044707,GO:0044763,GO:…			artNOG[6]	03HVV@artNOG,0B5TV@biNOG,0ISQT@euNOG,0T48Z@inNOG,0TIE1@lepNOG,0WIGF@meNOG,0ZB63@NOG,13FA3@opiNOG	NA|NA|NA	E, P, T	Ligand-gated ion channel
evgtrinloc36131c0t1	34740.HMEL014100-PA	2.2e-53	213.4		GO:0003674,GO:0005215,GO:0005216,GO:0005244,GO:0005245,GO:0005261,GO:0005262,GO:0006810,GO:0006811,GO:0006812,GO:0006816,GO:0008150,GO:0008324,GO:0009987,GO:0015075,GO:0015085,GO:0015267,GO:0022803,GO:0022832,GO:0022836,GO:0022838,GO:0022839,GO:0022843,GO:0022857,GO:0022890,GO:0022891,GO:0022892,GO:0030001,GO:0032879,GO:0034220,GO:0034762,GO:0034765,GO:0043269,GO:0044699,GO:0044763,GO:0044765,GO:…			artNOG[6]	032TQ@artNOG,09TSD@biNOG,0SPNW@inNOG,0TE2K@lepNOG,0V4RQ@meNOG,0XPDX@NOG,12NST@opiNOG,KOG2353@euNOG	NA|NA|NA	P, T	Neuronal voltage-dependent calcium channel alpha 2acd
evgtrinloc36132c0t1	13037.EHJ71205	1.4e-99	368.2					artNOG[6]	0374T@artNOG,0A7AW@biNOG,0SU6P@inNOG,0TEH5@lepNOG,0VI3J@meNOG,0XRSQ@NOG,13RB8@opiNOG,KOG1471@euNOG	NA|NA|NA	I	CRAL/TRIO domain
evgtrinloc36143c0t1	13037.EHJ71163	1e-101	374.8		GO:0000981,GO:0000982,GO:0001071,GO:0001077,GO:0001228,GO:0001709,GO:0003674,GO:0003700,GO:0005575,GO:0005622,GO:0005623,GO:0005634,GO:0006139,GO:0006351,GO:0006355,GO:0006357,GO:0006366,GO:0006725,GO:0006807,GO:0007275,GO:0007389,GO:0007399,GO:0007400,GO:0007402,GO:0007417,GO:0007419,GO:0007444,GO:0008150,GO:0008152,GO:0009058,GO:0009059,GO:0009653,GO:0009889,GO:0009891,GO:0009893,GO:0009987,GO:…	K09364		artNOG[6]	034FA@artNOG,09ZXK@biNOG,0SR3W@inNOG,0VAU8@meNOG,0XQ7X@NOG,13KGX@opiNOG,KOG3802@euNOG	NA|NA|NA	K	POU
evgtrinloc36270c0t1	34740.HMEL004320-PA	4.4e-175	619		GO:0007275,GO:0007399,GO:0008150,GO:0009987,GO:0019827,GO:0022008,GO:0030154,GO:0032501,GO:0032502,GO:0044699,GO:0044707,GO:0044763,GO:0044767,GO:0045595,GO:0045596,GO:0048468,GO:0048519,GO:0048523,GO:0048699,GO:0048731,GO:0048856,GO:0048863,GO:0048864,GO:0048869,GO:0050767,GO:0050789,GO:0050793,GO:0050794,GO:0051093,GO:0051239,GO:0051960,GO:0060284,GO:0065007,GO:2000026			artNOG[6]	0333H@artNOG,09Z3I@biNOG,0SPX4@inNOG,0TACE@lepNOG,0V828@meNOG,12QAD@opiNOG,COG5048@NOG,KOG1721@euNOG	NA|NA|NA	K	Zinc finger, C2H2 type
evgtrinloc36305c0t1	13037.EHJ64424	2.5e-80	303.5		GO:0007154,GO:0007267,GO:0008150,GO:0009987,GO:0023052,GO:0030154,GO:0032502,GO:0044699,GO:0044700,GO:0044763,GO:0045165,GO:0045168,GO:0046331,GO:0048869	K15305		artNOG[6]	035FV@artNOG,09YET@biNOG,0SS48@inNOG,0TE7V@lepNOG,0V9CQ@meNOG,0XP6E@NOG,12NJC@opiNOG,KOG0212@euNOG	NA|NA|NA	U	Pfam:DUF3434
evgtrinloc36333c0t1	570417.WPa_0630	2.5e-59	233	RECJ	GO:0003674,GO:0003824,GO:0004518,GO:0004527,GO:0004529,GO:0004536,GO:0006139,GO:0006259,GO:0006310,GO:0006725,GO:0006807,GO:0008150,GO:0008152,GO:0008297,GO:0009987,GO:0016787,GO:0016788,GO:0016796,GO:0016895,GO:0034641,GO:0043170,GO:0044237,GO:0044238,GO:0044260,GO:0046483,GO:0071704,GO:0090304,GO:0090305,GO:1901360	K07462		bactNOG[38]	01QB9@aproNOG,05C2R@bactNOG,16Q5C@proNOG,COG0608@NOG	NA|NA|NA	L	Single-stranded-DNA-specific exonuclease (RecJ)
evgtrinloc36532c0t2	13037.EHJ68086	2.2e-25	120.2					artNOG[6]	03DE1@artNOG,0AATH@biNOG,0KG9D@euNOG,0SZFZ@inNOG,0THWX@lepNOG,0VMSV@meNOG,10SHZ@NOG,12XEM@opiNOG	NA|NA|NA
evgtrinloc36606c0t1	570417.WPa_0614	1.7e-82	310.5	HSPC2		K13993		bactNOG[38]	01W5W@aproNOG,05VN1@bactNOG,17JY7@proNOG,COG0071@NOG	NA|NA|NA	O	HeAt shock protein
evgtrinloc36657c0t2	13037.EHJ63275	8.4e-58	228.4					artNOG[6]	039IC@artNOG,0AC7I@biNOG,0J7ZP@euNOG,0SW9U@inNOG,0VPBJ@meNOG,0Y6HV@NOG,140CI@opiNOG	NA|NA|NA
evgtrinloc36717c0t1	34740.HMEL009380-PA	1.3e-134	484.6					artNOG[6]	0386V@artNOG,0APRZ@biNOG,0IZZC@euNOG,0SV25@inNOG,0TDE5@lepNOG,0W233@meNOG,11U3M@NOG,12U3N@opiNOG	NA|NA|NA	S	Inherit from inNOG: ZnF_C2HC
evgtrinloc36854c0t1	570417.WPa_0834	2.2e-69	266.5	ERUM1860				bactNOG[38]	0236G@aproNOG,063X8@bactNOG,121YU@NOG,17NVR@proNOG	NA|NA|NA
evgtrinloc36922c0t1	7260.FBpp0250151	2.7e-16	90.9					meNOG[21]	0A7F2@biNOG,0II6G@euNOG,0VIV5@meNOG,0Z1QR@NOG,1437N@opiNOG	NA|NA|NA	S	Pao retrotransposon peptidase
evgtrinloc37094c0t1	7091.BGIBMGA010661-TA	2.1e-95	354					artNOG[6]	03CJD@artNOG,0AJSU@biNOG,0KID5@euNOG,0T0BX@inNOG,0TI20@lepNOG,0VX7Y@meNOG,10QCQ@NOG,14VKR@opiNOG	NA|NA|NA
evgtrinloc37152c0t1	13037.EHJ66890	2.3e-52	209.9			K16506		artNOG[6]	039S3@artNOG,09UGS@biNOG,0SWFY@inNOG,0TACJ@lepNOG,0V5G3@meNOG,0XPEI@NOG,12N7V@opiNOG,KOG1219@euNOG	NA|NA|NA	T	Laminin G domain
evgtrinloc37374c0t1	570417.WPa_0108	9.1e-145	518.1	DAPB	GO:0003674,GO:0003824,GO:0005575,GO:0005622,GO:0005623,GO:0005737,GO:0005829,GO:0006082,GO:0006520,GO:0006553,GO:0006807,GO:0008150,GO:0008152,GO:0008652,GO:0008839,GO:0009058,GO:0009066,GO:0009067,GO:0009085,GO:0009089,GO:0009987,GO:0016053,GO:0016491,GO:0016627,GO:0016628,GO:0019752,GO:0019877,GO:0043436,GO:0043648,GO:0043650,GO:0044237,GO:0044238,GO:0044249,GO:0044281,GO:0044283,GO:0044424,GO:…	K00215	DHDPRy	bactNOG[38]	01QV8@aproNOG,05DUK@bactNOG,16RQV@proNOG,COG0289@NOG	NA|NA|NA	E	Catalyzes the conversion of 4-hydroxy- tetrahydrodipicolinate (HTPA) to tetrahydrodipicolinate (By similarity)
evgtrinloc37436c0t1	7091.BGIBMGA003401-TA	1.3e-200	704.1	PUM	GO:0000003,GO:0000278,GO:0000280,GO:0000288,GO:0000578,GO:0000900,GO:0000902,GO:0000904,GO:0000956,GO:0001700,GO:0001709,GO:0003002,GO:0003006,GO:0003008,GO:0003674,GO:0003676,GO:0003723,GO:0003729,GO:0003730,GO:0005488,GO:0005575,GO:0005622,GO:0005623,GO:0005737,GO:0006139,GO:0006355,GO:0006401,GO:0006402,GO:0006417,GO:0006725,GO:0006807,GO:0006928,GO:0006996,GO:0007049,GO:0007067,GO:0007154,GO:…	K17943		artNOG[6]	03217@artNOG,09WM4@biNOG,0SSS0@inNOG,0TCY4@lepNOG,0V7JR@meNOG,12TCS@opiNOG,COG5099@NOG,KOG1488@euNOG	NA|NA|NA	J	Pumilio-family RNA binding repeat
evgtrinloc37495c0t1	34740.HMEL008908-PA	3.7e-36	156					artNOG[6]	03GYR@artNOG,0B0EB@biNOG,0KDEY@euNOG,0T3GY@inNOG,0WCXH@meNOG,0XPEI@NOG,14TM0@opiNOG	NA|NA|NA	T	CUB domain
evgtrinloc37593c0t1	34740.HMEL011651-PA	1.3e-149	534.3	TJ	GO:0000003,GO:0000981,GO:0001071,GO:0003006,GO:0003674,GO:0003700,GO:0005488,GO:0005515,GO:0005575,GO:0005622,GO:0005623,GO:0005634,GO:0006139,GO:0006351,GO:0006355,GO:0006357,GO:0006366,GO:0006725,GO:0006807,GO:0007275,GO:0007548,GO:0008150,GO:0008152,GO:0008406,GO:0008584,GO:0008585,GO:0009058,GO:0009059,GO:0009653,GO:0009887,GO:0009889,GO:0009987,GO:0010467,GO:0010468,GO:0010556,GO:0016070,GO:…			artNOG[6]	038B4@artNOG,09ZNW@biNOG,0SV6K@inNOG,0TBNI@lepNOG,0VAJN@meNOG,102C7@NOG,13UZ2@opiNOG,KOG4196@euNOG	NA|NA|NA	K	bZIP Maf transcription factor
evgtrinloc37712c0t1	13037.EHJ70493	5.5e-61	238.8	HYD	GO:0000003,GO:0000910,GO:0001654,GO:0002064,GO:0002165,GO:0003006,GO:0003674,GO:0003824,GO:0004842,GO:0005575,GO:0005622,GO:0005623,GO:0005634,GO:0005737,GO:0006464,GO:0006508,GO:0006511,GO:0006996,GO:0006997,GO:0007049,GO:0007112,GO:0007275,GO:0007276,GO:0007281,GO:0007283,GO:0007286,GO:0007289,GO:0007423,GO:0007444,GO:0007446,GO:0007455,GO:0007548,GO:0007552,GO:0007560,GO:0008150,GO:0008152,GO:…	K10593		artNOG[6]	032P7@artNOG,09T7C@biNOG,0SPIY@inNOG,0TBHW@lepNOG,0V46A@meNOG,12R3C@opiNOG,COG5021@NOG,KOG0943@euNOG	NA|NA|NA	O	E3 ubiquitin ligase EDD
evgtrinloc37732c0t1	34740.HMEL002826-PA	2.1e-166	590.5		GO:0003674,GO:0003824,GO:0005575,GO:0005622,GO:0005623,GO:0005737,GO:0005794,GO:0006464,GO:0006497,GO:0008150,GO:0008152,GO:0009058,GO:0009059,GO:0009987,GO:0016409,GO:0016417,GO:0016740,GO:0016746,GO:0016747,GO:0018345,GO:0019538,GO:0019706,GO:0019707,GO:0034645,GO:0036211,GO:0042157,GO:0042158,GO:0043170,GO:0043226,GO:0043227,GO:0043229,GO:0043231,GO:0043412,GO:0043543,GO:0044237,GO:0044238,GO:…	K18932		artNOG[6]	033JP@artNOG,09UR7@biNOG,0SQB5@inNOG,0TEEY@lepNOG,0VCNC@meNOG,12SVD@opiNOG,COG5273@NOG,KOG1313@euNOG	NA|NA|NA	S	DHHC palmitoyltransferase
evgtrinloc37944c0t1	13037.EHJ66021	1.6e-85	320.9	MILT	GO:0000003,GO:0002064,GO:0003006,GO:0003674,GO:0005488,GO:0005515,GO:0005575,GO:0005622,GO:0005623,GO:0005737,GO:0005739,GO:0006810,GO:0006928,GO:0006996,GO:0007005,GO:0007017,GO:0007018,GO:0007276,GO:0007281,GO:0007283,GO:0007286,GO:0007287,GO:0008088,GO:0008092,GO:0008150,GO:0009888,GO:0009987,GO:0010970,GO:0016043,GO:0017022,GO:0019894,GO:0019895,GO:0019896,GO:0019953,GO:0022412,GO:0022414,GO:…	K15369		artNOG[6]	032H5@artNOG,09Z6Q@biNOG,0SPDX@inNOG,0TFFK@lepNOG,0VA40@meNOG,0XSWD@NOG,12S7C@opiNOG,KOG4360@euNOG	NA|NA|NA	U	Kinesin associated protein
evgtrinloc37971c0t1	13037.EHJ69559	1.2e-09	67.4					artNOG[6]	03DQV@artNOG,0AHRS@biNOG,0JH6X@euNOG,0SZ4I@inNOG,0TH0A@lepNOG,0VV3R@meNOG,0Z7V4@NOG,12VEV@opiNOG	NA|NA|NA	S	FLYWCH zinc finger domain
evgtrinloc37998c0t1	34740.HMEL006752-PA	3e-50	203	CACTIN	GO:0000375,GO:0000377,GO:0000398,GO:0000902,GO:0003002,GO:0005575,GO:0005622,GO:0005623,GO:0005634,GO:0005681,GO:0006139,GO:0006396,GO:0006397,GO:0006725,GO:0006807,GO:0006950,GO:0006952,GO:0007154,GO:0007165,GO:0007275,GO:0007389,GO:0007399,GO:0008150,GO:0008152,GO:0008380,GO:0009653,GO:0009798,GO:0009950,GO:0009953,GO:0009987,GO:0010467,GO:0016043,GO:0016070,GO:0016071,GO:0022008,GO:0023052,GO:…			artNOG[6]	033BZ@artNOG,09XUW@biNOG,0STD7@inNOG,0VAU3@meNOG,0XPKF@NOG,12N53@opiNOG,KOG2370@euNOG	NA|NA|NA	T	Conserved mid region of cactin
evgtrinloc38412c0t1	13037.EHJ74348	1e-15	88.6					artNOG[6]	03CEI@artNOG,0AEDD@biNOG,0KG2K@euNOG,0T0GY@inNOG,0TF2P@lepNOG,0VRM3@meNOG,10SR1@NOG,12XTB@opiNOG	NA|NA|NA
evgtrinloc38464c0t1	570417.WPa_1383	2.9e-107	393.3	INFB	GO:0003674,GO:0003676,GO:0003723,GO:0003743,GO:0005488,GO:0005575,GO:0005576,GO:0005618,GO:0005622,GO:0005623,GO:0005737,GO:0005886,GO:0006412,GO:0006413,GO:0008135,GO:0008150,GO:0008152,GO:0009058,GO:0009059,GO:0009987,GO:0010467,GO:0016020,GO:0019538,GO:0030312,GO:0034645,GO:0040007,GO:0043170,GO:0044237,GO:0044238,GO:0044249,GO:0044260,GO:0044267,GO:0044424,GO:0044464,GO:0071704,GO:0071944,GO:…	K02519		bactNOG[38]	01QEF@aproNOG,07QHU@bactNOG,16PBF@proNOG,COG0532@NOG	NA|NA|NA	J	One of the essential components for the initiation of protein synthesis. Protects formylmethionyl-tRNA from spontaneous hydrolysis and promotes its binding to the 30S ribosomal subunits. Also involved in the hydrolysis of GTP during the formation of the 70S ribosomal complex (By similarity)
evgtrinloc38603c0t1	13037.EHJ70311	3.8e-90	336.7					meNOG[21]	0A82E@biNOG,0VIY0@meNOG,0XNMM@NOG,13VWX@opiNOG,KOG3544@euNOG	NA|NA|NA	W	Inherit from KOG: collagen, type
evgtrinloc38676c0t1	13037.EHJ76889	2.6e-66	256.9					artNOG[6]	03I69@artNOG,0B6W8@biNOG,0T4HS@inNOG,0WJNM@meNOG,0ZVM2@NOG,13GWG@opiNOG,KOG0112@euNOG	NA|NA|NA	S	SPOC domain
evgtrinloc38712c0t1	7029.ACYPI006621-PA	1.4e-13	81.3					artNOG[6]	033B5@artNOG,0A63F@biNOG,0IWTJ@euNOG,0SQ3S@inNOG,0VZHA@meNOG,10DDB@NOG,13MA6@opiNOG	NA|NA|NA	S	to conserved
evgtrinloc38850c0t1	7091.BGIBMGA007659-TA	2.3e-22	110.5					artNOG[6]	03CS4@artNOG,0A83R@biNOG,0T04W@inNOG,0TDBE@lepNOG,0VIZE@meNOG,12XX5@opiNOG,COG5048@NOG,KOG1721@euNOG	NA|NA|NA	K	ZnF_C2H2
evgtrinloc38912c0t1	13037.EHJ63159	7.6e-09	65.5		GO:0000003,GO:0002682,GO:0002697,GO:0002700,GO:0002759,GO:0002784,GO:0002831,GO:0002920,GO:0003674,GO:0004857,GO:0004866,GO:0004867,GO:0005575,GO:0005576,GO:0005615,GO:0006950,GO:0006952,GO:0008150,GO:0009607,GO:0009620,GO:0009892,GO:0010466,GO:0010605,GO:0010951,GO:0019222,GO:0030162,GO:0030234,GO:0030414,GO:0031323,GO:0031324,GO:0032268,GO:0032269,GO:0032501,GO:0032504,GO:0043086,GO:0043900,GO:…	K13963		artNOG[6]	0375W@artNOG,09W3S@biNOG,0STS6@inNOG,0TGH2@lepNOG,0V4H4@meNOG,12QSH@opiNOG,COG4826@NOG,KOG1217@euNOG,KOG2392@euNOG	NA|NA|NA	V	Inherit from inNOG: Serpin peptidase inhibitor
evgtrinloc39614c0t1	13037.EHJ74458	1.2e-86	324.3			K18203		artNOG[6]	0320H@artNOG,0A28C@biNOG,0SQ6Y@inNOG,0TCEV@lepNOG,0VD49@meNOG,0YB9K@NOG,12VBB@opiNOG,KOG2918@euNOG	NA|NA|NA	O	Leucine carboxyl methyltransferase
evgtrinloc39949c0t1	13037.EHJ72360	7.4e-69	266.2					opiNOG[43]	14EZH@opiNOG,COG5048@NOG,KOG1721@euNOG	NA|NA|NA	K	ZnF_C2H2
evgtrinloc40067c0t1	13037.EHJ73090	1.1e-75	287.7					artNOG[6]	03DUZ@artNOG,0B0JG@biNOG,0SZ06@inNOG,0TCMB@lepNOG,0WD2N@meNOG,14TS9@opiNOG,COG5245@NOG,KOG3595@euNOG	NA|NA|NA	Z	Dynein heavy chain, N-terminal region 1
evgtrinloc40134c0t1	9606.ENSP00000295897	1.2e-58	230.7	ALB	GO:0001775,GO:0001897,GO:0001906,GO:0001907,GO:0002576,GO:0003008,GO:0003013,GO:0003018,GO:0003674,GO:0003676,GO:0003677,GO:0005488,GO:0005504,GO:0005507,GO:0005575,GO:0005576,GO:0005578,GO:0005604,GO:0005615,GO:0005622,GO:0005623,GO:0005737,GO:0006082,GO:0006629,GO:0006810,GO:0006811,GO:0006820,GO:0006887,GO:0006950,GO:0007154,GO:0007584,GO:0007596,GO:0007599,GO:0007610,GO:0007622,GO:0007623,GO:…	K16141		maNOG[6]	09YWC@biNOG,0DKBN@chorNOG,0IIRZ@euNOG,0RTKV@homNOG,0UP8X@maNOG,0V9U3@meNOG,0Z40H@NOG,13H6T@opiNOG,16BMS@prNOG,1AYU9@spriNOG,1CV5F@veNOG	NA|NA|NA	W	serum albumin
evgtrinloc40477c0t1	7091.BGIBMGA012251-TA	1.1e-126	458					meNOG[21]	0APUN@biNOG,0W263@meNOG,0XPCA@NOG,14FPZ@opiNOG,KOG4240@euNOG	NA|NA|NA	T	SEC14
evgtrinloc40544c0t1	34740.HMEL006912-PA	1.4e-64	251.1			K10366		opiNOG[43]	11G70@NOG,14SUJ@opiNOG,KOG4286@euNOG	NA|NA|NA	Z	Spectrin repeat
evgtrinloc40577c0t1	13037.EHJ68711	3.8e-62	243			K07432		artNOG[6]	0383S@artNOG,0A6P5@biNOG,0SV6T@inNOG,0TGQU@lepNOG,0VETR@meNOG,13PZD@opiNOG,COG5017@NOG,KOG3349@euNOG	NA|NA|NA	G	Glycosyltransferase family 28 C-terminal domain
evgtrinloc40609c0t1	13037.EHJ74479	4.1e-16	89.4	TER94	GO:0000003,GO:0000226,GO:0000502,GO:0000578,GO:0000902,GO:0000904,GO:0001654,GO:0001745,GO:0001751,GO:0001754,GO:0003002,GO:0003006,GO:0003674,GO:0003824,GO:0005488,GO:0005515,GO:0005575,GO:0005622,GO:0005623,GO:0005737,GO:0005783,GO:0005811,GO:0005856,GO:0005875,GO:0006139,GO:0006152,GO:0006163,GO:0006195,GO:0006200,GO:0006403,GO:0006508,GO:0006511,GO:0006725,GO:0006753,GO:0006793,GO:0006796,GO:…	K13525		artNOG[6]	0352N@artNOG,09YPV@biNOG,0SRPZ@inNOG,0TEQG@lepNOG,0V9MJ@meNOG,12P7X@opiNOG,COG0464@NOG,KOG0730@euNOG	NA|NA|NA	O	CDC48_2
evgtrinloc40636c0t1	13037.EHJ66604	1.3e-50	204.1					artNOG[6]	039WM@artNOG,09XQ0@biNOG,0SWFF@inNOG,0TCZW@lepNOG,0V8MP@meNOG,12QNZ@opiNOG,COG0464@NOG,KOG0740@euNOG	NA|NA|NA	O	ATPase family associated with various cellular activities (AAA)
evgtrinloc40973c0t1	13037.EHJ66023	5.1e-43	178.7			K19677		artNOG[6]	036FV@artNOG,09Z6M@biNOG,0IHK2@euNOG,0STDQ@inNOG,0TE2J@lepNOG,0VA3X@meNOG,0XVNJ@NOG,12TZ1@opiNOG	NA|NA|NA	U	Inherit from biNOG: intraflagellar transport 81 homolog (Chlamydomonas)
evgtrinloc41158c0t1	469008.ECD_02592	2.2e-26	122.9	NLPD	GO:0000910,GO:0000917,GO:0000920,GO:0001896,GO:0005575,GO:0005623,GO:0005886,GO:0007049,GO:0008150,GO:0008219,GO:0009279,GO:0009987,GO:0016020,GO:0016043,GO:0016265,GO:0019835,GO:0019867,GO:0022402,GO:0022607,GO:0030312,GO:0030313,GO:0031975,GO:0032153,GO:0032155,GO:0032506,GO:0042221,GO:0042493,GO:0044085,GO:0044462,GO:0044464,GO:0044699,GO:0044763,GO:0050896,GO:0051301,GO:0071840,GO:0071944,GO:…	K06194,K12943		bactNOG[38]	08K5P@bactNOG,0QIGX@gproNOG,179P7@proNOG,COG0739@NOG	NA|NA|NA	M	lipoprotein NlpD
evgtrinloc41279c0t1	7091.BGIBMGA001564-TA	1.1e-23	114.8					artNOG[6]	03CVD@artNOG,0AFNQ@biNOG,0KE92@euNOG,0T01G@inNOG,0TG15@lepNOG,0VSWR@meNOG,11BYQ@NOG,131AB@opiNOG	NA|NA|NA
evgtrinloc41285c0t1	13037.EHJ76889	8.6e-129	464.9					artNOG[6]	03I69@artNOG,0B6W8@biNOG,0T4HS@inNOG,0WJNM@meNOG,0ZVM2@NOG,13GWG@opiNOG,KOG0112@euNOG	NA|NA|NA	S	SPOC domain
evgtrinloc41473c0t1	34740.HMEL014262-PA	1.8e-48	196.8	JAG1	GO:0000003,GO:0001501,GO:0001525,GO:0001568,GO:0001654,GO:0001655,GO:0001666,GO:0001701,GO:0001709,GO:0001775,GO:0001822,GO:0001889,GO:0001944,GO:0002009,GO:0002011,GO:0002064,GO:0002164,GO:0002165,GO:0002168,GO:0002376,GO:0002520,GO:0002521,GO:0002682,GO:0003002,GO:0003006,GO:0003007,GO:0003008,GO:0003016,GO:0003151,GO:0003158,GO:0003170,GO:0003177,GO:0003179,GO:0003184,GO:0003197,GO:0003205,GO:…	K02599,K06052		meNOG[21]	09TVI@biNOG,0V4PR@meNOG,0XP6K@NOG,12NZS@opiNOG,KOG1217@euNOG	NA|NA|NA	T	Notch ligand involved in the mediation of Notch signaling (By similarity)
evgtrinloc41529c0t1	34740.HMEL005899-PA	6.1e-24	116.3					artNOG[6]	038Z0@artNOG,09U4S@biNOG,0SVXJ@inNOG,0TI21@lepNOG,0V53V@meNOG,0XRVH@NOG,12NIP@opiNOG,KOG4273@euNOG	NA|NA|NA	S	Inherit from biNOG: alpha- and gamma-adaptin binding protein
evgtrinloc41720c0t1	34740.HMEL013905-PA	7.2e-11	72.8					artNOG[6]	03D7V@artNOG,0AJKT@biNOG,0KFP8@euNOG,0SZNI@inNOG,0THYW@lepNOG,0VX4K@meNOG,10T4Z@NOG,12YII@opiNOG	NA|NA|NA
evgtrinloc41893c0t1	7091.BGIBMGA011034-TA	5.7e-51	206.5	18W	GO:0002119,GO:0002164,GO:0002218,GO:0002220,GO:0002221,GO:0002252,GO:0002253,GO:0002376,GO:0002429,GO:0002682,GO:0002684,GO:0002752,GO:0002757,GO:0002758,GO:0002764,GO:0002768,GO:0003674,GO:0004871,GO:0004872,GO:0004888,GO:0005057,GO:0005488,GO:0005575,GO:0005623,GO:0005886,GO:0006950,GO:0006952,GO:0007154,GO:0007165,GO:0007166,GO:0007275,GO:0008150,GO:0008329,GO:0009607,GO:0009615,GO:0009653,GO:…	K00573,K18808,K18809		euNOG[57]	COG4886@NOG,KOG4641@euNOG	NA|NA|NA	T	toll-like receptor
evgtrinloc42122c0t1	13037.EHJ72921	1.8e-10	70.9					artNOG[6]	03D32@artNOG,0AF4M@biNOG,0KHUZ@euNOG,0SZTJ@inNOG,0TCE2@lepNOG,0VSC9@meNOG,10QX5@NOG,14WJ5@opiNOG	NA|NA|NA
evgtrinloc42199c0t1	34740.HMEL017754-PA	1.7e-11	74.7					artNOG[6]	03CJ9@artNOG,0AMF4@biNOG,0KGVD@euNOG,0T0C1@inNOG,0THYX@lepNOG,0VYFA@meNOG,10RXG@NOG,12W8T@opiNOG	NA|NA|NA
evgtrinloc42284c0t1	7668.SPU_010437tr	2.9e-51	206.1					meNOG[21]	0A65H@biNOG,0VH0A@meNOG,13NSK@opiNOG,COG5023@NOG,KOG1375@euNOG	NA|NA|NA	Z	Tubulin/FtsZ family, GTPase domain
evgtrinloc42447c0t1	7091.BGIBMGA011119-TA	8.9e-35	151.4					artNOG[6]	03A3P@artNOG,0A6BQ@biNOG,0J9KS@euNOG,0SWQ1@inNOG,0TCNN@lepNOG,0VH66@meNOG,0YAFV@NOG,1428N@opiNOG	NA|NA|NA
evgtrinloc42668c0t1	7091.BGIBMGA008456-TA	4.7e-40	169.1		GO:0001071,GO:0003674,GO:0003676,GO:0003677,GO:0003700,GO:0005488,GO:0005575,GO:0005622,GO:0005623,GO:0005634,GO:0006355,GO:0008150,GO:0009889,GO:0010468,GO:0010556,GO:0019219,GO:0019222,GO:0031323,GO:0031326,GO:0043226,GO:0043227,GO:0043229,GO:0043231,GO:0044424,GO:0044464,GO:0050789,GO:0050794,GO:0051171,GO:0051252,GO:0060255,GO:0065007,GO:0080090,GO:0097159,GO:1901363,GO:2000112,GO:2001141			artNOG[6]	033EN@artNOG,0A4G0@biNOG,0SR2N@inNOG,0TC70@lepNOG,0VFAV@meNOG,0YIJ3@NOG,13J38@opiNOG,KOG0490@euNOG	NA|NA|NA	K	HOX
evgtrinloc42697c0t1	13037.EHJ67504	4.2e-62	242.7	PNUT	GO:0000910,GO:0000912,GO:0000915,GO:0001654,GO:0001745,GO:0001751,GO:0001754,GO:0003674,GO:0003779,GO:0003824,GO:0003924,GO:0005488,GO:0005515,GO:0005575,GO:0005576,GO:0005622,GO:0005623,GO:0005737,GO:0005856,GO:0005875,GO:0005886,GO:0005938,GO:0005940,GO:0006139,GO:0006152,GO:0006163,GO:0006184,GO:0006195,GO:0006725,GO:0006753,GO:0006793,GO:0006796,GO:0006807,GO:0006810,GO:0006887,GO:0006903,GO:…	K16944		artNOG[6]	032R9@artNOG,09T7M@biNOG,0SPKW@inNOG,0TF7M@lepNOG,0V46J@meNOG,12QMH@opiNOG,COG5019@NOG,KOG2655@euNOG	NA|NA|NA	D, U, Z	Septin
evgtrinloc42792c0t1	13037.EHJ66848	1.6e-31	140.6		GO:0000902,GO:0000904,GO:0003674,GO:0005488,GO:0005575,GO:0005576,GO:0005578,GO:0005581,GO:0006928,GO:0006935,GO:0007275,GO:0007399,GO:0007409,GO:0007411,GO:0008045,GO:0008150,GO:0009605,GO:0009653,GO:0009987,GO:0016043,GO:0022008,GO:0030030,GO:0030154,GO:0030182,GO:0030246,GO:0031012,GO:0031175,GO:0032501,GO:0032502,GO:0032989,GO:0032990,GO:0040011,GO:0042221,GO:0042330,GO:0044420,GO:0044421,GO:…			artNOG[6]	035ZW@artNOG,09X6K@biNOG,0SSRV@inNOG,0TCBN@lepNOG,0V854@meNOG,0XQ04@NOG,13HQD@opiNOG,KOG3544@euNOG,KOG3546@euNOG	NA|NA|NA	W	Collagenase NC10 and Endostatin
evgtrinloc43072c0t1	13037.EHJ65066	3.8e-87	326.2					artNOG[6]	03BYM@artNOG,09U1K@biNOG,0SYEA@inNOG,0TDWX@lepNOG,0V50G@meNOG,12W4E@opiNOG,COG0025@NOG,KOG1965@euNOG	NA|NA|NA	P	Inherit from biNOG: solute carrier family 9, subfamily C (Na -transporting carboxylic acid decarboxylase), member 1
evgtrinloc43224c0t2	7091.BGIBMGA003768-TA	3.6e-37	159.5					artNOG[6]	03C0B@artNOG,0ACA6@biNOG,0J79J@euNOG,0SYG8@inNOG,0VPEK@meNOG,0Y5IS@NOG,13YP9@opiNOG	NA|NA|NA	S	Inherit from opiNOG: WD repeat domain 96
evgtrinloc43286c0t1	34740.HMEL004336-PA	6.6e-59	231.9	FAS	GO:0001655,GO:0001700,GO:0001709,GO:0002009,GO:0007163,GO:0007275,GO:0007391,GO:0007431,GO:0007435,GO:0007440,GO:0007442,GO:0007443,GO:0007507,GO:0007510,GO:0008150,GO:0008258,GO:0009653,GO:0009790,GO:0009792,GO:0009888,GO:0009987,GO:0010002,GO:0016331,GO:0016332,GO:0022612,GO:0030154,GO:0032501,GO:0032502,GO:0035051,GO:0035239,GO:0035272,GO:0035295,GO:0042250,GO:0042684,GO:0044699,GO:0044707,GO:…			artNOG[6]	036DE@artNOG,0A58D@biNOG,0IU17@euNOG,0STA7@inNOG,0VG3V@meNOG,0XPM2@NOG,13KSA@opiNOG	NA|NA|NA	S	IG
evgtrinloc43819c0t2	34740.HMEL007337-PA	1e-59	237.3					artNOG[6]	03BDK@artNOG,0A93I@biNOG,0JMFM@euNOG,0SY3Y@inNOG,0TGQE@lepNOG,0VJZX@meNOG,116ZG@NOG,14BWM@opiNOG	NA|NA|NA	S	Domain of unknown function (DUF243)
evgtrinloc44063c0t1	7091.BGIBMGA002046-TA	2e-12	77					artNOG[6]	039C7@artNOG,0AC4Z@biNOG,0J5AY@euNOG,0SW48@inNOG,0THZP@lepNOG,0VP8U@meNOG,0XXZY@NOG,13ZS6@opiNOG	NA|NA|NA
evgtrinloc44191c0t1	34740.HMEL014022-PA	4.6e-63	245.7					artNOG[6]	039VT@artNOG,0A5Q2@biNOG,0SWPB@inNOG,0TD7X@lepNOG,0VGJ6@meNOG,12SJU@opiNOG,COG1621@NOG,KOG0228@euNOG	NA|NA|NA	G	Glyco_32
evgtrinloc44268c0t1	7091.BGIBMGA005127-TA	1.3e-38	164.1					meNOG[21]	0B4DV@biNOG,0IQ3Z@euNOG,0WGWS@meNOG,1019D@NOG,13D0A@opiNOG	NA|NA|NA	S	Helix-loop-helix DNA-binding domain
evgtrinloc44577c0t1	13037.EHJ65628	3.5e-12	75.9					artNOG[6]	03A20@artNOG,0A8Q1@biNOG,0SWF2@inNOG,0VF7I@meNOG,0YWWI@NOG,13IVX@opiNOG,KOG0498@euNOG	NA|NA|NA	P	voltage and ligand gated potassium channel
evgtrinloc44798c0t1	7244.FBpp0224921	2.3e-17	93.6		GO:0003674,GO:0004871,GO:0004872,GO:0004888,GO:0004930,GO:0005575,GO:0007154,GO:0007165,GO:0007166,GO:0007186,GO:0008150,GO:0009987,GO:0016020,GO:0016021,GO:0023052,GO:0031224,GO:0038023,GO:0044425,GO:0044699,GO:0044700,GO:0044763,GO:0050789,GO:0050794,GO:0050896,GO:0051716,GO:0060089,GO:0065007	K08451		artNOG[6]	039X1@artNOG,09VTE@biNOG,0GUC0@dipNOG,0HUFG@droNOG,0SWRB@inNOG,0V6S6@meNOG,0XSD2@NOG,12R5K@opiNOG,KOG4193@euNOG	NA|NA|NA	T	Latrophilin/CL-1-like GPS domain
evgtrinloc45149c0t1	13037.EHJ71430	4.3e-48	195.7			K12311		euNOG[57]	0XQMZ@NOG,KOG1959@euNOG	NA|NA|NA	G	mannosidase alpha class
evgtrinloc45173c0t1	7091.BGIBMGA012338-TA	2.8e-110	403.7			K10693		artNOG[6]	03H5D@artNOG,0B39G@biNOG,0T3NN@inNOG,0WFMM@meNOG,0ZVN0@NOG,13B6P@opiNOG,KOG1428@euNOG	NA|NA|NA	T	PHR domain
evgtrinloc45648c0t1	13037.EHJ73132	1.5e-61	241.1			K02149		artNOG[6]	03DUX@artNOG,0AF1H@biNOG,0SZ08@inNOG,0TCFI@lepNOG,0VS90@meNOG,12V3G@opiNOG,COG1394@NOG,KOG1647@euNOG	NA|NA|NA	C	ATP synthase subunit D
evgtrinloc45650c0t1	13037.EHJ73431	5.2e-54	215.3					artNOG[6]	03H3D@artNOG,0B31W@biNOG,0IMFM@euNOG,0T3KT@inNOG,0WFDA@meNOG,0ZVCC@NOG,13ART@opiNOG	NA|NA|NA	S	NACHT domain
evgtrinloc45680c0t1	7091.BGIBMGA008800-TA	8.4e-08	61.6					euNOG[57]	COG5048@NOG,KOG1721@euNOG	NA|NA|NA	S	Zinc finger protein
evgtrinloc46074c0t1	34740.HMEL011526-PA	1.6e-38	164.5	FAR1	GO:0003674,GO:0003824,GO:0005575,GO:0005622,GO:0005623,GO:0005737,GO:0005777,GO:0005778,GO:0005782,GO:0005783,GO:0005789,GO:0006629,GO:0006637,GO:0006644,GO:0006650,GO:0006732,GO:0006793,GO:0006796,GO:0008150,GO:0008152,GO:0008610,GO:0008611,GO:0008654,GO:0009058,GO:0009987,GO:0010025,GO:0010166,GO:0012505,GO:0016020,GO:0016491,GO:0016620,GO:0016903,GO:0018904,GO:0019637,GO:0031090,GO:0031903,GO:…	K13356		opiNOG[43]	0XS7R@NOG,12P58@opiNOG,KOG1221@euNOG	NA|NA|NA	I	Fatty acyl CoA reductase
evgtrinloc46191c0t1	34740.HMEL017464-PA	1.7e-43	180.6	CYP6G1	GO:0001763,GO:0002165,GO:0003674,GO:0005575,GO:0005622,GO:0005623,GO:0006066,GO:0006629,GO:0006694,GO:0006697,GO:0006720,GO:0006721,GO:0006805,GO:0006810,GO:0007275,GO:0008150,GO:0008152,GO:0008202,GO:0008205,GO:0008299,GO:0008610,GO:0009055,GO:0009056,GO:0009058,GO:0009404,GO:0009407,GO:0009410,GO:0009636,GO:0009653,GO:0009791,GO:0009889,GO:0009891,GO:0009893,GO:0009914,GO:0009926,GO:0009934,GO:…	K01832,K14999	LIDODM	euNOG[57]	COG2124@NOG,KOG0158@euNOG	NA|NA|NA	Q	Cytochrome p450
evgtrinloc46361c0t1	34740.HMEL006638-PA	2.2e-236	823.5			K14570		artNOG[6]	032ET@artNOG,0A0HD@biNOG,0SR8V@inNOG,0TERJ@lepNOG,0VE1D@meNOG,12RC4@opiNOG,COG0847@NOG,KOG2248@euNOG	NA|NA|NA	L	EXOIII
evgtrinloc46422c0t1	7029.ACYPI37077-PA	4.9e-40	171.4					meNOG[21]	0A63F@biNOG,0IWTJ@euNOG,0VZHA@meNOG,10DDB@NOG,13MA6@opiNOG	NA|NA|NA	S	to conserved
evgtrinloc46611c0t1	570417.WPa_0983	8.7e-51	204.5	GLTA	GO:0003674,GO:0003824,GO:0004108,GO:0005575,GO:0005622,GO:0005623,GO:0005737,GO:0005829,GO:0005886,GO:0006091,GO:0006099,GO:0008150,GO:0008152,GO:0009060,GO:0009987,GO:0015980,GO:0016020,GO:0016740,GO:0016746,GO:0044237,GO:0044238,GO:0044424,GO:0044444,GO:0044464,GO:0044710,GO:0045333,GO:0046912,GO:0055114,GO:0071944	K01647,K09159	CS	bactNOG[38]	01S9Y@aproNOG,05BZN@bactNOG,16PRY@proNOG,COG0372@NOG	NA|NA|NA	C	citrate synthase
evgtrinloc46976c0t1	34740.HMEL009079-PA	1e-53	215.3					meNOG[21]	0AEIF@biNOG,0VRSG@meNOG,14VRC@opiNOG,COG0596@NOG,KOG2624@euNOG	NA|NA|NA	I	Partial alpha/beta-hydrolase lipase region
evgtrinloc47231c0t1	7091.BGIBMGA011962-TA	1.6e-31	140.6					meNOG[21]	0B0DT@biNOG,0KDEE@euNOG,0WCWZ@meNOG,0Z372@NOG,14TKE@opiNOG	NA|NA|NA
evgtrinloc47494c0t1	13037.EHJ77257	5.4e-29	132.1					artNOG[6]	03DNH@artNOG,0AIA7@biNOG,0KGC7@euNOG,0SZ71@inNOG,0THKG@lepNOG,0VVQJ@meNOG,10SF0@NOG,12X82@opiNOG	NA|NA|NA
evgtrinloc47618c0t2	34740.HMEL007557-PA	1.4e-60	237.7					artNOG[6]	038HT@artNOG,0A9FV@biNOG,0SVCS@inNOG,0TGT5@lepNOG,0VKCN@meNOG,0ZE6Q@NOG,13UHC@opiNOG,KOG3757@euNOG	NA|NA|NA	D, Z	Doublecortin
evgtrinloc47713c0t1	570417.WPa_0356	2.7e-49	199.5	GDH	GO:0005575,GO:0005618,GO:0005622,GO:0005623,GO:0005737,GO:0005829,GO:0005886,GO:0016020,GO:0030312,GO:0044424,GO:0044444,GO:0044464,GO:0071944	K15371	GLUDxi	bactNOG[38]	01S9F@aproNOG,05C7I@bactNOG,16QR9@proNOG,COG2902@NOG	NA|NA|NA	E	Dehydrogenase
evgtrinloc47903c1t1	13037.EHJ75658	4.9e-23	112.5		GO:0000139,GO:0003674,GO:0003824,GO:0005575,GO:0005622,GO:0005623,GO:0005737,GO:0005794,GO:0005795,GO:0005886,GO:0005975,GO:0008150,GO:0008152,GO:0008417,GO:0012505,GO:0016020,GO:0016740,GO:0016757,GO:0016758,GO:0031090,GO:0031984,GO:0031985,GO:0032580,GO:0036065,GO:0043226,GO:0043227,GO:0043229,GO:0043231,GO:0044238,GO:0044422,GO:0044424,GO:0044431,GO:0044444,GO:0044446,GO:0044464,GO:0044723,GO:…	K14464		artNOG[6]	0373C@artNOG,0A6YS@biNOG,0SUAM@inNOG,0V95H@meNOG,0ZIMX@NOG,13S0T@opiNOG,KOG2619@euNOG	NA|NA|NA	E, G	Glycosyltransferase family 10 (fucosyltransferase)
evgtrinloc48207c0t1	13037.EHJ68109	1.4e-113	414.5		GO:0002165,GO:0003674,GO:0005198,GO:0005201,GO:0005575,GO:0005576,GO:0005578,GO:0007154,GO:0007267,GO:0007275,GO:0007424,GO:0007444,GO:0007472,GO:0007475,GO:0007476,GO:0007552,GO:0007560,GO:0007591,GO:0008150,GO:0008362,GO:0008587,GO:0009653,GO:0009791,GO:0009886,GO:0009887,GO:0009987,GO:0022404,GO:0023052,GO:0030154,GO:0031012,GO:0032501,GO:0032502,GO:0035107,GO:0035114,GO:0035120,GO:0035220,GO:…			artNOG[6]	03HP7@artNOG,0B50D@biNOG,0T436@inNOG,0WHK1@meNOG,0XSTY@NOG,13DXF@opiNOG,KOG1217@euNOG	NA|NA|NA	W	WR1
evgtrinloc48208c0t1	34740.HMEL010615-PA	1.8e-22	110.5					artNOG[6]	03DVZ@artNOG,0AFVC@biNOG,0KFCW@euNOG,0SYZ2@inNOG,0TG84@lepNOG,0VT3J@meNOG,113GJ@NOG,12Z3G@opiNOG	NA|NA|NA
evgtrinloc48288c0t1	13037.EHJ70553	2e-40	170.2			K16617		meNOG[21]	0B5IB@biNOG,0IS6U@euNOG,0WI5W@meNOG,0YG0R@NOG,13ETN@opiNOG	NA|NA|NA	W	Collagen triple helix repeat (20 copies)
evgtrinloc48302c0t2	7091.BGIBMGA013173-TA	2.8e-52	209.9		GO:0000122,GO:0000902,GO:0001071,GO:0001558,GO:0003674,GO:0003676,GO:0003677,GO:0003700,GO:0005488,GO:0005515,GO:0005575,GO:0005622,GO:0005623,GO:0005634,GO:0006355,GO:0006357,GO:0006810,GO:0006897,GO:0006909,GO:0007275,GO:0007399,GO:0008150,GO:0009653,GO:0009889,GO:0009890,GO:0009892,GO:0009987,GO:0010468,GO:0010556,GO:0010558,GO:0010605,GO:0010629,GO:0016043,GO:0016192,GO:0019219,GO:0019222,GO:…	K09115		artNOG[6]	03HBH@artNOG,0B409@biNOG,0IPD9@euNOG,0T3TR@inNOG,0TI9M@lepNOG,0WGFF@meNOG,11VW9@NOG,13CCX@opiNOG	NA|NA|NA	K	Helix-loop-helix DNA-binding domain
evgtrinloc48378c0t1	13037.EHJ66671	2.2e-167	593.6		GO:0000902,GO:0000904,GO:0003674,GO:0006810,GO:0006811,GO:0006812,GO:0006820,GO:0006865,GO:0007275,GO:0007399,GO:0008150,GO:0009653,GO:0009987,GO:0015711,GO:0015804,GO:0015824,GO:0015840,GO:0015849,GO:0016043,GO:0016247,GO:0016358,GO:0019755,GO:0022008,GO:0030030,GO:0030154,GO:0030182,GO:0031175,GO:0032501,GO:0032502,GO:0032989,GO:0032990,GO:0042886,GO:0044699,GO:0044707,GO:0044763,GO:0044765,GO:…			artNOG[6]	033HJ@artNOG,09T4H@biNOG,0SQ9H@inNOG,0TDEV@lepNOG,0V438@meNOG,0XP7B@NOG,12PUY@opiNOG,KOG3789@euNOG	NA|NA|NA	P	Nitrogen permease regulator 2
evgtrinloc48406c0t1	7091.BGIBMGA003552-TA	3e-55	219.9					artNOG[6]	0397G@artNOG,0AAKA@biNOG,0J3BA@euNOG,0SVSY@inNOG,0VMIU@meNOG,126BJ@NOG,13WCG@opiNOG	NA|NA|NA	S	Inherit from opiNOG: protein rolling stone-like
evgtrinloc48497c0t2	34740.HMEL005191-PA	2.2e-22	110.2		GO:0003008,GO:0003674,GO:0005083,GO:0005085,GO:0005088,GO:0005089,GO:0005575,GO:0006140,GO:0006996,GO:0007010,GO:0007154,GO:0007267,GO:0007268,GO:0007275,GO:0007399,GO:0008150,GO:0009118,GO:0009894,GO:0009966,GO:0009987,GO:0010646,GO:0010769,GO:0010975,GO:0016043,GO:0019219,GO:0019220,GO:0019222,GO:0019226,GO:0022008,GO:0022603,GO:0022604,GO:0023051,GO:0023052,GO:0030029,GO:0030036,GO:0030154,GO:…	K05731		artNOG[6]	03I2C@artNOG,0B6GZ@biNOG,0ITS1@euNOG,0T4EG@inNOG,0WJ7G@meNOG,0XPCM@NOG,13G75@opiNOG	NA|NA|NA	T	RBD
evgtrinloc48584c0t1	7091.BGIBMGA005634-TA	8.7e-51	204.5		GO:0001071,GO:0003674,GO:0003676,GO:0003677,GO:0003697,GO:0003700,GO:0005488,GO:0005575,GO:0005622,GO:0005623,GO:0005634,GO:0006355,GO:0007275,GO:0007399,GO:0008150,GO:0009889,GO:0010468,GO:0010556,GO:0019219,GO:0019222,GO:0031323,GO:0031326,GO:0032501,GO:0032502,GO:0043226,GO:0043227,GO:0043229,GO:0043231,GO:0043566,GO:0044424,GO:0044464,GO:0044699,GO:0044707,GO:0048731,GO:0048856,GO:0050789,GO:…	K12236		artNOG[6]	0364J@artNOG,09ZRG@biNOG,0SSY4@inNOG,0TDBB@lepNOG,0VAMW@meNOG,0XR02@NOG,12S86@opiNOG,KOG1952@euNOG	NA|NA|NA	O	R3H domain
evgtrinloc48654c0t1	570417.WPa_1062	7.9e-54	214.9	ERUM5540		K05566		bactNOG[38]	02010@aproNOG,090CK@bactNOG,17DDB@proNOG,COG2111@NOG	NA|NA|NA	P	monovalent cation H antiporter subunit B
evgtrinloc48655c0t1	13037.EHJ71666	9.1e-70	268.9		GO:0003674,GO:0005488,GO:0005515,GO:0005575,GO:0005622,GO:0005623,GO:0005856,GO:0005875,GO:0007017,GO:0008017,GO:0008092,GO:0008150,GO:0009987,GO:0015630,GO:0015631,GO:0032991,GO:0043226,GO:0043228,GO:0043229,GO:0043232,GO:0043234,GO:0044422,GO:0044424,GO:0044430,GO:0044446,GO:0044464,GO:0044699,GO:0044763			artNOG[6]	0367B@artNOG,0A1RF@biNOG,0IJ85@euNOG,0SNYV@inNOG,0TAF9@lepNOG,0VCIR@meNOG,0ZPSP@NOG,13HXD@opiNOG	NA|NA|NA	S	Radial spoke protein 3
evgtrinloc48703c0t1	13037.EHJ65385	1.3e-53	214.5					meNOG[21]	0B4KU@biNOG,0WH4W@meNOG,129J6@NOG,13DBD@opiNOG,KOG3915@euNOG	NA|NA|NA	K	Inherit from euNOG: Dachshund homolog
evgtrinloc48714c0t2	13037.EHJ74029	2.4e-148	530			K06240		artNOG[6]	03HAF@artNOG,0B3VX@biNOG,0T3SV@inNOG,0WGAK@meNOG,0ZVNS@NOG,13C6Y@opiNOG,KOG1836@euNOG	NA|NA|NA	W	Laminin Domain II
evgtrinloc48777c0t1	34740.HMEL002403-PA	5.3e-64	249.2	OSM-1	GO:0000902,GO:0005575,GO:0005622,GO:0005623,GO:0005856,GO:0005871,GO:0005875,GO:0005929,GO:0006928,GO:0006996,GO:0007017,GO:0007018,GO:0008150,GO:0009653,GO:0009987,GO:0010927,GO:0015630,GO:0016043,GO:0022607,GO:0030030,GO:0030031,GO:0031513,GO:0032502,GO:0032989,GO:0032990,GO:0032991,GO:0035058,GO:0042384,GO:0042995,GO:0043226,GO:0043227,GO:0043228,GO:0043229,GO:0043231,GO:0043232,GO:0043234,GO:…	K19676		artNOG[6]	035B1@artNOG,0A1AI@biNOG,0SRPQ@inNOG,0TBIB@lepNOG,0VC69@meNOG,0XR2C@NOG,136XV@opiNOG,KOG3616@euNOG	NA|NA|NA	K	Inherit from artNOG: WD40
evgtrinloc48918c0t1	7091.BGIBMGA009184-TA	4e-25	119.4					artNOG[6]	03DBV@artNOG,0A39R@biNOG,0SZI9@inNOG,0TC25@lepNOG,0VE4A@meNOG,13IN1@opiNOG,COG4870@NOG,KOG1543@euNOG	NA|NA|NA	O	Papain family cysteine protease
evgtrinloc48930c0t2	13037.EHJ68833	4.3e-39	166.4	SMC2	GO:0000070,GO:0000226,GO:0000278,GO:0000280,GO:0000785,GO:0000793,GO:0000796,GO:0000819,GO:0003674,GO:0003676,GO:0003677,GO:0005488,GO:0005575,GO:0005622,GO:0005623,GO:0005634,GO:0005694,GO:0005737,GO:0005856,GO:0005875,GO:0006139,GO:0006259,GO:0006323,GO:0006725,GO:0006807,GO:0006996,GO:0007010,GO:0007017,GO:0007049,GO:0007051,GO:0007052,GO:0007059,GO:0007062,GO:0007067,GO:0007076,GO:0007275,GO:…	K06674		artNOG[6]	0325X@artNOG,0A0P3@biNOG,0VBJA@meNOG,12T06@opiNOG,COG1196@NOG,KOG0933@euNOG	NA|NA|NA	D	structural maintenance of chromosomes protein
evgtrinloc48973c0t1	13037.EHJ70539	2.1e-18	97.1					artNOG[6]	0343T@artNOG,0A5IZ@biNOG,0II8V@euNOG,0SQSM@inNOG,0TFBI@lepNOG,0VGDY@meNOG,0Z53A@NOG,13MHH@opiNOG	NA|NA|NA	S	SH2 domain
evgtrinloc49016c0t1	13037.EHJ68842	2.9e-41	172.9		GO:0000003,GO:0000070,GO:0000278,GO:0000280,GO:0000819,GO:0003674,GO:0003682,GO:0005488,GO:0005515,GO:0005575,GO:0005622,GO:0005623,GO:0005634,GO:0005654,GO:0005694,GO:0005700,GO:0005813,GO:0005815,GO:0005856,GO:0006139,GO:0006259,GO:0006323,GO:0006342,GO:0006355,GO:0006725,GO:0006807,GO:0006996,GO:0007049,GO:0007059,GO:0007067,GO:0007076,GO:0007610,GO:0007617,GO:0007618,GO:0007619,GO:0008049,GO:…			artNOG[6]	038W0@artNOG,0AB5V@biNOG,0J3EQ@euNOG,0SVXT@inNOG,0THC1@lepNOG,0VNCE@meNOG,124FF@NOG,13WMI@opiNOG	NA|NA|NA
evgtrinloc49038c0t1	7070.TC000011-PA	1.1e-32	145.6					artNOG[6]	035XN@artNOG,0A33V@biNOG,0SSPG@inNOG,0VBU2@meNOG,1206Y@NOG,13HHZ@opiNOG,KOG4585@euNOG	NA|NA|NA	L	Inherit from biNOG: harbinger transposase derived 1
evgtrinloc49054c0t1	13037.EHJ66890	2.3e-19	100.1			K16506		artNOG[6]	039S3@artNOG,09UGS@biNOG,0SWFY@inNOG,0TACJ@lepNOG,0V5G3@meNOG,0XPEI@NOG,12N7V@opiNOG,KOG1219@euNOG	NA|NA|NA	T	Laminin G domain
evgtrinloc49154c0t2	7070.TC010686-PA	5.7e-86	323.2					artNOG[6]	03I6R@artNOG,0B6XC@biNOG,0II6G@euNOG,0T4I3@inNOG,0WJPZ@meNOG,0Z1QR@NOG,13GY9@opiNOG	NA|NA|NA
evgtrinloc49188c0t1	7091.BGIBMGA007392-TA	9.9e-51	204.9					artNOG[6]	03AK4@artNOG,0AH83@biNOG,0JDTT@euNOG,0SXBH@inNOG,0VUIY@meNOG,0YNHJ@NOG,146GQ@opiNOG	NA|NA|NA
evgtrinloc49209c0t1	7425.NV22999-PA	3e-21	107.5					meNOG[21]	0B4A5@biNOG,0WGST@meNOG,0XSZT@NOG,13CUU@opiNOG,KOG1075@euNOG	NA|NA|NA	S	Reverse transcriptase (RNA-dependent DNA polymerase)
evgtrinloc49313c1t1	570417.WPa_0877	3.2e-63	246.1	RPLS	GO:0003674,GO:0003735,GO:0005198,GO:0005575,GO:0005623,GO:0005886,GO:0006412,GO:0008150,GO:0008152,GO:0009058,GO:0009059,GO:0009987,GO:0010467,GO:0016020,GO:0019538,GO:0034645,GO:0040007,GO:0043170,GO:0044237,GO:0044238,GO:0044249,GO:0044260,GO:0044267,GO:0044464,GO:0071704,GO:0071944,GO:1901576	K02884		bactNOG[38]	01WVY@aproNOG,08YY1@bactNOG,179PE@proNOG,COG0335@NOG	NA|NA|NA	J	This protein is located at the 30S-50S ribosomal subunit interface and may play a role in the structure and function of the aminoacyl-tRNA binding site (By similarity)
evgtrinloc49405c0t1	34740.HMEL012349-PA	1.8e-57	227.3					artNOG[6]	039BR@artNOG,0AB3A@biNOG,0J79V@euNOG,0SW3T@inNOG,0TGA5@lepNOG,0VN3R@meNOG,0Y73H@NOG,13Z0R@opiNOG	NA|NA|NA
evgtrinloc49444c0t1	13037.EHJ75415	3e-24	117.5					artNOG[6]	03HTM@artNOG,0AKFC@biNOG,0KGM7@euNOG,0SYS6@inNOG,0TI3F@lepNOG,0VXT7@meNOG,10S5T@NOG,12WQW@opiNOG	NA|NA|NA
evgtrinloc49501c0t1	570417.WPa_0585	1.2e-141	507.7	CTRA	GO:0005575,GO:0005622,GO:0005623,GO:0005737,GO:0044424,GO:0044464	K02483,K07660,K07665,K07666,K13584		bactNOG[38]	01R9E@aproNOG,05EFQ@bactNOG,16S3T@proNOG,COG0745@NOG	NA|NA|NA	T	regulator
evgtrinloc49517c0t1	34740.HMEL010316-PA	7.2e-41	172.2					meNOG[21]	09W6D@biNOG,0VHDP@meNOG,0ZPX7@NOG,145D7@opiNOG,KOG3714@euNOG	NA|NA|NA	O	metalloendopeptidase activity
evgtrinloc49542c0t1	163164.WD0613	2.4e-87	326.6					bactNOG[38]	01QVE@aproNOG,07X1S@bactNOG,0XRQ3@NOG,177FY@proNOG	NA|NA|NA	M	Glycosyl transferase (Group 1
evgtrinloc49556c0t1	13037.EHJ74613	3.7e-16	89.7					artNOG[6]	03DQQ@artNOG,0A8SQ@biNOG,0KGQ7@euNOG,0SZ4Q@inNOG,0TGGD@lepNOG,0VJP5@meNOG,10S2R@NOG,12WIM@opiNOG	NA|NA|NA
evgtrinloc49577c0t1	570417.WPa_0831	4.2e-48	195.7	PNP	GO:0000166,GO:0000175,GO:0003674,GO:0003676,GO:0003723,GO:0003729,GO:0003824,GO:0004518,GO:0004527,GO:0004532,GO:0004540,GO:0004654,GO:0005488,GO:0005575,GO:0005618,GO:0005622,GO:0005623,GO:0005737,GO:0005829,GO:0005886,GO:0006139,GO:0006401,GO:0006402,GO:0006725,GO:0006807,GO:0008150,GO:0008152,GO:0008408,GO:0009056,GO:0009057,GO:0009987,GO:0016020,GO:0016070,GO:0016071,GO:0016740,GO:0016772,GO:…	K00962		bactNOG[38]	01QTS@aproNOG,05C62@bactNOG,16PVS@proNOG,COG1185@NOG	NA|NA|NA	J	Involved in mRNA degradation. Hydrolyzes single-stranded polyribonucleotides processively in the 3'- to 5'-direction (By similarity)
evgtrinloc49577c1t1	570417.WPa_0831	1.1e-75	287.7	PNP	GO:0000166,GO:0000175,GO:0003674,GO:0003676,GO:0003723,GO:0003729,GO:0003824,GO:0004518,GO:0004527,GO:0004532,GO:0004540,GO:0004654,GO:0005488,GO:0005575,GO:0005618,GO:0005622,GO:0005623,GO:0005737,GO:0005829,GO:0005886,GO:0006139,GO:0006401,GO:0006402,GO:0006725,GO:0006807,GO:0008150,GO:0008152,GO:0008408,GO:0009056,GO:0009057,GO:0009987,GO:0016020,GO:0016070,GO:0016071,GO:0016740,GO:0016772,GO:…	K00962		bactNOG[38]	01QTS@aproNOG,05C62@bactNOG,16PVS@proNOG,COG1185@NOG	NA|NA|NA	J	Involved in mRNA degradation. Hydrolyzes single-stranded polyribonucleotides processively in the 3'- to 5'-direction (By similarity)
evgtrinloc49581c0t1	570417.WPa_0982	3.3e-38	162.5	RPST	GO:0003674,GO:0003676,GO:0003723,GO:0003735,GO:0004857,GO:0005198,GO:0005488,GO:0005575,GO:0005622,GO:0005623,GO:0005737,GO:0005829,GO:0005840,GO:0006412,GO:0008073,GO:0008150,GO:0008152,GO:0009058,GO:0009059,GO:0009987,GO:0010467,GO:0015935,GO:0019222,GO:0019538,GO:0019843,GO:0022626,GO:0022627,GO:0030234,GO:0030529,GO:0032991,GO:0034645,GO:0040007,GO:0042979,GO:0043086,GO:0043170,GO:0043226,GO:…	K02968		bactNOG[38]	01ZJ0@aproNOG,05KQV@bactNOG,17FUG@proNOG,COG0268@NOG	NA|NA|NA	J	Binds directly to 16S ribosomal RNA (By similarity)
evgtrinloc49629c0t1	34740.HMEL013866-PA	7.6e-92	341.7	DIP2	GO:0003674,GO:0005488,GO:0005515			artNOG[6]	034KY@artNOG,09Y20@biNOG,0SR8T@inNOG,0TDKJ@lepNOG,0V83D@meNOG,12QW2@opiNOG,COG0318@NOG,KOG3628@euNOG	NA|NA|NA	I, Q	AMP-binding enzyme
evgtrinloc49657c0t1	7091.BGIBMGA009195-TA	2.1e-34	150.2					artNOG[6]	03CNY@artNOG,0ACU9@biNOG,0T088@inNOG,0TBZB@lepNOG,0VQ0F@meNOG,0ZVN7@NOG,12SSN@opiNOG,KOG0252@euNOG	NA|NA|NA	P	Sugar (and other) transporter
evgtrinloc49691c0t1	7070.TC004344-PA	2e-33	147.5					euNOG[57]	0IPXT@euNOG,0Y65E@NOG	NA|NA|NA	S	Reverse transcriptase (RNA-dependent DNA polymerase)
evgtrinloc49717c1t1	34740.HMEL012162-PA	1.9e-29	133.7					artNOG[6]	033K6@artNOG,0A3TF@biNOG,0STD5@inNOG,0TF9E@lepNOG,0VEMX@meNOG,13HVI@opiNOG,COG2110@NOG,KOG1075@euNOG,KOG2633@euNOG	NA|NA|NA	B, K	SEC14
evgtrinloc49725c0t1	13037.EHJ74080	8.3e-165	585.1					artNOG[6]	03DC1@artNOG,0A5HZ@biNOG,0SZI3@inNOG,0TCIN@lepNOG,0VGD1@meNOG,0XRJN@NOG,12XXT@opiNOG,KOG3515@euNOG	NA|NA|NA	S	CD80-like C2-set immunoglobulin domain
evgtrinloc49745c0t1	13037.EHJ69450	1.2e-41	174.9			K01229		artNOG[6]	032VB@artNOG,09WFB@biNOG,0SPQA@inNOG,0TAH3@lepNOG,0V6IH@meNOG,12NV3@opiNOG,COG2723@NOG,KOG0626@euNOG	NA|NA|NA	G	Glycosyl hydrolase family 1
evgtrinloc49785c0t1	45351.NEMVEDRAFT_v1g212886-PA	2.3e-08	64.3					NOG[107]	11WKJ@NOG	NA|NA|NA
evgtrinloc49796c0t1	570417.WPa_1081	1.1e-105	387.9	FBAB	GO:0005575,GO:0005622,GO:0005623,GO:0005737,GO:0005829,GO:0016020,GO:0044424,GO:0044444,GO:0044464	K11645	DHPDO,FBA	bactNOG[38]	01TPH@aproNOG,05EIE@bactNOG,173RQ@proNOG,COG1830@NOG	NA|NA|NA	G	fructose-bisphosphate aldolase
evgtrinloc49824c0t1	570417.WPa_0571	2.5e-145	520	CLPX	GO:0000166,GO:0001882,GO:0001883,GO:0003674,GO:0003824,GO:0005488,GO:0005524,GO:0005575,GO:0005618,GO:0005623,GO:0006508,GO:0008150,GO:0008152,GO:0008233,GO:0016787,GO:0017076,GO:0019538,GO:0030312,GO:0030554,GO:0032549,GO:0032550,GO:0032553,GO:0032555,GO:0032559,GO:0035639,GO:0036094,GO:0040007,GO:0043167,GO:0043168,GO:0043170,GO:0044238,GO:0044464,GO:0071704,GO:0071944,GO:0097159,GO:1901265,GO:…	K03544		bactNOG[38]	01R1Z@aproNOG,05CHN@bactNOG,16PKE@proNOG,COG1219@NOG	NA|NA|NA	O	ATP-dependent specificity component of the Clp protease. It directs the protease to specific substrates. Can perform chaperone functions in the absence of ClpP (By similarity)
evgtrinloc49871c0t1	7668.SPU_014716tr	3.2e-65	254.2					euNOG[57]	COG2801@NOG,KOG0017@euNOG	NA|NA|NA	C	Retrotransposon protein
evgtrinloc49924c0t3	34740.HMEL006913-PA	1.1e-15	88.2					artNOG[6]	03DQ9@artNOG,0A5JX@biNOG,0KGPK@euNOG,0SZ57@inNOG,0TEMY@lepNOG,0VGF0@meNOG,10S3D@NOG,12WK5@opiNOG	NA|NA|NA
evgtrinloc49927c0t1	570417.WPa_1093	8.1e-32	141	ERUM4261				bactNOG[38]	0235M@aproNOG,0618E@bactNOG,122Z7@NOG,17JZ6@proNOG	NA|NA|NA
evgtrinloc49985c0t1	570417.WPa_0922	5.4e-96	355.5	UDGA	GO:0003674,GO:0003824,GO:0004844,GO:0006139,GO:0006259,GO:0006281,GO:0006725,GO:0006807,GO:0006950,GO:0006974,GO:0008150,GO:0008152,GO:0009987,GO:0016787,GO:0016798,GO:0016799,GO:0019104,GO:0033554,GO:0034641,GO:0043170,GO:0044237,GO:0044238,GO:0044260,GO:0044699,GO:0044763,GO:0046483,GO:0050896,GO:0051716,GO:0071704,GO:0090304,GO:1901360	K02334		bactNOG[38]	01SSP@aproNOG,08UN4@bactNOG,174UX@proNOG,COG1573@NOG	NA|NA|NA	L	Phage SPO1 DNA polymerase-related protein
evgtrinloc49986c1t1	7070.TC008334-PA	6.4e-103	378.6		GO:0003674,GO:0004871,GO:0004872,GO:0004888,GO:0004890,GO:0007154,GO:0007165,GO:0008150,GO:0009987,GO:0016917,GO:0023052,GO:0038023,GO:0044699,GO:0044700,GO:0044763,GO:0050789,GO:0050794,GO:0050896,GO:0051716,GO:0060089,GO:0065007	K05175		artNOG[6]	035K4@artNOG,09U8T@biNOG,0SS91@inNOG,0V57Y@meNOG,0XNQG@NOG,12RN9@opiNOG,KOG3642@euNOG	NA|NA|NA	T	Neurotransmitter-gated ion-channel ligand binding domain
evgtrinloc50036c0t1	34740.HMEL016246-PA	5.5e-32	142.1					artNOG[6]	03BT1@artNOG,0ABIY@biNOG,0J8MT@euNOG,0SYC6@inNOG,0VNKH@meNOG,11C11@NOG,14B17@opiNOG	NA|NA|NA
evgtrinloc50049c0t2	13037.EHJ63183	1.2e-53	214.5					artNOG[6]	03CNV@artNOG,09XYF@biNOG,0T08C@inNOG,0TBMV@lepNOG,0V8W7@meNOG,13JDI@opiNOG,COG2124@NOG,KOG0157@euNOG	NA|NA|NA	Q	Cytochrome P450
evgtrinloc50059c0t1	13037.EHJ68133	2.1e-84	317.4		GO:0005575,GO:0005622,GO:0005623,GO:0005634,GO:0043226,GO:0043227,GO:0043229,GO:0043231,GO:0044424,GO:0044464	K09452		artNOG[6]	038CZ@artNOG,0A41S@biNOG,0SV8G@inNOG,0TBWU@lepNOG,0VEWN@meNOG,0YIJ3@NOG,13U9M@opiNOG,KOG0490@euNOG	NA|NA|NA	K	HOX
evgtrinloc50108c0t1	7091.BGIBMGA014524-TA	3.5e-85	320.1					artNOG[6]	03C08@artNOG,0A8S0@biNOG,0SYFS@inNOG,0TFAQ@lepNOG,0VJ7W@meNOG,13VW1@opiNOG,COG5640@NOG,KOG3627@euNOG	NA|NA|NA	O	Tryp_SPc
evgtrinloc50124c0t2	13037.EHJ77093	9e-48	195.3					artNOG[6]	038Q8@artNOG,0ABXU@biNOG,0J2SW@euNOG,0VP0T@meNOG,126VZ@NOG,13XBX@opiNOG	NA|NA|NA
evgtrinloc50162c0t1	7029.ACYPI38779-PA	1e-89	335.9					opiNOG[43]	0JGNU@euNOG,120I4@NOG,14867@opiNOG	NA|NA|NA	S	helix-turn-helix, Psq domain
evgtrinloc50185c0t1	163164.WD0975	4.2e-107	393.7					NOG[107]	0ZND7@NOG	NA|NA|NA
evgtrinloc50304c0t1	7070.TC006354-PA	2.4e-37	161					artNOG[6]	036SQ@artNOG,09XSE@biNOG,0STQ8@inNOG,0V8Q0@meNOG,11HQA@NOG,13KT1@opiNOG,KOG3989@euNOG	NA|NA|NA	W	FAR-17a/AIG1-like protein
evgtrinloc50309c0t1	13037.EHJ67093	2.5e-46	189.9					artNOG[6]	036E0@artNOG,0A22K@biNOG,0STB0@inNOG,0TB3D@lepNOG,0VCY0@meNOG,0XQHI@NOG,13MPJ@opiNOG,KOG3594@euNOG	NA|NA|NA	U	CA
evgtrinloc50328c0t1	13037.EHJ74423	2.6e-14	83.6					artNOG[6]	03DKX@artNOG,0AE77@biNOG,0KGAJ@euNOG,0SZ8N@inNOG,0TCSU@lepNOG,0VREX@meNOG,10SGQ@NOG,12XBJ@opiNOG	NA|NA|NA
evgtrinloc50388c0t1	7091.BGIBMGA010144-TA	9.5e-42	174.5					artNOG[6]	03C3E@artNOG,0AEMY@biNOG,0SYIU@inNOG,0TB3H@lepNOG,0VZN1@meNOG,14DW8@opiNOG,COG0457@NOG,KOG1124@euNOG	NA|NA|NA	S	Inherit from KOG: tetratricopeptide repeat
evgtrinloc50388c1t1	13037.EHJ74372	2.6e-61	240					artNOG[6]	03C3E@artNOG,0AEMY@biNOG,0SYIU@inNOG,0TB3H@lepNOG,0VZN1@meNOG,14DW8@opiNOG,COG0457@NOG,KOG1124@euNOG	NA|NA|NA	S	Inherit from KOG: tetratricopeptide repeat
evgtrinloc50527c0t1	570417.WPa_0676	6.6e-160	568.5	PYRB	GO:0005575,GO:0005618,GO:0005622,GO:0005623,GO:0005737,GO:0005829,GO:0005886,GO:0008150,GO:0016020,GO:0030312,GO:0040007,GO:0044424,GO:0044444,GO:0044464,GO:0071944	K00609	ASPCT	bactNOG[38]	01RNZ@aproNOG,05CXT@bactNOG,16SNS@proNOG,COG0540@NOG	NA|NA|NA	F	Aspartate transcarbamylase
evgtrinloc50534c0t1	13037.EHJ66217	1.2e-51	207.6					artNOG[6]	03DYI@artNOG,0AFDD@biNOG,0KG32@euNOG,0SYWG@inNOG,0TG7I@lepNOG,0VSM3@meNOG,10SQK@NOG,12XS2@opiNOG	NA|NA|NA	K	LITAF-like zinc ribbon domain
evgtrinloc50547c0t1	7091.BGIBMGA007812-TA	5.6e-51	205.3			K15297		artNOG[6]	03268@artNOG,09WT9@biNOG,0SR2Z@inNOG,0TBIQ@lepNOG,0V7RD@meNOG,0ZNB1@NOG,12RK7@opiNOG,KOG2060@euNOG,KOG3799@euNOG	NA|NA|NA	U	C2 domain
evgtrinloc50582c0t1	34740.HMEL015841-PA	1.1e-74	284.6			K09542		artNOG[6]	037KX@artNOG,0A1SZ@biNOG,0SUWH@inNOG,0VCNQ@meNOG,0YERS@NOG,13MEE@opiNOG,KOG3591@euNOG	NA|NA|NA	O	Heat shock protein
evgtrinloc50618c1t1	13037.EHJ75636	6.6e-32	142.1		GO:0003674,GO:0003676,GO:0003677,GO:0005488,GO:0005575,GO:0005622,GO:0005623,GO:0005634,GO:0005694,GO:0006325,GO:0006333,GO:0006996,GO:0008150,GO:0009987,GO:0016043,GO:0043226,GO:0043227,GO:0043228,GO:0043229,GO:0043231,GO:0043232,GO:0044424,GO:0044464,GO:0044699,GO:0044763,GO:0051276,GO:0071840,GO:0097159,GO:1901363	K11275		artNOG[6]	03832@artNOG,0A9GA@biNOG,0J0ZG@euNOG,0SVEW@inNOG,0TGR4@lepNOG,0VKD4@meNOG,120CT@NOG,13UI3@opiNOG	NA|NA|NA	B	H15
evgtrinloc50682c0t1	13037.EHJ74038	6e-46	188.7					artNOG[6]	03AQS@artNOG,0A505@biNOG,0JGBT@euNOG,0SXDP@inNOG,0VFVA@meNOG,0YV3Z@NOG,148YU@opiNOG	NA|NA|NA	S	KIF-1 binding protein C terminal
evgtrinloc50693c0t1	570417.WPa_1169	3.4e-130	469.5	RPLB	GO:0003674,GO:0003735,GO:0005198,GO:0005488,GO:0005575,GO:0005622,GO:0005623,GO:0005737,GO:0005840,GO:0005886,GO:0006412,GO:0008150,GO:0008152,GO:0008270,GO:0009058,GO:0009059,GO:0009987,GO:0010467,GO:0015934,GO:0016020,GO:0019538,GO:0030529,GO:0032991,GO:0034645,GO:0040007,GO:0043167,GO:0043169,GO:0043170,GO:0043226,GO:0043228,GO:0043229,GO:0043232,GO:0044237,GO:0044238,GO:0044249,GO:0044260,GO:…	K02886		bactNOG[38]	01RRZ@aproNOG,05CFD@bactNOG,16PRR@proNOG,COG0090@NOG	NA|NA|NA	J	One of the primary rRNA binding proteins. Required for association of the 30S and 50S subunits to form the 70S ribosome, for tRNA binding and peptide bond formation. It has been suggested to have peptidyltransferase activity
evgtrinloc50820c0t1	34740.HMEL008414-PA	4e-68	263.1		GO:0003674,GO:0003824,GO:0004177,GO:0008150,GO:0008152,GO:0008233,GO:0008238,GO:0016787,GO:0070011	K11140		artNOG[6]	03608@artNOG,0A4N3@biNOG,0SSSG@inNOG,0TB17@lepNOG,0VGTT@meNOG,13NVP@opiNOG,COG0308@NOG,KOG1046@euNOG	NA|NA|NA	E, O	Peptidase family M1
evgtrinloc50871c0t1	13037.EHJ64962	2.9e-34	150.2					artNOG[6]	03CHT@artNOG,0A831@biNOG,0KFAI@euNOG,0T0DH@inNOG,0TFZF@lepNOG,0VIYK@meNOG,113XZ@NOG,12Z8C@opiNOG	NA|NA|NA
evgtrinloc50881c0t1	570417.WPa_0608	4.9e-83	312.4			K09991		bactNOG[38]	06HA5@bactNOG,COG3827@NOG	NA|NA|NA	S	Protein of unknown function (DUF2497)
evgtrinloc50932c0t1	570417.WPa_0815	3.3e-81	306.2	SSB	GO:0000725,GO:0003674,GO:0003676,GO:0003677,GO:0003697,GO:0005488,GO:0006139,GO:0006259,GO:0006260,GO:0006281,GO:0006298,GO:0006310,GO:0006725,GO:0006807,GO:0006950,GO:0006974,GO:0007154,GO:0008150,GO:0008152,GO:0009058,GO:0009059,GO:0009432,GO:0009605,GO:0009987,GO:0009991,GO:0031668,GO:0033554,GO:0034641,GO:0034645,GO:0043170,GO:0043566,GO:0044237,GO:0044238,GO:0044249,GO:0044260,GO:0044699,GO:…	K03111		bactNOG[38]	01X0Q@aproNOG,08UUM@bactNOG,17CF7@proNOG,COG0629@NOG	NA|NA|NA	L	single-stranded DNA-binding protein
evgtrinloc50939c0t1	34740.HMEL022645-PA	1.9e-25	120.9		GO:0003674,GO:0003824,GO:0008150,GO:0008152,GO:0008194,GO:0016740,GO:0016757	K00699		artNOG[6]	03A4G@artNOG,09WHA@biNOG,0SWTF@inNOG,0TDME@lepNOG,0V7FS@meNOG,12QS3@opiNOG,COG1819@NOG,KOG1192@euNOG	NA|NA|NA	C, G	UDP-glucoronosyl and UDP-glucosyl transferase
evgtrinloc51060c0t1	570417.WPa_1078	9.2e-179	631.3	RHLE	GO:0005575,GO:0005618,GO:0005623,GO:0030312,GO:0044464,GO:0071944	K11927		bactNOG[38]	01QED@aproNOG,05C1J@bactNOG,16PDE@proNOG,COG0513@NOG	NA|NA|NA	L	Helicase
evgtrinloc51152c0t1	13037.EHJ65450	1.7e-31	141					artNOG[6]	03HEH@artNOG,0B49A@biNOG,0IPXR@euNOG,0T3W3@inNOG,0WGRZ@meNOG,0ZN99@NOG,13CTA@opiNOG	NA|NA|NA	S	Endonuclease/Exonuclease/phosphatase family
evgtrinloc51190c0t1	13037.EHJ71009	1.9e-34	151.4		GO:0005575,GO:0005622,GO:0005623,GO:0005634,GO:0043226,GO:0043227,GO:0043229,GO:0043231,GO:0044424,GO:0044464			meNOG[21]	0AHVQ@biNOG,0KG4K@euNOG,0VV83@meNOG,10SP1@NOG,12XPA@opiNOG	NA|NA|NA	S	Homeobox domain
evgtrinloc51253c0t1	400682.PAC_15726025	3.2e-36	157.1		GO:0000323,GO:0002165,GO:0003674,GO:0003824,GO:0004175,GO:0004197,GO:0005575,GO:0005622,GO:0005623,GO:0005737,GO:0005764,GO:0005773,GO:0007275,GO:0007431,GO:0007435,GO:0007552,GO:0007559,GO:0008150,GO:0008152,GO:0008219,GO:0008233,GO:0008234,GO:0009056,GO:0009057,GO:0009653,GO:0009790,GO:0009791,GO:0009792,GO:0009886,GO:0009888,GO:0009987,GO:0012501,GO:0016265,GO:0016271,GO:0016787,GO:0019538,GO:…	K01365,K15621		meNOG[21]	0V7FJ@meNOG,139UF@opiNOG,COG4870@NOG,KOG1543@euNOG	NA|NA|NA	O	cathepsin
evgtrinloc51299c0t1	13037.EHJ77982	3.7e-220	769.2		GO:0003674,GO:0003824,GO:0006325,GO:0006464,GO:0006479,GO:0006996,GO:0007154,GO:0007267,GO:0008150,GO:0008152,GO:0008168,GO:0008170,GO:0008213,GO:0008276,GO:0008757,GO:0009987,GO:0016043,GO:0016278,GO:0016279,GO:0016568,GO:0016569,GO:0016570,GO:0016571,GO:0016740,GO:0016741,GO:0018022,GO:0018024,GO:0018193,GO:0018205,GO:0019538,GO:0023052,GO:0030154,GO:0031151,GO:0032259,GO:0032502,GO:0034729,GO:…	K11427		artNOG[6]	033KT@artNOG,0A2I0@biNOG,0SQC5@inNOG,0TC1B@lepNOG,0VDE2@meNOG,0XSYC@NOG,13I17@opiNOG,KOG3924@euNOG	NA|NA|NA	D, K	Histone methylation protein DOT1
evgtrinloc51303c0t1	13037.EHJ67970	5.2e-162	575.9	IDA	GO:0000090,GO:0000151,GO:0000152,GO:0000279,GO:0003674,GO:0003824,GO:0004842,GO:0005575,GO:0005622,GO:0005623,GO:0005634,GO:0005680,GO:0005737,GO:0006464,GO:0007049,GO:0007088,GO:0007275,GO:0007346,GO:0007399,GO:0007444,GO:0008150,GO:0008152,GO:0009987,GO:0010564,GO:0010638,GO:0016567,GO:0016874,GO:0016879,GO:0016881,GO:0019222,GO:0019538,GO:0019787,GO:0022008,GO:0022402,GO:0022403,GO:0030071,GO:…	K03352		artNOG[6]	034HV@artNOG,09W8Y@biNOG,0SR61@inNOG,0TFKX@lepNOG,0V77B@meNOG,0YVZN@NOG,12QGQ@opiNOG,KOG4322@euNOG	NA|NA|NA	D, O	Inherit from biNOG: anaphase promoting complex subunit 5
evgtrinloc51307c0t1	34740.HMEL015506-PA	5.7e-37	158.7	STAU	GO:0000003,GO:0000578,GO:0000932,GO:0001709,GO:0003002,GO:0003006,GO:0003008,GO:0003674,GO:0003676,GO:0003723,GO:0003725,GO:0003729,GO:0003730,GO:0005488,GO:0005515,GO:0005575,GO:0005622,GO:0005623,GO:0005737,GO:0005856,GO:0005875,GO:0005886,GO:0005938,GO:0006403,GO:0006417,GO:0007017,GO:0007028,GO:0007275,GO:0007276,GO:0007281,GO:0007292,GO:0007308,GO:0007309,GO:0007314,GO:0007315,GO:0007316,GO:…	K17597		artNOG[6]	03542@artNOG,09XCI@biNOG,0SQA0@inNOG,0TFDT@lepNOG,0V8AQ@meNOG,0XSCK@NOG,12SXT@opiNOG,KOG3732@euNOG	NA|NA|NA	K, U	Double-stranded RNA binding motif
evgtrinloc51321c0t2	34740.HMEL012191-PA	3.4e-280	969.1		GO:0003674,GO:0005083,GO:0005085,GO:0005088,GO:0005575,GO:0005622,GO:0005623,GO:0005737,GO:0006810,GO:0006897,GO:0008150,GO:0016023,GO:0016192,GO:0017112,GO:0019222,GO:0030135,GO:0030136,GO:0030234,GO:0030695,GO:0031410,GO:0031982,GO:0031988,GO:0043226,GO:0043227,GO:0043229,GO:0043231,GO:0044424,GO:0044444,GO:0044464,GO:0050789,GO:0050790,GO:0051179,GO:0051234,GO:0060589,GO:0065007,GO:0065009			artNOG[6]	032WA@artNOG,09V1X@biNOG,0SPR2@inNOG,0TF54@lepNOG,0V61K@meNOG,0XT3N@NOG,13IEM@opiNOG,KOG3569@euNOG	NA|NA|NA	T	uDENN
evgtrinloc51324c0t1	13037.EHJ65237	4.2e-120	436	CDK2	GO:0000082,GO:0000086,GO:0000278,GO:0003674,GO:0003824,GO:0004672,GO:0004674,GO:0004693,GO:0005575,GO:0005622,GO:0005623,GO:0005856,GO:0005875,GO:0006464,GO:0006468,GO:0006793,GO:0006796,GO:0007049,GO:0007154,GO:0007165,GO:0007243,GO:0007259,GO:0008150,GO:0008152,GO:0009987,GO:0015630,GO:0016301,GO:0016310,GO:0016740,GO:0016772,GO:0016773,GO:0019538,GO:0022402,GO:0022403,GO:0023052,GO:0032991,GO:…	K02206		artNOG[6]	036D3@artNOG,09W71@biNOG,0SS9H@inNOG,0TAFN@lepNOG,0V758@meNOG,0XPP3@NOG,12T1Q@opiNOG,KOG0594@euNOG	NA|NA|NA	T	S_TKc
evgtrinloc51328c0t1	13037.EHJ63216	5.4e-41	172.2					artNOG[6]	03CIG@artNOG,0A9S0@biNOG,0KG10@euNOG,0T0CU@inNOG,0TH3E@lepNOG,0VKPE@meNOG,10SSP@NOG,12XWQ@opiNOG	NA|NA|NA
evgtrinloc51339c0t1	13037.EHJ78836	6.2e-48	195.7		GO:0003674,GO:0003824,GO:0004312,GO:0005575,GO:0005622,GO:0005623,GO:0005737,GO:0005811,GO:0008150,GO:0008152,GO:0016740,GO:0016746,GO:0016747,GO:0044424,GO:0044444,GO:0044464	K00665		artNOG[6]	033GA@artNOG,09XXH@biNOG,0ST6A@inNOG,0TES0@lepNOG,0V8V9@meNOG,12PD0@opiNOG,COG3321@NOG,KOG1202@euNOG	NA|NA|NA	Q	PKS_KR
evgtrinloc51353c0t1	34740.HMEL012038-PA	3.1e-91	340.5					artNOG[6]	03AID@artNOG,0A9XG@biNOG,0JDN2@euNOG,0SXAA@inNOG,0TGA7@lepNOG,0VKV6@meNOG,0YSGZ@NOG,147A5@opiNOG	NA|NA|NA
evgtrinloc51387c0t1	13037.EHJ66658	7.8e-180	635.6					artNOG[6]	03CPH@artNOG,09VYG@biNOG,0T07K@inNOG,0TF1U@lepNOG,0V6WW@meNOG,132K8@opiNOG,COG5599@NOG,KOG0790@euNOG	NA|NA|NA	T	PTPc
evgtrinloc51390c0t1	7029.ACYPI37077-PA	1.8e-25	120.9					meNOG[21]	0A63F@biNOG,0IWTJ@euNOG,0VZHA@meNOG,10DDB@NOG,13MA6@opiNOG	NA|NA|NA	S	to conserved
evgtrinloc51394c0t1	13037.EHJ73511	1.7e-77	294.3	WAPL	GO:0000003,GO:0005575,GO:0005622,GO:0005623,GO:0005634,GO:0005694,GO:0005700,GO:0006996,GO:0007049,GO:0007059,GO:0007062,GO:0007126,GO:0007143,GO:0008150,GO:0009987,GO:0016043,GO:0016321,GO:0022402,GO:0043226,GO:0043227,GO:0043228,GO:0043229,GO:0043231,GO:0043232,GO:0044424,GO:0044464,GO:0044699,GO:0044763,GO:0045132,GO:0048610,GO:0051276,GO:0051321,GO:0071840			artNOG[6]	033KI@artNOG,09X2U@biNOG,0SQBY@inNOG,0TETQ@lepNOG,0V813@meNOG,0XSDS@NOG,12QTW@opiNOG,KOG2152@euNOG	NA|NA|NA	D	Wings apart-like protein regulation of heterochromatin
evgtrinloc51398c0t1	34740.HMEL014022-PA	4e-218	762.7					artNOG[6]	039VT@artNOG,0A5Q2@biNOG,0SWPB@inNOG,0TD7X@lepNOG,0VGJ6@meNOG,12SJU@opiNOG,COG1621@NOG,KOG0228@euNOG	NA|NA|NA	G	Glyco_32
evgtrinloc51416c0t1	13037.EHJ73003	1.4e-83	314.7	E(BX)	GO:0000075,GO:0000077,GO:0000902,GO:0000904,GO:0002165,GO:0002376,GO:0002520,GO:0003674,GO:0005102,GO:0005488,GO:0005515,GO:0005575,GO:0005622,GO:0005623,GO:0005634,GO:0006139,GO:0006259,GO:0006323,GO:0006325,GO:0006333,GO:0006334,GO:0006338,GO:0006351,GO:0006355,GO:0006357,GO:0006725,GO:0006807,GO:0006950,GO:0006974,GO:0006996,GO:0007049,GO:0007093,GO:0007095,GO:0007154,GO:0007165,GO:0007267,GO:…	K11728		artNOG[6]	035WE@artNOG,09TZP@biNOG,0SSMS@inNOG,0V4YI@meNOG,12QX7@opiNOG,COG5076@NOG,KOG1473@euNOG,KOG1632@euNOG	NA|NA|NA	K	fetal alzheimer antigen, falz
evgtrinloc51417c0t1	34740.HMEL005063-PA	1.5e-247	860.5			K02295		artNOG[6]	03A37@artNOG,09TWK@biNOG,0SWMT@inNOG,0TF2C@lepNOG,0V4VP@meNOG,12PVD@opiNOG,COG0415@NOG,KOG0133@euNOG	NA|NA|NA	L, T	DNA photolyase
evgtrinloc51420c0t1	7091.BGIBMGA005699-TA	3.4e-73	279.6			K17816		artNOG[6]	037U7@artNOG,0A6TK@biNOG,0IXIA@euNOG,0SVC6@inNOG,0TGBP@lepNOG,0VHMI@meNOG,13PW8@opiNOG,COG0494@NOG	NA|NA|NA	L	NUDIX domain
evgtrinloc51439c0t1	13037.EHJ64827	4.2e-123	446	PAK	GO:0000165,GO:0000902,GO:0000904,GO:0001700,GO:0002009,GO:0003008,GO:0003674,GO:0003824,GO:0004672,GO:0004674,GO:0004702,GO:0004871,GO:0005057,GO:0005575,GO:0005622,GO:0005623,GO:0005856,GO:0005886,GO:0005912,GO:0005924,GO:0005925,GO:0006464,GO:0006468,GO:0006793,GO:0006796,GO:0006928,GO:0006935,GO:0006950,GO:0007043,GO:0007154,GO:0007155,GO:0007165,GO:0007243,GO:0007254,GO:0007264,GO:0007265,GO:…	K04409,K05733		artNOG[6]	033F7@artNOG,09VU2@biNOG,0SQ76@inNOG,0TF2T@lepNOG,0V6ST@meNOG,0XP4K@NOG,12NMX@opiNOG,KOG0578@euNOG	NA|NA|NA	T	PBD
evgtrinloc51446c0t1	34740.HMEL005885-PA	1.1e-58	231.1	HIP14	GO:0001505,GO:0003001,GO:0003008,GO:0003674,GO:0003824,GO:0005575,GO:0005622,GO:0005623,GO:0005737,GO:0005794,GO:0006464,GO:0006497,GO:0006810,GO:0006836,GO:0006887,GO:0007154,GO:0007267,GO:0007268,GO:0007269,GO:0008021,GO:0008150,GO:0008152,GO:0009058,GO:0009059,GO:0009987,GO:0016023,GO:0016079,GO:0016192,GO:0016409,GO:0016417,GO:0016740,GO:0016746,GO:0016747,GO:0018345,GO:0019226,GO:0019538,GO:…	K20032		artNOG[6]	034D0@artNOG,09Y28@biNOG,0SNZF@inNOG,0TFIM@lepNOG,0V8ZR@meNOG,12R53@opiNOG,COG0666@NOG,COG5273@NOG,KOG0509@euNOG	NA|NA|NA	S	DHHC palmitoyltransferase
evgtrinloc51453c0t1	34740.HMEL005900-PA	1.1e-50	204.5	HYDR1	GO:0003674,GO:0003824,GO:0006629,GO:0008150,GO:0008152,GO:0016298,GO:0016787,GO:0016788,GO:0044238,GO:0044710,GO:0071704	K13696		artNOG[6]	03420@artNOG,09TCE@biNOG,0SQR5@inNOG,0TDN8@lepNOG,0V4BK@meNOG,12T7U@opiNOG,COG0429@NOG,KOG1838@euNOG	NA|NA|NA	S	Inherit from inNOG: Abhydrolase domain-containing protein
evgtrinloc51462c0t1	34740.HMEL004614-PA	2e-114	417.9	OR92A	GO:0003008,GO:0003674,GO:0004871,GO:0004872,GO:0004888,GO:0004984,GO:0005575,GO:0005623,GO:0005886,GO:0007154,GO:0007165,GO:0007600,GO:0007606,GO:0007608,GO:0008150,GO:0009593,GO:0009987,GO:0016020,GO:0016021,GO:0023052,GO:0031224,GO:0032501,GO:0038023,GO:0042221,GO:0044425,GO:0044464,GO:0044699,GO:0044700,GO:0044707,GO:0044763,GO:0050789,GO:0050794,GO:0050877,GO:0050896,GO:0050906,GO:0050907,GO:…	K08471		artNOG[6]	03AJV@artNOG,0AAKW@biNOG,0JCY3@euNOG,0SXB1@inNOG,0TGYE@lepNOG,0VMX8@meNOG,0YNVX@NOG,145GY@opiNOG	NA|NA|NA	T	7tm Odorant receptor
evgtrinloc51468c0t1	13037.EHJ71272	1.3e-94	351.3		GO:0003002,GO:0003674,GO:0003682,GO:0005488,GO:0005575,GO:0005622,GO:0005623,GO:0005694,GO:0005700,GO:0006139,GO:0006351,GO:0006355,GO:0006366,GO:0006725,GO:0006807,GO:0006950,GO:0007275,GO:0007389,GO:0007444,GO:0007447,GO:0007450,GO:0008150,GO:0008152,GO:0009058,GO:0009059,GO:0009301,GO:0009889,GO:0009953,GO:0009987,GO:0010467,GO:0010468,GO:0010556,GO:0016070,GO:0018130,GO:0019219,GO:0019222,GO:…	K15183		artNOG[6]	037A5@artNOG,09Y7I@biNOG,0SU7A@inNOG,0TDY3@lepNOG,0V93M@meNOG,0ZNGU@NOG,13FCK@opiNOG,KOG4796@euNOG	NA|NA|NA	K	Occludin homology domain
evgtrinloc51493c0t1	34740.HMEL008677-PA	1.8e-144	517.3					artNOG[6]	0326Y@artNOG,09TM6@biNOG,0SQPM@inNOG,0TBQ7@lepNOG,0V4K6@meNOG,12N9X@opiNOG,COG5022@NOG,KOG0161@euNOG	NA|NA|NA	Z	MYSc
evgtrinloc51503c0t1	13037.EHJ69724	1.1e-197	694.5		GO:0002252,GO:0002376,GO:0006355,GO:0006357,GO:0006582,GO:0006725,GO:0006950,GO:0006952,GO:0006955,GO:0007154,GO:0007165,GO:0007166,GO:0007167,GO:0007169,GO:0007173,GO:0007275,GO:0007424,GO:0007426,GO:0008150,GO:0008152,GO:0008293,GO:0009653,GO:0009889,GO:0009987,GO:0010468,GO:0010556,GO:0018958,GO:0019219,GO:0019222,GO:0019748,GO:0023052,GO:0031323,GO:0031326,GO:0032501,GO:0032502,GO:0035006,GO:…	K06279		artNOG[6]	032V0@artNOG,09VUW@biNOG,0SPQ2@inNOG,0TB2Q@lepNOG,0V6TI@meNOG,0XTJN@NOG,12P9B@opiNOG,KOG3697@euNOG	NA|NA|NA	T	PTB
evgtrinloc51520c0t1	7091.BGIBMGA000420-TA	3.4e-162	576.2	LKB1	GO:0000003,GO:0000226,GO:0000278,GO:0000578,GO:0001700,GO:0002009,GO:0003002,GO:0003006,GO:0003674,GO:0003824,GO:0004672,GO:0005575,GO:0005622,GO:0005623,GO:0005634,GO:0005737,GO:0006403,GO:0006464,GO:0006468,GO:0006793,GO:0006796,GO:0006996,GO:0007010,GO:0007017,GO:0007028,GO:0007049,GO:0007051,GO:0007052,GO:0007162,GO:0007163,GO:0007275,GO:0007276,GO:0007281,GO:0007292,GO:0007308,GO:0007309,GO:…	K07298		artNOG[6]	0328G@artNOG,09YMF@biNOG,0SP6V@inNOG,0TFXQ@lepNOG,0V9J8@meNOG,13HTT@opiNOG,COG0515@NOG,KOG0583@euNOG	NA|NA|NA	T	S_TKc
evgtrinloc51524c0t1	34740.HMEL012046-PA	0	1187.9		GO:0000003,GO:0001667,GO:0003006,GO:0006810,GO:0006897,GO:0006909,GO:0006928,GO:0007276,GO:0007292,GO:0007297,GO:0007298,GO:0008150,GO:0009987,GO:0010631,GO:0016192,GO:0016477,GO:0019953,GO:0022412,GO:0022414,GO:0030154,GO:0030707,GO:0032501,GO:0032502,GO:0032504,GO:0040011,GO:0044699,GO:0044702,GO:0044707,GO:0044763,GO:0044765,GO:0044767,GO:0048468,GO:0048477,GO:0048609,GO:0048610,GO:0048856,GO:…			artNOG[6]	032YU@artNOG,09UFK@biNOG,0SPT3@inNOG,0V5EY@meNOG,0Z3CX@NOG,12QVX@opiNOG,KOG3636@euNOG	NA|NA|NA	S	Rhodanese-like domain
evgtrinloc51526c0t2	34740.HMEL014464-PA	1.4e-39	167.5		GO:0000132,GO:0000226,GO:0000278,GO:0000902,GO:0005575,GO:0005622,GO:0005623,GO:0005737,GO:0006996,GO:0007010,GO:0007017,GO:0007049,GO:0007163,GO:0007275,GO:0007399,GO:0008104,GO:0008150,GO:0009653,GO:0009987,GO:0016043,GO:0022008,GO:0022402,GO:0030010,GO:0030030,GO:0030154,GO:0030182,GO:0031175,GO:0031503,GO:0032501,GO:0032502,GO:0032989,GO:0032990,GO:0033036,GO:0040001,GO:0044424,GO:0044464,GO:…	K04533		artNOG[6]	0361W@artNOG,09YSB@biNOG,0IDZV@euNOG,0SSUR@inNOG,0TCHU@lepNOG,0V9Q7@meNOG,0XSEC@NOG,12SSS@opiNOG	NA|NA|NA	U	Inherit from biNOG: huntingtin
evgtrinloc51530c0t1	13037.EHJ75963	0	1169.1					opiNOG[43]	0JEPC@euNOG,0ZQYF@NOG,1469F@opiNOG	NA|NA|NA
evgtrinloc51543c0t1	13037.EHJ69667	1.1e-140	504.6	IMP	GO:0000003,GO:0000375,GO:0000377,GO:0000398,GO:0003674,GO:0003676,GO:0003723,GO:0003729,GO:0005488,GO:0005575,GO:0005622,GO:0005623,GO:0005634,GO:0005681,GO:0006139,GO:0006396,GO:0006397,GO:0006725,GO:0006807,GO:0007275,GO:0007276,GO:0007283,GO:0007399,GO:0007416,GO:0007517,GO:0007519,GO:0007528,GO:0008150,GO:0008152,GO:0008380,GO:0009888,GO:0009987,GO:0010467,GO:0014706,GO:0016043,GO:0016070,GO:…	K17391		artNOG[6]	034FE@artNOG,09XGB@biNOG,0SR3X@inNOG,0TFAW@lepNOG,0V8ED@meNOG,0ZKB4@NOG,12QIR@opiNOG,KOG2193@euNOG	NA|NA|NA	A	KH domain
evgtrinloc51544c0t1	13037.EHJ75641	1.5e-57	227.3		GO:0000785,GO:0000786,GO:0003674,GO:0003676,GO:0003677,GO:0005488,GO:0005575,GO:0005622,GO:0005623,GO:0005634,GO:0005694,GO:0005737,GO:0005811,GO:0006325,GO:0006333,GO:0006996,GO:0008150,GO:0009987,GO:0016043,GO:0032991,GO:0032993,GO:0043226,GO:0043227,GO:0043228,GO:0043229,GO:0043231,GO:0043232,GO:0044422,GO:0044424,GO:0044427,GO:0044444,GO:0044446,GO:0044464,GO:0044699,GO:0044763,GO:0051276,GO:…	K11252,K11275		artNOG[6]	0377V@artNOG,0A7GM@biNOG,0SU57@inNOG,0VI9I@meNOG,11NV5@NOG,13R30@opiNOG,KOG1744@euNOG	NA|NA|NA	B	Core component of nucleosome. Nucleosomes wrap and compact DNA into chromatin, limiting DNA accessibility to the cellular machineries which require DNA as a template. Histones thereby play a central role in transcription regulation, DNA repair, DNA replication and chromosomal stability. DNA accessibility is regulated via a complex set of post-translational modifications of histones, also called h…
evgtrinloc51548c0t1	13037.EHJ71295	1.7e-09	67.8		GO:0006810,GO:0006897,GO:0006909,GO:0008150,GO:0016192,GO:0044699,GO:0044765,GO:0051179,GO:0051234			artNOG[6]	03549@artNOG,09W0X@biNOG,0SRRC@inNOG,0TH24@lepNOG,0V7UW@meNOG,0XQWI@NOG,12QKF@opiNOG,KOG4670@euNOG	NA|NA|NA	S	Cytochrome B561, N terminal
evgtrinloc51565c0t1	34740.HMEL009770-PA	1.6e-68	263.8		GO:0003674,GO:0003824,GO:0004672,GO:0006464,GO:0006468,GO:0006793,GO:0006796,GO:0008150,GO:0008152,GO:0009987,GO:0016301,GO:0016310,GO:0016740,GO:0016772,GO:0016773,GO:0019538,GO:0036211,GO:0043170,GO:0043412,GO:0044237,GO:0044238,GO:0044260,GO:0044267,GO:0071704	K17542		artNOG[6]	0353M@artNOG,09UM2@biNOG,0SRQQ@inNOG,0V5KF@meNOG,0XQTG@NOG,12QQX@opiNOG,KOG1243@euNOG,KOG3304@euNOG	NA|NA|NA	K	Inherit from biNOG: SCY1-like 3 (S. cerevisiae)
evgtrinloc51571c0t1	7091.BGIBMGA004666-TA	2.6e-101	373.2	RAB10	GO:0000003,GO:0003006,GO:0003674,GO:0003824,GO:0003924,GO:0005575,GO:0005622,GO:0005623,GO:0005737,GO:0006139,GO:0006152,GO:0006163,GO:0006184,GO:0006195,GO:0006725,GO:0006753,GO:0006793,GO:0006796,GO:0006807,GO:0007154,GO:0007267,GO:0007276,GO:0007292,GO:0007295,GO:0008104,GO:0008105,GO:0008150,GO:0008152,GO:0009056,GO:0009116,GO:0009117,GO:0009119,GO:0009141,GO:0009143,GO:0009144,GO:0009146,GO:…	K07903		artNOG[6]	035TM@artNOG,09YQS@biNOG,0SSIG@inNOG,0TC0Z@lepNOG,0V9NP@meNOG,0XPUI@NOG,12RDJ@opiNOG,KOG0078@euNOG	NA|NA|NA	U	Small GTP-binding protein Rab10
evgtrinloc51574c0t1	13037.EHJ65801	4.3e-109	399.4					artNOG[6]	0377F@artNOG,09URR@biNOG,0SUB7@inNOG,0TA7F@lepNOG,0V5R6@meNOG,0XT0M@NOG,1303Y@opiNOG,KOG4018@euNOG	NA|NA|NA	S	RWD
evgtrinloc51586c0t1	34740.HMEL005347-PA	1.5e-226	790.4		GO:0001654,GO:0001736,GO:0001738,GO:0001745,GO:0002009,GO:0003674,GO:0005488,GO:0005515,GO:0005575,GO:0005622,GO:0005623,GO:0005634,GO:0006464,GO:0007154,GO:0007163,GO:0007164,GO:0007267,GO:0007275,GO:0007349,GO:0007423,GO:0008150,GO:0008152,GO:0008589,GO:0009653,GO:0009887,GO:0009888,GO:0009966,GO:0009967,GO:0009968,GO:0009987,GO:0010627,GO:0010646,GO:0010647,GO:0010648,GO:0010740,GO:0010941,GO:…	K10523		artNOG[6]	035G4@artNOG,09TYC@biNOG,0SSCN@inNOG,0TB6E@lepNOG,0V4X7@meNOG,0XQV8@NOG,12QDR@opiNOG,KOG1987@euNOG	NA|NA|NA	D	MATH
evgtrinloc51589c0t1	13037.EHJ67068	6.8e-28	131.3					artNOG[6]	03DJV@artNOG,0AIYK@biNOG,0KHXH@euNOG,0SZ9T@inNOG,0THMQ@lepNOG,0VWFF@meNOG,10QUM@NOG,14WF9@opiNOG	NA|NA|NA	S	BEN domain
evgtrinloc51591c0t1	34740.HMEL015589-PA	1.4e-223	781.2		GO:0006403,GO:0006405,GO:0006406,GO:0006810,GO:0006913,GO:0008150,GO:0009987,GO:0015931,GO:0016482,GO:0016973,GO:0033036,GO:0044699,GO:0044763,GO:0044765,GO:0046907,GO:0050657,GO:0050658,GO:0051028,GO:0051168,GO:0051169,GO:0051179,GO:0051234,GO:0051236,GO:0051641,GO:0051649,GO:0071702,GO:0071705	K18723		artNOG[6]	034JS@artNOG,0A2WK@biNOG,0ST4D@inNOG,0TEMC@lepNOG,0VDRV@meNOG,0XT57@NOG,13I6D@opiNOG,KOG2412@euNOG	NA|NA|NA	A	GLE1-like protein
evgtrinloc51593c0t1	7091.BGIBMGA001476-TA	1e-110	405.2					artNOG[6]	032ZP@artNOG,0A0Y7@biNOG,0IHR9@euNOG,0SPTX@inNOG,0TFSZ@lepNOG,0V6NZ@meNOG,0ZI9Q@NOG,13H7F@opiNOG	NA|NA|NA	S	P4Hc
evgtrinloc51595c0t1	34740.HMEL016201-PA	7.3e-69	265		GO:0000375,GO:0000377,GO:0000398,GO:0005575,GO:0005622,GO:0005623,GO:0005634,GO:0005681,GO:0006139,GO:0006396,GO:0006397,GO:0006725,GO:0006807,GO:0006996,GO:0008150,GO:0008152,GO:0008380,GO:0009987,GO:0010467,GO:0016043,GO:0016070,GO:0016071,GO:0022607,GO:0022613,GO:0022618,GO:0030529,GO:0030532,GO:0032991,GO:0033962,GO:0034622,GO:0034641,GO:0043170,GO:0043226,GO:0043227,GO:0043229,GO:0043231,GO:…	K12620		artNOG[6]	03784@artNOG,0A6PK@biNOG,0SU6S@inNOG,0TFZU@lepNOG,0VHHG@meNOG,1224Q@NOG,13PSQ@opiNOG,KOG1782@euNOG	NA|NA|NA	A	LSM domain
evgtrinloc51597c0t1	13037.EHJ75515	6.1e-79	299.3					artNOG[6]	03D5H@artNOG,0ABKC@biNOG,0KH6T@euNOG,0SZR1@inNOG,0TI3P@lepNOG,0VNMY@meNOG,10RJX@NOG,12VKJ@opiNOG	NA|NA|NA
evgtrinloc51600c0t1	7070.TC015471-PA	1.2e-09	68.6					artNOG[6]	039G6@artNOG,0ABSR@biNOG,0J6X7@euNOG,0VNUV@meNOG,0XX56@NOG,13YZW@opiNOG	NA|NA|NA
evgtrinloc51602c0t1	13037.EHJ74289	4.7e-33	145.6		GO:0003674,GO:0003824,GO:0003998,GO:0008150,GO:0008152,GO:0016787,GO:0016817,GO:0016818	K01512		artNOG[6]	038NG@artNOG,0ABEZ@biNOG,0SVFT@inNOG,0VNFX@meNOG,126ER@NOG,13UWJ@opiNOG,KOG3360@euNOG	NA|NA|NA	C	K01512 acylphosphatase EC 3.6.1.7
evgtrinloc51603c0t2	34740.HMEL003316-PA	2.9e-59	233.4					artNOG[6]	03H93@artNOG,0B3PN@biNOG,0INS2@euNOG,0T3RS@inNOG,0TI96@lepNOG,0WG3Q@meNOG,122IM@NOG,13BUQ@opiNOG	NA|NA|NA
evgtrinloc51604c0t1	34740.HMEL005299-PA	1.6e-161	573.9					meNOG[21]	0ADRD@biNOG,0KFU6@euNOG,0VQYB@meNOG,10SZV@NOG,12Y8W@opiNOG	NA|NA|NA	S	RNA recognition motif. (a.k.a. RRM, RBD, or RNP domain)
evgtrinloc51608c0t2	13037.EHJ64403	1e-91	341.7					artNOG[6]	035EG@artNOG,09TBI@biNOG,0SSJT@inNOG,0TAEE@lepNOG,0V4AP@meNOG,12QRI@opiNOG,COG5109@NOG,KOG2817@euNOG	NA|NA|NA	O	LisH
evgtrinloc51612c0t1	7091.BGIBMGA009625-TA	4.4e-35	152.5		GO:0000375,GO:0000377,GO:0000381,GO:0000398,GO:0003674,GO:0003676,GO:0003723,GO:0003729,GO:0005488,GO:0005575,GO:0005622,GO:0005623,GO:0005634,GO:0005681,GO:0006139,GO:0006396,GO:0006397,GO:0006725,GO:0006807,GO:0008150,GO:0008152,GO:0008380,GO:0009987,GO:0010467,GO:0010468,GO:0016070,GO:0016071,GO:0019219,GO:0019222,GO:0030529,GO:0031323,GO:0032991,GO:0034641,GO:0043170,GO:0043226,GO:0043227,GO:…	K12822		artNOG[6]	033H5@artNOG,09WVC@biNOG,0SQ90@inNOG,0V7TC@meNOG,0ZRGA@NOG,12QSX@opiNOG,KOG2253@euNOG	NA|NA|NA	A	PWI
evgtrinloc51613c0t1	13037.EHJ75837	8.3e-65	253.1					artNOG[6]	039HP@artNOG,0ABMB@biNOG,0J670@euNOG,0SWCN@inNOG,0VNP3@meNOG,0Y0UX@NOG,13ZG2@opiNOG	NA|NA|NA
evgtrinloc51618c0t1	13037.EHJ65050	5.2e-140	502.7	RHO-7	GO:0006944,GO:0006996,GO:0007005,GO:0008053,GO:0008150,GO:0009987,GO:0016043,GO:0016044,GO:0044699,GO:0044763,GO:0048284,GO:0061024,GO:0061025,GO:0071840	K09650		artNOG[6]	035V0@artNOG,09U31@biNOG,0SRG5@inNOG,0TFY8@lepNOG,0V522@meNOG,12T1D@opiNOG,COG0705@NOG,KOG2980@euNOG	NA|NA|NA	T	Rhomboid family
evgtrinloc51623c0t1	13037.EHJ64117	0	1677.9			K14650		artNOG[6]	037CY@artNOG,0A298@biNOG,0SU9R@inNOG,0TEWP@lepNOG,0VD51@meNOG,0ZS4D@NOG,13HG0@opiNOG,KOG1973@euNOG,KOG2389@euNOG	NA|NA|NA	B, K	BTP
evgtrinloc51630c0t1	13037.EHJ66404	7.6e-31	138.3			K12866		artNOG[6]	033F6@artNOG,09YR9@biNOG,0SQMU@inNOG,0TEX1@lepNOG,0VBB6@meNOG,115S5@NOG,13PN6@opiNOG,KOG4672@euNOG	NA|NA|NA	S	WW domain binding protein 11
evgtrinloc51633c0t1	13037.EHJ75034	3.3e-266	922.5	APP-BP1	GO:0003674,GO:0003824,GO:0004839,GO:0005488,GO:0005515,GO:0005575,GO:0006464,GO:0008150,GO:0008152,GO:0008641,GO:0009987,GO:0019538,GO:0032446,GO:0032991,GO:0036211,GO:0043170,GO:0043234,GO:0043412,GO:0044237,GO:0044238,GO:0044260,GO:0044267,GO:0045116,GO:0070647,GO:0071704	K04532		artNOG[6]	032NV@artNOG,09WSJ@biNOG,0SQ03@inNOG,0TAKM@lepNOG,0V7QV@meNOG,12P6F@opiNOG,COG0476@NOG,KOG2016@euNOG	NA|NA|NA	O	Inherit from inNOG: NEDD8-activating enzyme E1 regulatory
evgtrinloc51636c0t1	7425.NV10716-PA	7.5e-52	209.1			K09114		artNOG[6]	03HBG@artNOG,0B400@biNOG,0IPD6@euNOG,0T3TP@inNOG,0WGF6@meNOG,11X99@NOG,13CCP@opiNOG	NA|NA|NA	K	Helix-loop-helix DNA-binding domain
evgtrinloc51646c0t1	13037.EHJ71299	1.3e-89	334.3		GO:0000003,GO:0002064,GO:0003006,GO:0003674,GO:0003824,GO:0005575,GO:0005622,GO:0005623,GO:0005737,GO:0005739,GO:0006629,GO:0006644,GO:0006650,GO:0006655,GO:0006793,GO:0006796,GO:0006996,GO:0007005,GO:0007006,GO:0007275,GO:0007276,GO:0007281,GO:0007283,GO:0007286,GO:0007291,GO:0007349,GO:0008150,GO:0008152,GO:0008374,GO:0008610,GO:0008654,GO:0009058,GO:0009653,GO:0009888,GO:0009987,GO:0016043,GO:…	K13511		artNOG[6]	031Y5@artNOG,09XJ5@biNOG,0SNYK@inNOG,0TF7Z@lepNOG,0V8H8@meNOG,0XT5T@NOG,13HSK@opiNOG,KOG2847@euNOG	NA|NA|NA	I	Acyltransferase
evgtrinloc51649c0t1	34740.HMEL013898-PA	2.4e-110	403.7		GO:0000428,GO:0003674,GO:0003824,GO:0003899,GO:0005575,GO:0005622,GO:0005623,GO:0005634,GO:0005654,GO:0005666,GO:0006139,GO:0006351,GO:0006383,GO:0006725,GO:0006807,GO:0007275,GO:0007399,GO:0008150,GO:0008152,GO:0009058,GO:0009059,GO:0009987,GO:0010467,GO:0016070,GO:0016740,GO:0016772,GO:0016779,GO:0018130,GO:0019438,GO:0022008,GO:0030154,GO:0030880,GO:0031974,GO:0031981,GO:0032501,GO:0032502,GO:…	K03022		artNOG[6]	036GY@artNOG,0A1V4@biNOG,0SQTG@inNOG,0TCHZ@lepNOG,0VCQS@meNOG,13IRY@opiNOG,COG1095@NOG,KOG3297@euNOG	NA|NA|NA	K	RNA polymerase III subunit Rpc25
evgtrinloc51657c0t1	13037.EHJ66730	3.2e-87	327	EWG	GO:0001071,GO:0002165,GO:0003008,GO:0003674,GO:0003676,GO:0003677,GO:0003700,GO:0005488,GO:0005575,GO:0005622,GO:0005623,GO:0005634,GO:0006355,GO:0007154,GO:0007267,GO:0007268,GO:0007275,GO:0007399,GO:0007417,GO:0007444,GO:0007517,GO:0007552,GO:0007560,GO:0008150,GO:0008582,GO:0009653,GO:0009791,GO:0009886,GO:0009887,GO:0009889,GO:0009966,GO:0009967,GO:0009987,GO:0010468,GO:0010556,GO:0010646,GO:…	K11831		artNOG[6]	0325Z@artNOG,0A0PB@biNOG,0IDYK@euNOG,0SP4W@inNOG,0TCKT@lepNOG,0V5BH@meNOG,0XNU7@NOG,12NNV@opiNOG	NA|NA|NA	K	Nrf1 activator activation site binding domain
evgtrinloc51665c0t1	13037.EHJ70952	3.4e-46	189.5		GO:0007275,GO:0007399,GO:0008150,GO:0009987,GO:0022008,GO:0030154,GO:0032501,GO:0032502,GO:0044699,GO:0044707,GO:0044763,GO:0048731,GO:0048856,GO:0048869			artNOG[6]	038RF@artNOG,0AAWH@biNOG,0J4E4@euNOG,0SVP4@inNOG,0THS2@lepNOG,0VMAP@meNOG,1279B@NOG,13XN8@opiNOG	NA|NA|NA
evgtrinloc51666c0t1	34740.HMEL007787-PA	1.5e-92	344					artNOG[6]	032CH@artNOG,09YNV@biNOG,0IJ25@euNOG,0SQDG@inNOG,0TE69@lepNOG,0V45Z@meNOG,0Z2QM@NOG,13F13@opiNOG	NA|NA|NA	S	Inherit from biNOG: chromosome 16 open reading frame 52
evgtrinloc51667c0t1	13037.EHJ64329	7.4e-90	335.5					artNOG[6]	03D0K@artNOG,09WE2@biNOG,0SZW4@inNOG,0TDPW@lepNOG,0VBM2@meNOG,13HE5@opiNOG,COG5199@NOG,KOG2046@euNOG	NA|NA|NA	Z	Calponin homology (CH) domain
evgtrinloc51668c0t1	34740.HMEL007443-PA	4.4e-34	149.1			K18182		artNOG[6]	038T7@artNOG,0A8E7@biNOG,0J12X@euNOG,0SVW9@inNOG,0VJA7@meNOG,1273P@NOG,13UZW@opiNOG	NA|NA|NA	O	Inherit from biNOG: COX16 cytochrome c oxidase assembly homolog (S. cerevisiae)
evgtrinloc51669c0t1	7091.BGIBMGA002087-TA	3.4e-35	152.9			K07253		artNOG[6]	03CQ6@artNOG,0A9C2@biNOG,0T06W@inNOG,0TGYP@lepNOG,0VK8W@meNOG,122MF@NOG,14VU8@opiNOG,KOG1759@euNOG	NA|NA|NA	V	Macrophage migration inhibitory factor (MIF)
evgtrinloc51670c0t1	13037.EHJ68864	1.1e-93	347.8	NAA20	GO:0003674,GO:0003824,GO:0008150,GO:0008152,GO:0016410,GO:0016740,GO:0016746,GO:0016747,GO:0019186	K17972		artNOG[6]	0332U@artNOG,0A0IY@biNOG,0SPWG@inNOG,0VBF4@meNOG,12SWU@opiNOG,COG0456@NOG,KOG3234@euNOG	NA|NA|NA	S	FR47-like protein
evgtrinloc51671c0t1	13037.EHJ75419	2.6e-115	420.2		GO:0003674,GO:0003824,GO:0004091,GO:0005575,GO:0005622,GO:0005623,GO:0005737,GO:0008150,GO:0008152,GO:0016787,GO:0016788,GO:0044424,GO:0044464,GO:0052689	K06130		artNOG[6]	034ET@artNOG,09XEB@biNOG,0SRPM@inNOG,0TCGB@lepNOG,0V8CE@meNOG,13J66@opiNOG,COG0400@NOG,KOG2112@euNOG	NA|NA|NA	I	Phospholipase/Carboxylesterase
evgtrinloc51674c0t1	7091.BGIBMGA003924-TA	1.6e-113	414.1	NDUFS8	GO:0003674,GO:0003824,GO:0003954,GO:0005575,GO:0005622,GO:0005623,GO:0005737,GO:0005739,GO:0005740,GO:0005743,GO:0005746,GO:0005747,GO:0006091,GO:0006119,GO:0006120,GO:0006793,GO:0006796,GO:0008137,GO:0008150,GO:0008152,GO:0009987,GO:0015980,GO:0016020,GO:0016310,GO:0016491,GO:0016651,GO:0016655,GO:0019866,GO:0022900,GO:0022904,GO:0030964,GO:0031090,GO:0031966,GO:0031967,GO:0031975,GO:0032991,GO:…	K03941		artNOG[6]	032Q1@artNOG,09YVW@biNOG,0SQXR@inNOG,0TDBT@lepNOG,0V9TR@meNOG,12Q67@opiNOG,COG1143@NOG,KOG3256@euNOG	NA|NA|NA	C	4Fe-4S binding domain
evgtrinloc51679c0t1	13037.EHJ72887	2.7e-65	253.1		GO:0000075,GO:0000077,GO:0000428,GO:0003674,GO:0003824,GO:0003899,GO:0005575,GO:0005622,GO:0005623,GO:0005634,GO:0005654,GO:0005665,GO:0006139,GO:0006351,GO:0006366,GO:0006725,GO:0006807,GO:0006950,GO:0006974,GO:0007049,GO:0007093,GO:0007095,GO:0007346,GO:0008150,GO:0008152,GO:0009058,GO:0009059,GO:0009987,GO:0010467,GO:0010564,GO:0010948,GO:0016070,GO:0016591,GO:0016740,GO:0016772,GO:0016779,GO:…	K03014		artNOG[6]	037KB@artNOG,0A6R4@biNOG,0SUDZ@inNOG,0TFZV@lepNOG,0VHIZ@meNOG,13UD6@opiNOG,COG1758@NOG,KOG3405@euNOG	NA|NA|NA	K	DNA-directed RNA polymerase subunit 6-like protein
evgtrinloc51681c0t1	13037.EHJ65410	1.2e-81	308.1					artNOG[6]	037FT@artNOG,0A0BV@biNOG,0SUCQ@inNOG,0TBSY@lepNOG,0VB81@meNOG,11PEN@NOG,13TQV@opiNOG,KOG4827@euNOG	NA|NA|NA	B, D, L	Inherit from biNOG: ER membrane protein complex subunit 10
evgtrinloc51685c0t1	34740.HMEL008657-PA	1.5e-53	214.2					artNOG[6]	03877@artNOG,0A7QC@biNOG,0SV2B@inNOG,0VIIV@meNOG,122TT@NOG,13V8V@opiNOG,KOG4605@euNOG	NA|NA|NA	S	Iron-binding zinc finger CDGSH type
evgtrinloc51687c0t1	34740.HMEL013982-PA	8.1e-62	241.9		GO:0005575,GO:0005622,GO:0005623,GO:0005856,GO:0005875,GO:0015630,GO:0032991,GO:0043226,GO:0043228,GO:0043229,GO:0043232,GO:0043234,GO:0044422,GO:0044424,GO:0044430,GO:0044446,GO:0044464	K15439		artNOG[6]	0397A@artNOG,09XNU@biNOG,0SVUD@inNOG,0V82I@meNOG,12SKT@opiNOG,COG0625@NOG,KOG0867@euNOG	NA|NA|NA	O	Glutathione S-transferase, C-terminal domain
evgtrinloc51690c0t1	34740.HMEL017560-PA	2.2e-94	350.1					artNOG[6]	035XQ@artNOG,09U3U@biNOG,0STB2@inNOG,0TBY8@lepNOG,0V52Y@meNOG,13QMC@opiNOG,COG0023@NOG,KOG3239@euNOG	NA|NA|NA	J	Translation initiation factor SUI1
evgtrinloc51692c0t1	34740.HMEL003315-PA	1.2e-116	425.2					artNOG[6]	03CSB@artNOG,0A8R3@biNOG,0KGG9@euNOG,0T04M@inNOG,0TECV@lepNOG,0VJMS@meNOG,10SB0@NOG,12X07@opiNOG	NA|NA|NA
evgtrinloc51694c0t1	34740.HMEL015644-PA	1.3e-59	234.2			K13628		artNOG[6]	0378X@artNOG,0A6MA@biNOG,0SUAA@inNOG,0TG1A@lepNOG,0VHFF@meNOG,13RB9@opiNOG,COG0316@NOG,KOG1120@euNOG	NA|NA|NA	P	Iron-sulphur cluster biosynthesis
evgtrinloc51695c0t1	13037.EHJ64976	1.4e-159	567.4		GO:0000226,GO:0000278,GO:0000375,GO:0000377,GO:0000398,GO:0003674,GO:0003676,GO:0003677,GO:0003684,GO:0005488,GO:0005575,GO:0005622,GO:0005623,GO:0005634,GO:0005681,GO:0005686,GO:0006139,GO:0006396,GO:0006397,GO:0006725,GO:0006807,GO:0006996,GO:0007010,GO:0007017,GO:0007049,GO:0007051,GO:0007052,GO:0007275,GO:0007399,GO:0008150,GO:0008152,GO:0008380,GO:0009987,GO:0010467,GO:0016043,GO:0016070,GO:…	K12830		artNOG[6]	033Y1@artNOG,0A0UI@biNOG,0SQM7@inNOG,0TA5C@lepNOG,0VD6G@meNOG,0XPFQ@NOG,12QHE@opiNOG,KOG1898@euNOG	NA|NA|NA	A	CPSF A subunit region
evgtrinloc51697c0t1	34740.HMEL012894-PA	6.1e-116	422.2		GO:0002165,GO:0005575,GO:0006950,GO:0007154,GO:0007275,GO:0007431,GO:0007435,GO:0007552,GO:0007559,GO:0008150,GO:0008219,GO:0009267,GO:0009605,GO:0009653,GO:0009791,GO:0009886,GO:0009888,GO:0009892,GO:0009894,GO:0009895,GO:0009966,GO:0009968,GO:0009987,GO:0009991,GO:0010506,GO:0010507,GO:0010646,GO:0010648,GO:0010941,GO:0012501,GO:0016020,GO:0016021,GO:0016265,GO:0016271,GO:0019219,GO:0019222,GO:…			artNOG[6]	032KX@artNOG,09YYW@biNOG,0SPH2@inNOG,0TE70@lepNOG,0V9WJ@meNOG,11GCT@NOG,12RII@opiNOG,KOG1629@euNOG	NA|NA|NA	V	Pfam:UPF0005
evgtrinloc51698c0t1	7091.BGIBMGA008861-TA	1.2e-72	277.7	TPNCII	GO:0003674,GO:0005488,GO:0005509,GO:0043167,GO:0043169,GO:0046872			artNOG[6]	036U4@artNOG,0A786@biNOG,0STM8@inNOG,0TC21@lepNOG,0VI2J@meNOG,13QMJ@opiNOG,COG5126@NOG,KOG0027@euNOG	NA|NA|NA	T	Pfam:efhand
evgtrinloc51699c0t1	13037.EHJ74560	5.3e-100	369	GPX	GO:0003674,GO:0003824,GO:0004601,GO:0004602,GO:0005575,GO:0005622,GO:0005623,GO:0005737,GO:0005739,GO:0005794,GO:0006950,GO:0006979,GO:0006982,GO:0008150,GO:0008152,GO:0010033,GO:0016209,GO:0016491,GO:0016684,GO:0033194,GO:0042221,GO:0043226,GO:0043227,GO:0043229,GO:0043231,GO:0044424,GO:0044444,GO:0044464,GO:0044710,GO:0050896,GO:0055114,GO:1901700	K00432		artNOG[6]	036SG@artNOG,0A8C1@biNOG,0STPZ@inNOG,0TFU9@lepNOG,0VGAE@meNOG,13PTF@opiNOG,COG0386@NOG,KOG1651@euNOG	NA|NA|NA	O	Glutathione peroxidase
evgtrinloc51701c0t1	34740.HMEL009771-PA	5.9e-68	262.3		GO:0003674,GO:0003824,GO:0003954,GO:0005575,GO:0005622,GO:0005623,GO:0005737,GO:0005739,GO:0005740,GO:0005743,GO:0005746,GO:0005747,GO:0006091,GO:0006119,GO:0006120,GO:0006793,GO:0006796,GO:0008137,GO:0008150,GO:0008152,GO:0009987,GO:0015980,GO:0016020,GO:0016310,GO:0016491,GO:0016651,GO:0016655,GO:0019866,GO:0022900,GO:0022904,GO:0030964,GO:0031090,GO:0031966,GO:0031967,GO:0031975,GO:0032991,GO:…	K03964		artNOG[6]	038I3@artNOG,09YIH@biNOG,0SVDQ@inNOG,0TAH6@lepNOG,0V8QC@meNOG,11WEY@NOG,12QUX@opiNOG,KOG4040@euNOG	NA|NA|NA	C	NADH-ubiquinone oxidoreductase ASHI subunit (CI-ASHI or NDUFB8)
evgtrinloc51702c0t1	34740.HMEL012939-PA	2.7e-69	266.5					artNOG[6]	037M6@artNOG,0A8RT@biNOG,0IZKY@euNOG,0SUHK@inNOG,0TB1V@lepNOG,0VJNG@meNOG,11S8D@NOG,13T8E@opiNOG	NA|NA|NA
evgtrinloc51703c0t1	13037.EHJ71367	1e-130	471.5	EIF3-S5	GO:0002165,GO:0003674,GO:0003676,GO:0003723,GO:0003743,GO:0005488,GO:0005575,GO:0005622,GO:0005623,GO:0005737,GO:0005852,GO:0006412,GO:0006413,GO:0007275,GO:0007431,GO:0007435,GO:0007552,GO:0007559,GO:0008135,GO:0008150,GO:0008152,GO:0008219,GO:0008593,GO:0009058,GO:0009059,GO:0009653,GO:0009791,GO:0009886,GO:0009888,GO:0009966,GO:0009967,GO:0009987,GO:0010467,GO:0010646,GO:0010647,GO:0012501,GO:…	K03249		artNOG[6]	034XI@artNOG,09Y4U@biNOG,0SRIR@inNOG,0TCGI@lepNOG,0V92A@meNOG,12PB3@opiNOG,COG1310@NOG,KOG2975@euNOG	NA|NA|NA	J	Component of the eukaryotic translation initiation factor 3 (eIF-3) complex, which is involved in protein synthesis and, together with other initiation factors, stimulates binding of mRNA and methionyl-tRNAi to the 40S ribosome (By similarity)
evgtrinloc51705c1t1	34740.HMEL006232-PA	2e-56	223.4	RPL30		K02908		artNOG[6]	036ZM@artNOG,0A7EU@biNOG,0SU0I@inNOG,0VI9C@meNOG,13SMK@opiNOG,COG1911@NOG,KOG2988@euNOG	NA|NA|NA	J	ribosomal protein
evgtrinloc51706c0t1	34740.HMEL006014-PA	2.2e-40	170.2					artNOG[6]	03AR0@artNOG,0AAJS@biNOG,0JGYX@euNOG,0SXDW@inNOG,0VMIC@meNOG,0YVKS@NOG,14980@opiNOG	NA|NA|NA	S	Insect cuticle protein
evgtrinloc51707c0t1	34740.HMEL016985-PA	4.9e-75	285.8					artNOG[6]	0376H@artNOG,0A8QD@biNOG,0SU9P@inNOG,0TCG9@lepNOG,0VJM4@meNOG,13RVR@opiNOG,COG5126@NOG,KOG0030@euNOG	NA|NA|NA	Z	Inherit from inNOG: myosin light chain
evgtrinloc51708c0t1	34740.HMEL011883-PA	3.5e-30	135.6	RPL29	GO:0003674,GO:0003682,GO:0003735,GO:0005198,GO:0005488,GO:0005575,GO:0005622,GO:0005623,GO:0005737,GO:0005829,GO:0005840,GO:0006412,GO:0008150,GO:0008152,GO:0009058,GO:0009059,GO:0009987,GO:0010467,GO:0015934,GO:0019538,GO:0022625,GO:0022626,GO:0030529,GO:0032991,GO:0034645,GO:0043170,GO:0043226,GO:0043228,GO:0043229,GO:0043232,GO:0044237,GO:0044238,GO:0044249,GO:0044260,GO:0044267,GO:0044391,GO:…	K02905		artNOG[6]	03930@artNOG,0AABE@biNOG,0SW07@inNOG,0VM9A@meNOG,12428@NOG,13W61@opiNOG,KOG3504@euNOG	NA|NA|NA	J	ribosomal protein
evgtrinloc51709c0t2	34740.HMEL009926-PA	4e-140	502.7	RPS4	GO:0000022,GO:0000226,GO:0000278,GO:0003674,GO:0003735,GO:0005198,GO:0005575,GO:0005622,GO:0005623,GO:0005737,GO:0005829,GO:0005840,GO:0006412,GO:0006996,GO:0007010,GO:0007017,GO:0007049,GO:0007051,GO:0007052,GO:0007098,GO:0008150,GO:0008152,GO:0009058,GO:0009059,GO:0009987,GO:0010467,GO:0015935,GO:0016043,GO:0019538,GO:0022402,GO:0022626,GO:0022627,GO:0030529,GO:0031023,GO:0032991,GO:0034645,GO:…	K02987		artNOG[6]	0343M@artNOG,09YK4@biNOG,0SQSH@inNOG,0V9HW@meNOG,12QAG@opiNOG,COG1471@NOG,KOG0378@euNOG	NA|NA|NA	J	ribosomal protein
evgtrinloc51710c0t1	7091.BGIBMGA001587-TA	1.7e-130	470.7	TM2	GO:0003674,GO:0003779,GO:0005488,GO:0005515,GO:0005575,GO:0005622,GO:0005623,GO:0005737,GO:0005856,GO:0005862,GO:0005865,GO:0007275,GO:0007507,GO:0008092,GO:0008150,GO:0015629,GO:0030016,GO:0030017,GO:0032501,GO:0032502,GO:0036379,GO:0043226,GO:0043228,GO:0043229,GO:0043232,GO:0043292,GO:0044422,GO:0044424,GO:0044430,GO:0044444,GO:0044446,GO:0044449,GO:0044464,GO:0044699,GO:0044707,GO:0044767,GO:…	K10373,K10374		artNOG[6]	0360W@artNOG,09XR3@biNOG,0SSTG@inNOG,0TF7N@lepNOG,0V7TQ@meNOG,0XR5K@NOG,12RF9@opiNOG,KOG1003@euNOG	NA|NA|NA	Z	Tropomyosin
evgtrinloc51711c0t1	7091.BGIBMGA000066-TA	4.3e-66	255.8	RPL32	GO:0000022,GO:0000226,GO:0000228,GO:0000278,GO:0003674,GO:0003735,GO:0005198,GO:0005575,GO:0005622,GO:0005623,GO:0005634,GO:0005694,GO:0005730,GO:0005737,GO:0005829,GO:0005840,GO:0006412,GO:0006996,GO:0007010,GO:0007017,GO:0007049,GO:0007051,GO:0007052,GO:0008150,GO:0008152,GO:0009058,GO:0009059,GO:0009987,GO:0010467,GO:0015934,GO:0016043,GO:0019538,GO:0022402,GO:0022625,GO:0022626,GO:0030529,GO:…	K02912		artNOG[6]	0379G@artNOG,0A6Q0@biNOG,0STFY@inNOG,0TEKP@lepNOG,0VHHZ@meNOG,13PT9@opiNOG,COG1717@NOG,KOG0878@euNOG	NA|NA|NA	J	Ribosomal protein L32
evgtrinloc51713c1t1	34740.HMEL009472-PA	6.8e-46	188.7					artNOG[6]	0387Q@artNOG,0A985@biNOG,0JDIF@euNOG,0SX86@inNOG,0TGNI@lepNOG,0VJJ1@meNOG,11VJY@NOG,13V21@opiNOG	NA|NA|NA	S	Insect cuticle protein
evgtrinloc51714c0t1	13037.EHJ72873	6e-169	599		GO:0003674,GO:0003824,GO:0004091,GO:0005575,GO:0005622,GO:0005623,GO:0005737,GO:0005811,GO:0008150,GO:0008152,GO:0016787,GO:0016788,GO:0044424,GO:0044444,GO:0044464,GO:0052689	K13698,K13699		artNOG[6]	03277@artNOG,09XBW@biNOG,0SP5W@inNOG,0TCPQ@lepNOG,0V8A6@meNOG,12P3C@opiNOG,COG0596@NOG,KOG4409@euNOG	NA|NA|NA	S	alpha/beta hydrolase fold
evgtrinloc51716c0t2	13037.EHJ77408	2.2e-77	293.5	RPS11	GO:0000022,GO:0000226,GO:0000228,GO:0000278,GO:0003674,GO:0003735,GO:0005198,GO:0005575,GO:0005622,GO:0005623,GO:0005634,GO:0005694,GO:0005730,GO:0005737,GO:0005829,GO:0005840,GO:0006412,GO:0006996,GO:0007010,GO:0007017,GO:0007049,GO:0007051,GO:0007052,GO:0007275,GO:0007399,GO:0008150,GO:0008152,GO:0009058,GO:0009059,GO:0009987,GO:0010467,GO:0015935,GO:0016043,GO:0019538,GO:0022008,GO:0022402,GO:…	K02949		artNOG[6]	036K1@artNOG,0A0YI@biNOG,0STHS@inNOG,0TFV0@lepNOG,0VBV0@meNOG,13PUI@opiNOG,COG0186@NOG,KOG1728@euNOG	NA|NA|NA	J	Ribosomal protein S17
evgtrinloc51717c1t1	34740.HMEL015245-PA	3.4e-110	402.9	RPS8	GO:0000462,GO:0003674,GO:0003735,GO:0005198,GO:0005575,GO:0005622,GO:0005623,GO:0005737,GO:0005829,GO:0005840,GO:0006139,GO:0006364,GO:0006396,GO:0006412,GO:0006414,GO:0006725,GO:0006807,GO:0007275,GO:0007399,GO:0008150,GO:0008152,GO:0009058,GO:0009059,GO:0009987,GO:0010467,GO:0015935,GO:0016070,GO:0016072,GO:0019538,GO:0022008,GO:0022613,GO:0022626,GO:0022627,GO:0030154,GO:0030490,GO:0030529,GO:…	K02995		artNOG[6]	0351T@artNOG,09WP6@biNOG,0SPKF@inNOG,0TBXF@lepNOG,0V5XF@meNOG,12QT6@opiNOG,COG2007@NOG,KOG3283@euNOG	NA|NA|NA	J	40S ribosomal protein S8
evgtrinloc51718c0t1	13037.EHJ79137	3.9e-94	349.7					meNOG[21]	0AEJ0@biNOG,0KHUT@euNOG,0VRSY@meNOG,10QXC@NOG,14WJQ@opiNOG	NA|NA|NA
evgtrinloc51719c0t1	34740.HMEL011655-PA	1.9e-234	816.6	RPL3	GO:0000022,GO:0000226,GO:0000278,GO:0003674,GO:0003735,GO:0005198,GO:0005575,GO:0005622,GO:0005623,GO:0005737,GO:0005829,GO:0005840,GO:0006412,GO:0006996,GO:0007010,GO:0007017,GO:0007049,GO:0007051,GO:0007052,GO:0007098,GO:0008150,GO:0008152,GO:0009058,GO:0009059,GO:0009987,GO:0010467,GO:0015934,GO:0016043,GO:0019538,GO:0022402,GO:0022625,GO:0022626,GO:0030529,GO:0031023,GO:0032991,GO:0034645,GO:…	K02925		artNOG[6]	033SJ@artNOG,0A03M@biNOG,0SRUW@inNOG,0TEH6@lepNOG,0VAZV@meNOG,12P3I@opiNOG,COG0087@NOG,KOG0746@euNOG	NA|NA|NA	J	Ribosomal protein L3
evgtrinloc51720c0t1	7091.BGIBMGA010970-TA	1.3e-71	274.2	RPL26	GO:0000022,GO:0000226,GO:0000278,GO:0003674,GO:0003735,GO:0005198,GO:0005575,GO:0005622,GO:0005623,GO:0005737,GO:0005829,GO:0005840,GO:0006412,GO:0006996,GO:0007010,GO:0007017,GO:0007049,GO:0007051,GO:0007052,GO:0008150,GO:0008152,GO:0009058,GO:0009059,GO:0009987,GO:0010467,GO:0015934,GO:0016043,GO:0019538,GO:0022402,GO:0022625,GO:0022626,GO:0030529,GO:0032991,GO:0034645,GO:0043170,GO:0043226,GO:…	K02898		artNOG[6]	036GM@artNOG,0A704@biNOG,0STQD@inNOG,0TARP@lepNOG,0VEU7@meNOG,13Q5F@opiNOG,COG0198@NOG,KOG3401@euNOG	NA|NA|NA	J	KOW motif
evgtrinloc51722c0t1	7091.BGIBMGA003923-TA	2.3e-64	250	RPS24	GO:0003674,GO:0003735,GO:0005198,GO:0005575,GO:0005622,GO:0005623,GO:0005737,GO:0005829,GO:0005840,GO:0006412,GO:0008150,GO:0008152,GO:0009058,GO:0009059,GO:0009987,GO:0010467,GO:0015935,GO:0019538,GO:0022626,GO:0022627,GO:0030529,GO:0032991,GO:0034645,GO:0043170,GO:0043226,GO:0043228,GO:0043229,GO:0043232,GO:0044237,GO:0044238,GO:0044249,GO:0044260,GO:0044267,GO:0044391,GO:0044422,GO:0044424,GO:…	K02974		artNOG[6]	0378Q@artNOG,0A6M6@biNOG,0SU0Q@inNOG,0TEW1@lepNOG,0VHFB@meNOG,13PU3@opiNOG,COG2004@NOG,KOG3424@euNOG	NA|NA|NA	J	40S ribosomal protein S24
evgtrinloc51723c0t1	7091.BGIBMGA008881-TA	1.9e-102	377.1	RPL11	GO:0000022,GO:0000226,GO:0000228,GO:0000278,GO:0003674,GO:0003735,GO:0005198,GO:0005488,GO:0005515,GO:0005575,GO:0005622,GO:0005623,GO:0005634,GO:0005694,GO:0005700,GO:0005703,GO:0005730,GO:0005737,GO:0005829,GO:0005840,GO:0006412,GO:0006996,GO:0007010,GO:0007017,GO:0007049,GO:0007051,GO:0007052,GO:0007098,GO:0008150,GO:0008152,GO:0009058,GO:0009059,GO:0009987,GO:0010467,GO:0015934,GO:0016043,GO:…	K02868		artNOG[6]	032Y5@artNOG,09UCI@biNOG,0SQWE@inNOG,0TG1T@lepNOG,0V5BS@meNOG,12NP1@opiNOG,COG0094@NOG,KOG0397@euNOG	NA|NA|NA	J	ribosomal L5P family C-terminus
evgtrinloc51724c0t1	13037.EHJ70750	9.4e-154	548.1	RPL5	GO:0003674,GO:0003676,GO:0003723,GO:0003735,GO:0005198,GO:0005488,GO:0005515,GO:0005575,GO:0005622,GO:0005623,GO:0005737,GO:0005829,GO:0005840,GO:0006412,GO:0008097,GO:0008150,GO:0008152,GO:0009058,GO:0009059,GO:0009987,GO:0010467,GO:0015934,GO:0019538,GO:0019843,GO:0022625,GO:0022626,GO:0030529,GO:0032991,GO:0034645,GO:0043170,GO:0043226,GO:0043228,GO:0043229,GO:0043232,GO:0044237,GO:0044238,GO:…	K02932		artNOG[6]	0338D@artNOG,09VZV@biNOG,0SQ1D@inNOG,0TDER@lepNOG,0V6YB@meNOG,12PKP@opiNOG,COG0256@NOG,KOG0875@euNOG	NA|NA|NA	J	ribosomal protein L5
evgtrinloc51726c1t1	34740.HMEL008747-PA	3.3e-47	193			K02270		artNOG[6]	039AN@artNOG,0A8WB@biNOG,0JMEB@euNOG,0SW3V@inNOG,0TGJ6@lepNOG,0VJSP@meNOG,0ZTB2@NOG,14B9K@opiNOG	NA|NA|NA	C	Cytochrome c oxidase subunit VIIa
evgtrinloc51727c0t1	13037.EHJ70964	1.7e-50	204.9					artNOG[6]	03ARG@artNOG,0AA27@biNOG,0JEFA@euNOG,0SXPN@inNOG,0TGY9@lepNOG,0VM3A@meNOG,0YXZN@NOG,1493T@opiNOG	NA|NA|NA	S	Cuticular protein RR-2 motif 59
evgtrinloc51728c0t1	13037.EHJ75994	1.1e-173	614.8		GO:0003674,GO:0003676,GO:0003723,GO:0003729,GO:0005488,GO:0005575,GO:0005622,GO:0005623,GO:0005634,GO:0005694,GO:0005700,GO:0005703,GO:0005737,GO:0006325,GO:0006996,GO:0008150,GO:0009892,GO:0009987,GO:0010468,GO:0010605,GO:0010608,GO:0010629,GO:0016043,GO:0016246,GO:0016441,GO:0016442,GO:0016458,GO:0019222,GO:0030529,GO:0031047,GO:0031332,GO:0032991,GO:0035194,GO:0040029,GO:0043226,GO:0043227,GO:…	K13199		artNOG[6]	037TZ@artNOG,0A1H7@biNOG,0SUPV@inNOG,0TD76@lepNOG,0VCUN@meNOG,0YBHR@NOG,13K5U@opiNOG,KOG2945@euNOG	NA|NA|NA	S	Hyaluronan / mRNA binding family
evgtrinloc51731c0t1	34740.HMEL008183-PA	2.3e-27	126.3					artNOG[6]	038QM@artNOG,0AAHH@biNOG,0J52J@euNOG,0SVT8@inNOG,0THEF@lepNOG,0VMFV@meNOG,128HC@NOG,13WQZ@opiNOG	NA|NA|NA
evgtrinloc51732c0t1	34740.HMEL013555-PA	3.8e-135	486.1	IP259	GO:0006810,GO:0006897,GO:0006909,GO:0007275,GO:0007399,GO:0008150,GO:0009987,GO:0016192,GO:0022008,GO:0030154,GO:0032501,GO:0032502,GO:0044699,GO:0044707,GO:0044763,GO:0044765,GO:0048731,GO:0048856,GO:0048869,GO:0051179,GO:0051234	K14842		artNOG[6]	032W0@artNOG,09UTR@biNOG,0SPQW@inNOG,0V5TA@meNOG,12NXT@opiNOG,COG2007@NOG,KOG3163@euNOG	NA|NA|NA	J	Ribosomal protein S8e
evgtrinloc51733c0t1	34740.HMEL009480-PA	2.1e-53	214.2					artNOG[6]	03DD2@artNOG,0A92F@biNOG,0KGQA@euNOG,0SZGZ@inNOG,0TGUV@lepNOG,0VJYT@meNOG,10S2N@NOG,12WIH@opiNOG	NA|NA|NA	S	Insect cuticle protein
evgtrinloc51737c0t1	34740.HMEL012162-PA	6.2e-17	92.8					artNOG[6]	033K6@artNOG,0A3TF@biNOG,0STD5@inNOG,0TF9E@lepNOG,0VEMX@meNOG,13HVI@opiNOG,COG2110@NOG,KOG1075@euNOG,KOG2633@euNOG	NA|NA|NA	B, K	SEC14
evgtrinloc51739c0t1	34740.HMEL006854-PA	4.5e-91	339.3		GO:0000003,GO:0000139,GO:0005575,GO:0005622,GO:0005623,GO:0005737,GO:0005794,GO:0005798,GO:0007275,GO:0007444,GO:0008150,GO:0009966,GO:0009967,GO:0010646,GO:0010647,GO:0012505,GO:0012506,GO:0016020,GO:0016023,GO:0023051,GO:0023056,GO:0030111,GO:0030117,GO:0030120,GO:0030126,GO:0030135,GO:0030137,GO:0030177,GO:0030659,GO:0030660,GO:0030662,GO:0030663,GO:0031090,GO:0031410,GO:0031982,GO:0031988,GO:…			artNOG[6]	035PF@artNOG,0A06U@biNOG,0ST75@inNOG,0TCNS@lepNOG,0VB2T@meNOG,0XQCK@NOG,12SKM@opiNOG,KOG1692@euNOG	NA|NA|NA	U	EMP24_GP25L
evgtrinloc51741c1t1	34740.HMEL006049-PA	6.9e-66	255.4		GO:0005575,GO:0005622,GO:0005623,GO:0005634,GO:0005635,GO:0005737,GO:0005783,GO:0006996,GO:0007030,GO:0008150,GO:0009987,GO:0012505,GO:0016020,GO:0016043,GO:0031090,GO:0031965,GO:0031967,GO:0031975,GO:0043226,GO:0043227,GO:0043229,GO:0043231,GO:0044422,GO:0044424,GO:0044428,GO:0044444,GO:0044446,GO:0044464,GO:0044699,GO:0044763,GO:0071840	K15730		artNOG[6]	037TY@artNOG,0A4JB@biNOG,0SVDH@inNOG,0TG2I@lepNOG,0VFEI@meNOG,121RT@NOG,13W7U@opiNOG,KOG2061@euNOG,KOG3158@euNOG	NA|NA|NA	O	CS domain
evgtrinloc51742c0t1	7091.BGIBMGA014202-TA	6.6e-33	145.2		GO:0003674,GO:0003824,GO:0003954,GO:0005575,GO:0005622,GO:0005623,GO:0005737,GO:0005739,GO:0005740,GO:0005743,GO:0005746,GO:0005747,GO:0006091,GO:0006119,GO:0006120,GO:0006793,GO:0006796,GO:0008137,GO:0008150,GO:0008152,GO:0009987,GO:0015980,GO:0016020,GO:0016310,GO:0016491,GO:0016651,GO:0016655,GO:0019866,GO:0022900,GO:0022904,GO:0030964,GO:0031090,GO:0031966,GO:0031967,GO:0031975,GO:0032991,GO:…	K03951		artNOG[6]	038X0@artNOG,0A7H9@biNOG,0SVQJ@inNOG,0TGHK@lepNOG,0VIC7@meNOG,0XW5P@NOG,13R8G@opiNOG,KOG4630@euNOG	NA|NA|NA	C	NADH:ubiquinone oxidoreductase subunit B14.5a (Complex I-B14.5a)
evgtrinloc51745c0t1	13037.EHJ77377	1e-72	278.1		GO:0003674,GO:0005488,GO:0005515,GO:0008092,GO:0017022			artNOG[6]	038FV@artNOG,0A9ND@biNOG,0J0KD@euNOG,0SV37@inNOG,0VKJS@meNOG,0ZHTJ@NOG,13UFG@opiNOG	NA|NA|NA	S	Thyroid hormone-inducible hepatic protein Spot 14
evgtrinloc51746c0t1	34740.HMEL006821-PA	1.9e-49	200.3	NDUFS6	GO:0003674,GO:0003824,GO:0003954,GO:0005575,GO:0005622,GO:0005623,GO:0005737,GO:0005739,GO:0005740,GO:0005743,GO:0005746,GO:0005747,GO:0008137,GO:0008150,GO:0008152,GO:0016020,GO:0016491,GO:0016651,GO:0016655,GO:0019866,GO:0030964,GO:0031090,GO:0031966,GO:0031967,GO:0031975,GO:0032991,GO:0043226,GO:0043227,GO:0043229,GO:0043231,GO:0043234,GO:0044422,GO:0044424,GO:0044425,GO:0044429,GO:0044444,GO:…	K03939		artNOG[6]	0382E@artNOG,0A7F1@biNOG,0SUZC@inNOG,0VI9J@meNOG,11W6X@NOG,13SY0@opiNOG,KOG3456@euNOG	NA|NA|NA	C	NADH dehydrogenase (ubiquinone) Fe-S protein 6
evgtrinloc51747c0t1	13037.EHJ69250	6.1e-108	395.6		GO:0005575,GO:0016020,GO:0016021,GO:0031224,GO:0044425	K17352		artNOG[6]	036MX@artNOG,0A2FD@biNOG,0STMC@inNOG,0TE6E@lepNOG,0VDB6@meNOG,11IRY@NOG,13HQN@opiNOG,KOG3882@euNOG	NA|NA|NA	S	Tetraspanin family
evgtrinloc51749c0t1	7091.BGIBMGA013201-TA	2.7e-124	449.9		GO:0000003,GO:0000075,GO:0000077,GO:0000226,GO:0000902,GO:0000904,GO:0001709,GO:0001932,GO:0001933,GO:0003002,GO:0003006,GO:0003008,GO:0003674,GO:0004857,GO:0004860,GO:0005488,GO:0005515,GO:0005575,GO:0005576,GO:0005622,GO:0005623,GO:0005634,GO:0005694,GO:0005737,GO:0005856,GO:0005875,GO:0006469,GO:0006928,GO:0006935,GO:0006950,GO:0006974,GO:0006996,GO:0007010,GO:0007017,GO:0007049,GO:0007088,GO:…	K06630		artNOG[6]	033JW@artNOG,09X9P@biNOG,0SQBC@inNOG,0TC2P@lepNOG,0V73V@meNOG,12PIV@opiNOG,COG5040@NOG,KOG0841@euNOG	NA|NA|NA	O	14_3_3
evgtrinloc51751c0t1	13037.EHJ77734	1.1e-187	661.4	UQCRC2	GO:0003674,GO:0003824,GO:0005215,GO:0005575,GO:0005622,GO:0005623,GO:0005737,GO:0005739,GO:0005740,GO:0005743,GO:0005746,GO:0005750,GO:0005811,GO:0005856,GO:0005875,GO:0006091,GO:0006119,GO:0006122,GO:0006793,GO:0006796,GO:0006810,GO:0006811,GO:0006812,GO:0006818,GO:0008121,GO:0008150,GO:0008152,GO:0008324,GO:0009987,GO:0015075,GO:0015077,GO:0015078,GO:0015630,GO:0015672,GO:0015980,GO:0015992,GO:…	K00415		artNOG[6]	035YU@artNOG,09XAE@biNOG,0SR9M@inNOG,0TCC4@lepNOG,0V88S@meNOG,12P74@opiNOG,COG0612@NOG,KOG2583@euNOG	NA|NA|NA	O	Ubiquinol-cytochrome c reductase core protein II
evgtrinloc51752c0t1	13037.EHJ69601	5.5e-37	159.1					artNOG[6]	03DGB@artNOG,0A9J7@biNOG,0J7HI@euNOG,0SZDI@inNOG,0TGZN@lepNOG,0VM45@meNOG,0Y6DN@NOG,12WHX@opiNOG	NA|NA|NA
evgtrinloc51753c0t1	34740.HMEL016528-PA	5.4e-99	365.5	RPL17	GO:0000022,GO:0000226,GO:0000278,GO:0003674,GO:0003735,GO:0005198,GO:0005575,GO:0005622,GO:0005623,GO:0005737,GO:0005829,GO:0005840,GO:0006412,GO:0006996,GO:0007010,GO:0007017,GO:0007049,GO:0007051,GO:0007052,GO:0007098,GO:0008150,GO:0008152,GO:0009058,GO:0009059,GO:0009987,GO:0010467,GO:0015934,GO:0016043,GO:0019538,GO:0022402,GO:0022625,GO:0022626,GO:0030529,GO:0031023,GO:0032991,GO:0034645,GO:…	K02880		artNOG[6]	033DE@artNOG,09ZNI@biNOG,0SQ5T@inNOG,0TAB2@lepNOG,0VAJA@meNOG,12SDW@opiNOG,COG0091@NOG,KOG3353@euNOG	NA|NA|NA	J	Ribosomal protein L22p/L17e
evgtrinloc51756c0t1	7091.BGIBMGA004488-TA	3.4e-53	213		GO:0003674,GO:0003824,GO:0003954,GO:0005575,GO:0005622,GO:0005623,GO:0005737,GO:0005739,GO:0005740,GO:0005743,GO:0005746,GO:0005747,GO:0006091,GO:0006119,GO:0006120,GO:0006793,GO:0006796,GO:0008137,GO:0008150,GO:0008152,GO:0009987,GO:0015980,GO:0016020,GO:0016310,GO:0016491,GO:0016651,GO:0016655,GO:0019866,GO:0022900,GO:0022904,GO:0030964,GO:0031090,GO:0031966,GO:0031967,GO:0031975,GO:0032991,GO:…	K03965		artNOG[6]	037XA@artNOG,0A2HP@biNOG,0SUV6@inNOG,0TFZ7@lepNOG,0V733@meNOG,11PES@NOG,1305U@opiNOG,KOG3466@euNOG	NA|NA|NA	C	Inherit from artNOG: NADH dehydrogenase (ubiquinone) 1 beta subcomplex
evgtrinloc51757c0t1	7091.BGIBMGA010959-TA	9.9e-105	384.8		GO:0000003,GO:0002118,GO:0002121,GO:0003002,GO:0005575,GO:0005622,GO:0005623,GO:0005737,GO:0005783,GO:0005789,GO:0005794,GO:0006996,GO:0007030,GO:0007275,GO:0007389,GO:0007444,GO:0007610,GO:0008150,GO:0009953,GO:0009966,GO:0009967,GO:0009987,GO:0010646,GO:0010647,GO:0012505,GO:0016020,GO:0016043,GO:0023051,GO:0023056,GO:0030111,GO:0030177,GO:0031090,GO:0032386,GO:0032388,GO:0032501,GO:0032502,GO:…			artNOG[6]	03273@artNOG,09X7A@biNOG,0SP5T@inNOG,0TBRU@lepNOG,0V85X@meNOG,0XPUW@NOG,12QCY@opiNOG,KOG1690@euNOG	NA|NA|NA	U	EMP24_GP25L
evgtrinloc51760c0t1	13037.EHJ77314	1.4e-34	151			K11878		artNOG[6]	039CD@artNOG,0ABIG@biNOG,0J5FD@euNOG,0SYDY@inNOG,0TI2H@lepNOG,0VNK1@meNOG,0XUW0@NOG,13YGY@opiNOG	NA|NA|NA
evgtrinloc51763c0t1	34740.HMEL013329-PA	1.7e-106	391.3	CKIIALPHA	GO:0000278,GO:0000280,GO:0000902,GO:0000904,GO:0001654,GO:0003674,GO:0003824,GO:0004672,GO:0004674,GO:0005488,GO:0005515,GO:0005575,GO:0005622,GO:0005623,GO:0005634,GO:0005737,GO:0005829,GO:0005956,GO:0006355,GO:0006464,GO:0006468,GO:0006793,GO:0006796,GO:0006928,GO:0006935,GO:0006996,GO:0007049,GO:0007067,GO:0007154,GO:0007165,GO:0007166,GO:0007224,GO:0007227,GO:0007228,GO:0007267,GO:0007275,GO:…	K03097		artNOG[6]	033J0@artNOG,09YEX@biNOG,0SRTQ@inNOG,0TDNC@lepNOG,0V9CS@meNOG,0XNPP@NOG,12PWU@opiNOG,KOG0668@euNOG,KOG1938@euNOG,KOG3561@euNOG	NA|NA|NA	T	Phosphotransferase enzyme family
evgtrinloc51764c0t1	13037.EHJ76212	3.4e-143	513.1	MRPL19	GO:0000313,GO:0000315,GO:0003674,GO:0003735,GO:0005198,GO:0005575,GO:0005622,GO:0005623,GO:0005737,GO:0005739,GO:0005759,GO:0005761,GO:0005762,GO:0005840,GO:0006412,GO:0008150,GO:0008152,GO:0009058,GO:0009059,GO:0009987,GO:0010467,GO:0015934,GO:0019538,GO:0030529,GO:0031974,GO:0032991,GO:0034645,GO:0043170,GO:0043226,GO:0043227,GO:0043228,GO:0043229,GO:0043231,GO:0043232,GO:0043233,GO:0044237,GO:…	K02884		artNOG[6]	033ZF@artNOG,09XQZ@biNOG,0SQNM@inNOG,0TBA5@lepNOG,0V8NR@meNOG,12R6Z@opiNOG,COG0335@NOG,KOG1698@euNOG	NA|NA|NA	J	Ribosomal protein L19
evgtrinloc51765c0t1	7091.BGIBMGA000250-TA	4.9e-41	172.6		GO:0003674,GO:0005198,GO:0005214,GO:0008012,GO:0042302			artNOG[6]	038EX@artNOG,0A9YB@biNOG,0J0VI@euNOG,0SVB0@inNOG,0THD9@lepNOG,0VKVZ@meNOG,0YSFI@NOG,13UJ3@opiNOG	NA|NA|NA	S	Insect cuticle protein
evgtrinloc51769c0t1	34740.HMEL006865-PA	5e-65	252.3	MED31	GO:0000578,GO:0000988,GO:0000989,GO:0001076,GO:0001104,GO:0003002,GO:0003674,GO:0003712,GO:0005575,GO:0005622,GO:0005623,GO:0005634,GO:0005654,GO:0006139,GO:0006351,GO:0006352,GO:0006355,GO:0006357,GO:0006366,GO:0006367,GO:0006725,GO:0006807,GO:0007275,GO:0007350,GO:0007351,GO:0007389,GO:0008150,GO:0008152,GO:0008595,GO:0009058,GO:0009059,GO:0009790,GO:0009798,GO:0009880,GO:0009889,GO:0009948,GO:…	K15153		artNOG[6]	0371Q@artNOG,0A6PV@biNOG,0SUV7@inNOG,0VHHT@meNOG,13R5Y@opiNOG,COG5088@NOG,KOG4086@euNOG	NA|NA|NA	K	Component of the Mediator complex, a coactivator involved in the regulated transcription of nearly all RNA polymerase II-dependent genes. Mediator functions as a bridge to convey information from gene-specific regulatory proteins to the basal RNA polymerase II transcription machinery. Mediator is recruited to promoters by direct interactions with regulatory proteins and serves as a scaffold for t…
evgtrinloc51771c0t1	7070.TC015149-PA	2.3e-176	625.5					meNOG[21]	0A7Y3@biNOG,0VIT8@meNOG,12PBX@opiNOG,COG2801@NOG,KOG0017@euNOG	NA|NA|NA	L	Inherit from opiNOG: to reverse transcriptase
evgtrinloc51774c0t1	34740.HMEL014860-PA	8.9e-114	415.2		GO:0003674,GO:0003824,GO:0008150,GO:0008152,GO:0008233,GO:0008234,GO:0016787,GO:0016788,GO:0016790,GO:0019783,GO:0070011	K01376		artNOG[6]	032MG@artNOG,0A3MR@biNOG,0SPHH@inNOG,0VEGP@meNOG,0XTJE@NOG,12SSW@opiNOG,KOG1613@euNOG,KOG2433@euNOG	NA|NA|NA	O	thiolester hydrolase activity
evgtrinloc51778c0t1	7091.BGIBMGA011514-TA	7.9e-61	239.2					artNOG[6]	039B8@artNOG,09ZSX@biNOG,0IJBN@euNOG,0SW2C@inNOG,0TDZC@lepNOG,0VAP6@meNOG,11SDN@NOG,13HFY@opiNOG	NA|NA|NA	K	Inherit from biNOG: nuclear receptor binding factor 2
evgtrinloc51784c0t1	13037.EHJ67592	2.5e-87	327			K17796		artNOG[6]	037CF@artNOG,09T4A@biNOG,0SU6Z@inNOG,0TGEF@lepNOG,0V430@meNOG,11NW7@NOG,13T9F@opiNOG,KOG4836@euNOG	NA|NA|NA	U	TIM21
evgtrinloc51785c0t2	13037.EHJ71580	4.6e-106	389.8					artNOG[6]	03HYT@artNOG,0B63J@biNOG,0IT7M@euNOG,0T4BH@inNOG,0TIF0@lepNOG,0WIT8@meNOG,11GJ2@NOG,13FQC@opiNOG	NA|NA|NA	D, K	FN3
evgtrinloc51793c0t1	13037.EHJ77062	4.6e-107	392.5		GO:0003674,GO:0003824,GO:0003924,GO:0006139,GO:0006152,GO:0006163,GO:0006184,GO:0006195,GO:0006725,GO:0006753,GO:0006793,GO:0006796,GO:0006807,GO:0008150,GO:0008152,GO:0009056,GO:0009116,GO:0009117,GO:0009119,GO:0009141,GO:0009143,GO:0009144,GO:0009146,GO:0009150,GO:0009154,GO:0009164,GO:0009166,GO:0009199,GO:0009203,GO:0009205,GO:0009207,GO:0009259,GO:0009261,GO:0009987,GO:0016462,GO:0016787,GO:…	K07852		artNOG[6]	035TA@artNOG,0A2VI@biNOG,0SP0H@inNOG,0TFJ2@lepNOG,0VDR0@meNOG,13KWA@opiNOG,COG1100@NOG,KOG0395@euNOG	NA|NA|NA	S	small_GTPase
evgtrinloc51795c0t2	7091.BGIBMGA009182-TA	3.6e-41	172.6	NDUFB3	GO:0003674,GO:0003824,GO:0003954,GO:0005575,GO:0005622,GO:0005623,GO:0005737,GO:0005739,GO:0005740,GO:0005743,GO:0005746,GO:0005747,GO:0006091,GO:0006119,GO:0006120,GO:0006403,GO:0006404,GO:0006793,GO:0006796,GO:0006810,GO:0006913,GO:0008150,GO:0008152,GO:0009987,GO:0015931,GO:0015980,GO:0016020,GO:0016310,GO:0016482,GO:0016491,GO:0016651,GO:0019866,GO:0022900,GO:0022904,GO:0030964,GO:0031090,GO:…	K03959		artNOG[6]	038TJ@artNOG,0A896@biNOG,0SVMP@inNOG,0TH0B@lepNOG,0VJ4Y@meNOG,1294X@NOG,13UFA@opiNOG,KOG4631@euNOG	NA|NA|NA	C	NADH-ubiquinone oxidoreductase B12 subunit family
evgtrinloc51796c0t1	34740.HMEL013961-PA	3.9e-59	233		GO:0000313,GO:0000315,GO:0003674,GO:0003735,GO:0005198,GO:0005575,GO:0005622,GO:0005623,GO:0005737,GO:0005739,GO:0005759,GO:0005761,GO:0005762,GO:0005840,GO:0006412,GO:0006996,GO:0007005,GO:0008150,GO:0008152,GO:0009058,GO:0009059,GO:0009987,GO:0010467,GO:0015934,GO:0016043,GO:0019538,GO:0030529,GO:0031974,GO:0032543,GO:0032991,GO:0034645,GO:0043170,GO:0043226,GO:0043227,GO:0043228,GO:0043229,GO:…	K02916		artNOG[6]	037I2@artNOG,0A02M@biNOG,0SUES@inNOG,0TGRS@lepNOG,0VEIV@meNOG,11VAN@NOG,13JDT@opiNOG,KOG4316@euNOG	NA|NA|NA	J	Ribosomal protein L35
evgtrinloc51798c0t1	13037.EHJ76625	1.6e-68	264.2	MRPS18A	GO:0000313,GO:0000314,GO:0003674,GO:0003735,GO:0005198,GO:0005575,GO:0005622,GO:0005623,GO:0005737,GO:0005739,GO:0005759,GO:0005761,GO:0005763,GO:0005840,GO:0006412,GO:0008150,GO:0008152,GO:0009058,GO:0009059,GO:0009987,GO:0010467,GO:0015935,GO:0019538,GO:0030529,GO:0031974,GO:0032991,GO:0034645,GO:0043170,GO:0043226,GO:0043227,GO:0043228,GO:0043229,GO:0043231,GO:0043232,GO:0043233,GO:0044237,GO:…	K02963		artNOG[6]	037Z3@artNOG,09X9F@biNOG,0SUM3@inNOG,0TGAW@lepNOG,0VDB0@meNOG,13CZ4@opiNOG,COG0238@NOG,KOG3162@euNOG	NA|NA|NA	J	Ribosomal protein S18
evgtrinloc51799c0t1	13037.EHJ75233	8.6e-35	151.8					artNOG[6]	03D54@artNOG,0AAMF@biNOG,0KEF3@euNOG,0SZRF@inNOG,0THQZ@lepNOG,0VMK0@meNOG,11AT4@NOG,130Z9@opiNOG	NA|NA|NA
evgtrinloc51800c0t1	13037.EHJ68792	1.3e-163	580.9		GO:0002165,GO:0003674,GO:0005102,GO:0005488,GO:0005515,GO:0005575,GO:0005622,GO:0005623,GO:0005856,GO:0005875,GO:0007275,GO:0007444,GO:0007472,GO:0007476,GO:0007552,GO:0007560,GO:0008150,GO:0009653,GO:0009791,GO:0009886,GO:0009887,GO:0015630,GO:0032501,GO:0032502,GO:0032991,GO:0035107,GO:0035114,GO:0035120,GO:0035220,GO:0043226,GO:0043228,GO:0043229,GO:0043232,GO:0043234,GO:0044422,GO:0044424,GO:…	K13137		artNOG[6]	034KT@artNOG,09UPD@biNOG,0SR8M@inNOG,0TB22@lepNOG,0V5P0@meNOG,0XPJ4@NOG,12QRH@opiNOG,KOG0278@euNOG	NA|NA|NA	I	WD domain, G-beta repeat
evgtrinloc51802c0t1	34740.HMEL013335-PA	7.3e-246	854.7	NMT	GO:0001700,GO:0002009,GO:0003674,GO:0003824,GO:0004379,GO:0006464,GO:0006497,GO:0006498,GO:0006499,GO:0007275,GO:0007391,GO:0007399,GO:0008150,GO:0008152,GO:0009058,GO:0009059,GO:0009653,GO:0009790,GO:0009792,GO:0009888,GO:0009987,GO:0016331,GO:0016410,GO:0016740,GO:0016746,GO:0016747,GO:0018377,GO:0019107,GO:0019538,GO:0022008,GO:0030154,GO:0031365,GO:0032501,GO:0032502,GO:0034645,GO:0036211,GO:…	K00671		artNOG[6]	031ZD@artNOG,09WAA@biNOG,0SNZK@inNOG,0TEA4@lepNOG,0V78M@meNOG,12PTH@opiNOG,COG5092@NOG,KOG2779@euNOG	NA|NA|NA	I	Adds a myristoyl group to the N-terminal glycine residue of certain cellular proteins (By similarity)
evgtrinloc51806c0t1	34740.HMEL003595-PA	2.9e-241	839.3					artNOG[6]	034YB@artNOG,0A1CX@biNOG,0SS2N@inNOG,0VC8G@meNOG,0Z7P2@NOG,12T2Z@opiNOG,KOG4735@euNOG	NA|NA|NA	S	Pfam:DUF23
evgtrinloc51807c0t1	34740.HMEL008202-PA	4.9e-113	412.5	MRPL16	GO:0000313,GO:0000315,GO:0003674,GO:0003735,GO:0005198,GO:0005575,GO:0005622,GO:0005623,GO:0005737,GO:0005739,GO:0005759,GO:0005761,GO:0005762,GO:0005840,GO:0006412,GO:0008150,GO:0008152,GO:0009058,GO:0009059,GO:0009987,GO:0010467,GO:0015934,GO:0019538,GO:0030529,GO:0031974,GO:0032991,GO:0034645,GO:0043170,GO:0043226,GO:0043227,GO:0043228,GO:0043229,GO:0043231,GO:0043232,GO:0043233,GO:0044237,GO:…	K02878		artNOG[6]	032PF@artNOG,09WM8@biNOG,0ST74@inNOG,0TB1J@lepNOG,0V7JX@meNOG,12Q09@opiNOG,COG0197@NOG,KOG3422@euNOG	NA|NA|NA	J	Ribosomal protein L16p/L10e
evgtrinloc51809c0t1	13037.EHJ64632	1.2e-92	344.4	CRL	GO:0000003,GO:0003674,GO:0003824,GO:0004842,GO:0006464,GO:0007049,GO:0007126,GO:0007140,GO:0007276,GO:0007283,GO:0007610,GO:0007617,GO:0007618,GO:0007619,GO:0008049,GO:0008150,GO:0008152,GO:0009987,GO:0016567,GO:0016874,GO:0016879,GO:0016881,GO:0019098,GO:0019538,GO:0019787,GO:0019953,GO:0022402,GO:0022414,GO:0032446,GO:0032501,GO:0032504,GO:0033057,GO:0036211,GO:0043170,GO:0043412,GO:0044237,GO:…	K04555		artNOG[6]	033E5@artNOG,09X24@biNOG,0SPVZ@inNOG,0V80B@meNOG,0Y0NU@NOG,137YA@opiNOG,KOG0426@euNOG	NA|NA|NA	O	Ubiquitin-conjugating enzyme E2
evgtrinloc51813c0t1	13037.EHJ78662	5.5e-150	535.8					artNOG[6]	038YV@artNOG,0APQ1@biNOG,0IK75@euNOG,0SVRI@inNOG,0TD07@lepNOG,0VFFA@meNOG,125KI@NOG,13K0J@opiNOG	NA|NA|NA	S	Inherit from opiNOG: kiaa0232
evgtrinloc51814c0t1	7091.BGIBMGA011572-TA	4.6e-114	416		GO:0003674,GO:0003824,GO:0005575,GO:0005622,GO:0005623,GO:0005634,GO:0006325,GO:0006464,GO:0006482,GO:0006996,GO:0008150,GO:0008152,GO:0008214,GO:0009987,GO:0016043,GO:0016568,GO:0016569,GO:0016570,GO:0016577,GO:0019538,GO:0032451,GO:0032452,GO:0036211,GO:0043170,GO:0043226,GO:0043227,GO:0043229,GO:0043231,GO:0043412,GO:0044237,GO:0044238,GO:0044260,GO:0044267,GO:0044424,GO:0044464,GO:0044699,GO:…	K15601		artNOG[6]	031Y2@artNOG,09V2E@biNOG,0SNYH@inNOG,0TAAJ@lepNOG,0V621@meNOG,0XTAA@NOG,12Q1J@opiNOG,KOG1356@euNOG	NA|NA|NA	K	JmjC domain, hydroxylase
evgtrinloc51818c0t1	13037.EHJ77230	2.2e-138	496.9		GO:0000226,GO:0000278,GO:0000375,GO:0000377,GO:0000398,GO:0005575,GO:0005622,GO:0005623,GO:0005634,GO:0005681,GO:0005686,GO:0006139,GO:0006396,GO:0006397,GO:0006725,GO:0006807,GO:0006996,GO:0007010,GO:0007017,GO:0007049,GO:0007051,GO:0007052,GO:0007275,GO:0007399,GO:0008150,GO:0008152,GO:0008380,GO:0009987,GO:0010467,GO:0016043,GO:0016070,GO:0016071,GO:0022008,GO:0022402,GO:0030154,GO:0030529,GO:…	K12826		artNOG[6]	034UF@artNOG,09Z7P@biNOG,0SRFV@inNOG,0TGIW@lepNOG,0VA4X@meNOG,12RSA@opiNOG,COG5246@NOG,KOG0227@euNOG	NA|NA|NA	A	Inherit from inNOG: splicing factor 3A subunit
evgtrinloc51819c0t1	34740.HMEL005472-PA	0	1129.8		GO:0000003,GO:0000212,GO:0000226,GO:0003008,GO:0003674,GO:0003824,GO:0004672,GO:0004674,GO:0005575,GO:0005623,GO:0006461,GO:0006464,GO:0006468,GO:0006793,GO:0006796,GO:0006950,GO:0006952,GO:0006996,GO:0007010,GO:0007017,GO:0007049,GO:0007051,GO:0007056,GO:0007126,GO:0007143,GO:0007154,GO:0007267,GO:0007268,GO:0007276,GO:0007292,GO:0008150,GO:0008152,GO:0009607,GO:0009617,GO:0009987,GO:0016043,GO:…	K08831,K15409		artNOG[6]	0345U@artNOG,09UCH@biNOG,0SQUH@inNOG,0TF0V@lepNOG,0V5BR@meNOG,0XRBH@NOG,12N4I@opiNOG,KOG1290@euNOG	NA|NA|NA	T	STYKc
evgtrinloc51822c0t1	13037.EHJ67031	8.4e-87	325.1					meNOG[21]	0ABIE@biNOG,0JPIC@euNOG,0VNJZ@meNOG,11C79@NOG,14DWV@opiNOG	NA|NA|NA
evgtrinloc51827c0t1	34740.HMEL010989-PA	1e-45	188					artNOG[6]	0385D@artNOG,0A9C6@biNOG,0J0MW@euNOG,0SV0X@inNOG,0VK93@meNOG,11U5H@NOG,13UFP@opiNOG	NA|NA|NA	S	protein serine threonine kinase
evgtrinloc51832c0t1	13037.EHJ64200	8e-19	99			K10635		artNOG[6]	0384E@artNOG,0A0X0@biNOG,0SV8F@inNOG,0VBTD@meNOG,121N2@NOG,13AU4@opiNOG,KOG0800@euNOG	NA|NA|NA	O	Zinc finger, C3HC4 type (RING finger)
evgtrinloc51836c0t2	7029.ACYPI24056-PA	8.8e-19	99.4					euNOG[57]	11T8J@NOG,KOG1121@euNOG	NA|NA|NA	S	transposon protein
evgtrinloc51857c0t1	13037.EHJ74663	2.2e-76	290.4			K09542		artNOG[6]	037KX@artNOG,0A1SZ@biNOG,0SUWH@inNOG,0TA38@lepNOG,0VCNQ@meNOG,0YERS@NOG,13MEE@opiNOG,KOG3591@euNOG	NA|NA|NA	O	Hsp20/alpha crystallin family
evgtrinloc51867c0t1	13037.EHJ67989	8.9e-219	764.6		GO:0003674,GO:0003824,GO:0003882,GO:0007275,GO:0007399,GO:0008150,GO:0008152,GO:0009987,GO:0016740,GO:0016772,GO:0016780,GO:0017169,GO:0022008,GO:0030154,GO:0032501,GO:0032502,GO:0044699,GO:0044707,GO:0044763,GO:0048731,GO:0048856,GO:0048869	K08729		artNOG[6]	032VD@artNOG,09Z67@biNOG,0SPQC@inNOG,0TG0X@lepNOG,0V67Z@meNOG,0XS7H@NOG,12TVI@opiNOG,KOG2735@euNOG	NA|NA|NA	I	Phosphatidyl serine synthase
evgtrinloc51871c0t1	34740.HMEL006643-PA	1.2e-198	697.6	PKA-R1	GO:0000003,GO:0000166,GO:0000226,GO:0001932,GO:0003006,GO:0003008,GO:0003674,GO:0005488,GO:0005575,GO:0005622,GO:0005623,GO:0005952,GO:0006996,GO:0007010,GO:0007015,GO:0007017,GO:0007154,GO:0007163,GO:0007165,GO:0007267,GO:0007268,GO:0007274,GO:0007275,GO:0007276,GO:0007281,GO:0007292,GO:0007308,GO:0007309,GO:0007389,GO:0007591,GO:0007610,GO:0007611,GO:0007612,GO:0007635,GO:0008103,GO:0008150,GO:…	K04739		artNOG[6]	032MH@artNOG,09VJ0@biNOG,0SPVW@inNOG,0V6I6@meNOG,12RDS@opiNOG,COG0664@NOG,KOG1113@euNOG	NA|NA|NA	T	camp-dependent protein kinase
evgtrinloc51886c0t1	34740.HMEL010927-PA	2.4e-23	114.4					meNOG[21]	0AFI9@biNOG,0VSSN@meNOG,12XRU@opiNOG,COG4886@NOG,KOG4641@euNOG	NA|NA|NA	T	Inherit from KOG: toll-like receptor
evgtrinloc51891c0t1	13037.EHJ70548	1.2e-135	488		GO:0002682,GO:0003674,GO:0003824,GO:0004427,GO:0005575,GO:0005622,GO:0005623,GO:0005634,GO:0005737,GO:0006139,GO:0006325,GO:0006338,GO:0006351,GO:0006725,GO:0006807,GO:0006996,GO:0007154,GO:0007165,GO:0008150,GO:0008152,GO:0008593,GO:0009058,GO:0009059,GO:0009966,GO:0009967,GO:0009987,GO:0010033,GO:0010467,GO:0010646,GO:0010647,GO:0014070,GO:0016043,GO:0016070,GO:0016462,GO:0016568,GO:0016589,GO:…	K11726		artNOG[6]	0364F@artNOG,09W6E@biNOG,0SSY2@inNOG,0TAGG@lepNOG,0V74R@meNOG,12PQM@opiNOG,COG0221@NOG,KOG1626@euNOG	NA|NA|NA	C	Inorganic pyrophosphatase
evgtrinloc51896c0t1	13037.EHJ72292	1.6e-187	660.6	BAP60	GO:0000902,GO:0000904,GO:0001085,GO:0001672,GO:0003674,GO:0003676,GO:0003677,GO:0005488,GO:0005515,GO:0005575,GO:0005622,GO:0005623,GO:0005634,GO:0006355,GO:0007275,GO:0007399,GO:0007517,GO:0008092,GO:0008134,GO:0008150,GO:0009653,GO:0009889,GO:0009891,GO:0009893,GO:0009987,GO:0010468,GO:0010556,GO:0010557,GO:0010604,GO:0010628,GO:0010638,GO:0010847,GO:0016043,GO:0016358,GO:0017022,GO:0019219,GO:…	K11650		artNOG[6]	0334A@artNOG,09W49@biNOG,0SRKR@inNOG,0V4T1@meNOG,12NUV@opiNOG,COG5531@NOG,KOG2570@euNOG	NA|NA|NA	K	SWI SNF-related matrix-associated actin-dependent regulator of chromatin subfamily D
evgtrinloc51910c0t1	13037.EHJ68418	1.2e-27	129					artNOG[6]	03CTQ@artNOG,0AI9N@biNOG,0KICB@euNOG,0T036@inNOG,0THRQ@lepNOG,0VVPY@meNOG,10QDI@NOG,14VMW@opiNOG	NA|NA|NA
evgtrinloc51918c0t1	34740.HMEL013578-PA	3.7e-132	476.5		GO:0000123,GO:0005575,GO:0005622,GO:0005623,GO:0005634,GO:0005654,GO:0006325,GO:0006338,GO:0006464,GO:0006473,GO:0006475,GO:0006996,GO:0008150,GO:0008152,GO:0009987,GO:0016043,GO:0016568,GO:0016569,GO:0016570,GO:0016573,GO:0018193,GO:0018205,GO:0018393,GO:0018394,GO:0019538,GO:0031974,GO:0031981,GO:0032991,GO:0036211,GO:0043170,GO:0043226,GO:0043227,GO:0043229,GO:0043231,GO:0043233,GO:0043234,GO:…			artNOG[6]	033YZ@artNOG,0A07I@biNOG,0IHEM@euNOG,0STI2@inNOG,0VB3H@meNOG,0ZINA@NOG,12TR8@opiNOG	NA|NA|NA	O	Myb-like DNA-binding domain
evgtrinloc51924c0t1	13037.EHJ67702	3.9e-128	463		GO:0000375,GO:0000377,GO:0000398,GO:0003674,GO:0005488,GO:0005515,GO:0005575,GO:0005622,GO:0005623,GO:0005634,GO:0005681,GO:0006139,GO:0006396,GO:0006397,GO:0006725,GO:0006807,GO:0007346,GO:0008150,GO:0008152,GO:0008380,GO:0009987,GO:0010389,GO:0010467,GO:0010564,GO:0016070,GO:0016071,GO:0030529,GO:0032991,GO:0034641,GO:0043170,GO:0043226,GO:0043227,GO:0043229,GO:0043231,GO:0043234,GO:0044237,GO:…	K12849		artNOG[6]	035E2@artNOG,09VS4@biNOG,0SRDS@inNOG,0TEXG@lepNOG,0V6R2@meNOG,0XQ3F@NOG,12S0A@opiNOG,KOG2889@euNOG	NA|NA|NA	A	PRP38 family
evgtrinloc51938c0t1	13037.EHJ73066	1.2e-122	444.5		GO:0003674,GO:0003824,GO:0004672,GO:0004674,GO:0004693,GO:0006464,GO:0006468,GO:0006793,GO:0006796,GO:0007049,GO:0008150,GO:0008152,GO:0009987,GO:0016301,GO:0016310,GO:0016740,GO:0016772,GO:0016773,GO:0019538,GO:0036211,GO:0043170,GO:0043412,GO:0044237,GO:0044238,GO:0044260,GO:0044267,GO:0044699,GO:0044763,GO:0071704,GO:0097472	K08817		artNOG[6]	032D6@artNOG,09W1Y@biNOG,0SPAM@inNOG,0V4ME@meNOG,0XQDH@NOG,12PN8@opiNOG,KOG0659@euNOG	NA|NA|NA	D, K, L	S_TKc
evgtrinloc51940c0t1	13037.EHJ69142	8.1e-299	1031.2		GO:0003674,GO:0003676,GO:0003723,GO:0003729,GO:0005488,GO:0097159,GO:1901363	K12842		artNOG[6]	036AY@artNOG,09WVH@biNOG,0ST65@inNOG,0TDH3@lepNOG,0VA4S@meNOG,0XSUI@NOG,13DK5@opiNOG,KOG0151@euNOG	NA|NA|NA	A	cwf21
evgtrinloc51951c0t1	13037.EHJ66598	3.9e-164	582.8					artNOG[6]	0350T@artNOG,0A4WG@biNOG,0SS5Y@inNOG,0TE02@lepNOG,0VFR4@meNOG,0XRSQ@NOG,12SGQ@opiNOG,KOG1471@euNOG	NA|NA|NA	I	CRAL/TRIO, N-terminal domain
evgtrinloc51954c0t1	7029.ACYPI55374-PA	6.7e-113	413.7					euNOG[57]	0IQE7@euNOG,0ZR96@NOG	NA|NA|NA
evgtrinloc51956c0t1	13037.EHJ74029	0	2513			K06240		artNOG[6]	03HAF@artNOG,0B3VX@biNOG,0T3SV@inNOG,0WGAK@meNOG,0ZVNS@NOG,13C6Y@opiNOG,KOG1836@euNOG	NA|NA|NA	W	Laminin Domain II
evgtrinloc51962c0t1	13037.EHJ69458	3.2e-37	160.6					meNOG[21]	0ANHC@biNOG,0W0GB@meNOG,0XPGD@NOG,14FBQ@opiNOG,KOG1972@euNOG	NA|NA|NA	S	Inherit from KOG: nrde-2 necessary for RNA interference, domain containing
evgtrinloc51964c0t1	7070.TC010748-PA	3.5e-23	112.8		GO:0002118,GO:0002121,GO:0002165,GO:0007275,GO:0007444,GO:0007472,GO:0007476,GO:0007552,GO:0007560,GO:0007610,GO:0008150,GO:0009653,GO:0009791,GO:0009886,GO:0009887,GO:0032501,GO:0032502,GO:0035107,GO:0035114,GO:0035120,GO:0035220,GO:0044699,GO:0044707,GO:0044767,GO:0048513,GO:0048563,GO:0048569,GO:0048707,GO:0048731,GO:0048736,GO:0048737,GO:0048856,GO:0050896,GO:0051704,GO:0051705			artNOG[6]	039I9@artNOG,0AIIE@biNOG,0IX8S@euNOG,0SXDG@inNOG,0VWW9@meNOG,11KH4@NOG,13RDB@opiNOG	NA|NA|NA	S	Inherit from opiNOG: transposable element tc3 transposase
evgtrinloc52007c0t1	34740.HMEL011991-PA	7.5e-49	199.5					artNOG[6]	03DXH@artNOG,09TDE@biNOG,0JPJR@euNOG,0SYXI@inNOG,0TABN@lepNOG,0V4CI@meNOG,116DW@NOG,14DY3@opiNOG	NA|NA|NA
evgtrinloc52115c0t2	13037.EHJ74060	1.8e-116	424.1		GO:0001948,GO:0003674,GO:0005488,GO:0005515,GO:0005575,GO:0005576,GO:0007275,GO:0007568,GO:0008150,GO:0008340,GO:0009966,GO:0009967,GO:0009987,GO:0010259,GO:0010646,GO:0010647,GO:0019827,GO:0023051,GO:0023056,GO:0030154,GO:0030510,GO:0030513,GO:0030718,GO:0032501,GO:0032502,GO:0043167,GO:0043168,GO:0043394,GO:0043395,GO:0044699,GO:0044707,GO:0044763,GO:0044767,GO:0045595,GO:0045596,GO:0048468,GO:…			artNOG[6]	03638@artNOG,09XAT@biNOG,0SSJG@inNOG,0TI1G@lepNOG,0V896@meNOG,0YP7C@NOG,13IQ5@opiNOG,KOG4578@euNOG	NA|NA|NA	S	Inherit from inNOG: Secreted protein acidic and rich in cysteine Ca binding region
evgtrinloc52323c0t1	7091.BGIBMGA006404-TA	1.3e-73	280.8		GO:0005575,GO:0005622,GO:0005623,GO:0005737,GO:0005856,GO:0015629,GO:0043226,GO:0043228,GO:0043229,GO:0043232,GO:0044424,GO:0044464			artNOG[6]	03H7Y@artNOG,0B3J0@biNOG,0T3QS@inNOG,0TI8W@lepNOG,0WFYH@meNOG,11J73@NOG,13BKQ@opiNOG,KOG1704@euNOG	NA|NA|NA	T, Z	PET Domain
evgtrinloc52355c0t2	34740.HMEL015145-PA	2.5e-96	356.7		GO:0000003,GO:0000212,GO:0000226,GO:0000278,GO:0000930,GO:0003674,GO:0005488,GO:0005515,GO:0005575,GO:0005622,GO:0005623,GO:0005737,GO:0005815,GO:0005856,GO:0005875,GO:0006996,GO:0007010,GO:0007017,GO:0007020,GO:0007026,GO:0007049,GO:0007051,GO:0007052,GO:0007126,GO:0007140,GO:0007275,GO:0007399,GO:0008017,GO:0008092,GO:0008150,GO:0008275,GO:0009987,GO:0010564,GO:0010639,GO:0015630,GO:0015631,GO:…	K16570		artNOG[6]	0329Q@artNOG,0A0K9@biNOG,0SP7V@inNOG,0TFSY@lepNOG,0VBGG@meNOG,0XQ5B@NOG,12ST0@opiNOG,KOG2000@euNOG	NA|NA|NA	Z	Spc97 / Spc98 family
evgtrinloc52440c0t2	34740.HMEL015174-PA	2.7e-64	250	HYD	GO:0000003,GO:0000910,GO:0001654,GO:0002064,GO:0002165,GO:0003006,GO:0003674,GO:0003824,GO:0004842,GO:0005575,GO:0005622,GO:0005623,GO:0005634,GO:0005737,GO:0006464,GO:0006508,GO:0006511,GO:0006996,GO:0006997,GO:0007049,GO:0007112,GO:0007275,GO:0007276,GO:0007281,GO:0007283,GO:0007286,GO:0007289,GO:0007423,GO:0007444,GO:0007446,GO:0007455,GO:0007548,GO:0007552,GO:0007560,GO:0008150,GO:0008152,GO:…	K10593		artNOG[6]	032P7@artNOG,09T7C@biNOG,0SPIY@inNOG,0TBHW@lepNOG,0V46A@meNOG,12R3C@opiNOG,COG5021@NOG,KOG0943@euNOG	NA|NA|NA	O	E3 ubiquitin ligase EDD
evgtrinloc52453c0t1	7091.BGIBMGA012920-TA	1.6e-39	167.2					meNOG[21]	0AG8K@biNOG,0VTHW@meNOG,12VGE@opiNOG,COG5022@NOG,KOG0161@euNOG	NA|NA|NA	Z	Myosin head (motor domain)
evgtrinloc52463c0t1	13037.EHJ69324	4.9e-185	652.5	CLK	GO:0000122,GO:0003674,GO:0003676,GO:0003677,GO:0005488,GO:0005515,GO:0005575,GO:0005622,GO:0005623,GO:0005634,GO:0006355,GO:0006357,GO:0007275,GO:0007562,GO:0007610,GO:0007622,GO:0007623,GO:0007626,GO:0008062,GO:0008134,GO:0008150,GO:0009719,GO:0009889,GO:0009890,GO:0009891,GO:0009892,GO:0009893,GO:0010033,GO:0010243,GO:0010468,GO:0010556,GO:0010557,GO:0010558,GO:0010604,GO:0010605,GO:0010628,GO:…	K02223		artNOG[6]	03HGG@artNOG,0B4G2@biNOG,0IQ5V@euNOG,0T3XR@inNOG,0WGZ2@meNOG,0Y7Z8@NOG,13D2V@opiNOG	NA|NA|NA	K	Circadian locomoter output cycles
evgtrinloc52511c0t1	13037.EHJ65004	1.1e-33	147.9					artNOG[6]	038QK@artNOG,0AQDR@biNOG,0J4SY@euNOG,0SVJE@inNOG,0W2V2@meNOG,12C7Z@NOG,13Y4F@opiNOG	NA|NA|NA
evgtrinloc52543c0t1	7091.BGIBMGA003729-TA	1.8e-95	354.8		GO:0000375,GO:0000377,GO:0000398,GO:0005575,GO:0005622,GO:0005623,GO:0005634,GO:0005681,GO:0006139,GO:0006396,GO:0006397,GO:0006725,GO:0006807,GO:0008150,GO:0008152,GO:0008380,GO:0009987,GO:0010467,GO:0016070,GO:0016071,GO:0030529,GO:0032991,GO:0034641,GO:0043170,GO:0043226,GO:0043227,GO:0043229,GO:0043231,GO:0044237,GO:0044238,GO:0044260,GO:0044422,GO:0044424,GO:0044428,GO:0044446,GO:0044464,GO:…	K13206		artNOG[6]	037IC@artNOG,0A2YA@biNOG,0SURP@inNOG,0TD3F@lepNOG,0VDTI@meNOG,0Z5A1@NOG,13N3A@opiNOG,KOG2117@euNOG	NA|NA|NA	S	Coiled-coil domain-containing protein 55 (DUF2040)
evgtrinloc52565c0t1	34740.HMEL008512-PA	1.1e-64	251.9					artNOG[6]	037XB@artNOG,0A8CR@biNOG,0IZ3M@euNOG,0SUWM@inNOG,0THAF@lepNOG,0VJ8I@meNOG,11UMA@NOG,13TXA@opiNOG	NA|NA|NA	S	Alcohol dehydrogenase transcription factor Myb/SANT-like
evgtrinloc52568c0t1	7165.AGAP012201-PA	1.8e-30	137.5		GO:0005575,GO:0005622,GO:0005623,GO:0005634,GO:0005694,GO:0005737,GO:0005811,GO:0043226,GO:0043227,GO:0043228,GO:0043229,GO:0043231,GO:0043232,GO:0044424,GO:0044444,GO:0044464	K11252,K11275		meNOG[21]	0A7GM@biNOG,0VI9I@meNOG,11NV5@NOG,13R30@opiNOG,KOG1744@euNOG	NA|NA|NA	B	Core component of nucleosome. Nucleosomes wrap and compact DNA into chromatin, limiting DNA accessibility to the cellular machineries which require DNA as a template. Histones thereby play a central role in transcription regulation, DNA repair, DNA replication and chromosomal stability. DNA accessibility is regulated via a complex set of post-translational modifications of histones, also called h…
evgtrinloc52578c0t1	13037.EHJ64650	1.1e-88	331.6	ZDHHC17	GO:0000139,GO:0001505,GO:0003001,GO:0003008,GO:0003674,GO:0003824,GO:0004871,GO:0005215,GO:0005575,GO:0005622,GO:0005623,GO:0005737,GO:0005794,GO:0005798,GO:0006464,GO:0006497,GO:0006810,GO:0006811,GO:0006812,GO:0006836,GO:0006887,GO:0007154,GO:0007165,GO:0007267,GO:0007268,GO:0007269,GO:0008021,GO:0008104,GO:0008150,GO:0008152,GO:0008324,GO:0009058,GO:0009059,GO:0009966,GO:0009967,GO:0009987,GO:…	K20032		meNOG[21]	09Y28@biNOG,0V8ZR@meNOG,12R53@opiNOG,COG5273@NOG,KOG0509@euNOG	NA|NA|NA	S	Zinc finger, DHHC-type containing
evgtrinloc52581c0t1	13037.EHJ71272	9.6e-55	218		GO:0003002,GO:0003674,GO:0003682,GO:0005488,GO:0005575,GO:0005622,GO:0005623,GO:0005694,GO:0005700,GO:0006139,GO:0006351,GO:0006355,GO:0006366,GO:0006725,GO:0006807,GO:0006950,GO:0007275,GO:0007389,GO:0007444,GO:0007447,GO:0007450,GO:0008150,GO:0008152,GO:0009058,GO:0009059,GO:0009301,GO:0009889,GO:0009953,GO:0009987,GO:0010467,GO:0010468,GO:0010556,GO:0016070,GO:0018130,GO:0019219,GO:0019222,GO:…	K15183		artNOG[6]	037A5@artNOG,09Y7I@biNOG,0SU7A@inNOG,0TDY3@lepNOG,0V93M@meNOG,0ZNGU@NOG,13FCK@opiNOG,KOG4796@euNOG	NA|NA|NA	K	Occludin homology domain
evgtrinloc52588c0t1	13037.EHJ66890	4.6e-26	122.5			K16506		artNOG[6]	039S3@artNOG,09UGS@biNOG,0SWFY@inNOG,0TACJ@lepNOG,0V5G3@meNOG,0XPEI@NOG,12N7V@opiNOG,KOG1219@euNOG	NA|NA|NA	T	Laminin G domain
evgtrinloc52591c0t1	13037.EHJ77031	7.4e-112	409.1					artNOG[6]	03HUE@artNOG,0B5NU@biNOG,0ISFU@euNOG,0T47T@inNOG,0WIAX@meNOG,11EBW@NOG,13F1X@opiNOG	NA|NA|NA	A	WW domain
evgtrinloc52593c0t1	13037.EHJ70330	5.8e-39	165.6	BRUCE	GO:0000003,GO:0002064,GO:0003006,GO:0003674,GO:0003824,GO:0004842,GO:0006464,GO:0007275,GO:0007276,GO:0007281,GO:0007283,GO:0007286,GO:0007291,GO:0007349,GO:0008150,GO:0008152,GO:0008219,GO:0009653,GO:0009888,GO:0009987,GO:0010941,GO:0012501,GO:0016265,GO:0016567,GO:0016874,GO:0016879,GO:0016881,GO:0019538,GO:0019787,GO:0019953,GO:0022412,GO:0022414,GO:0030154,GO:0030855,GO:0032446,GO:0032501,GO:…	K10586		artNOG[6]	034IK@artNOG,09YST@biNOG,0SR6S@inNOG,0TA5J@lepNOG,0V9QQ@meNOG,0XP8C@NOG,12U2M@opiNOG,KOG0895@euNOG,KOG1101@euNOG	NA|NA|NA	D, O	Protein of unknown function (DUF3643)
evgtrinloc52597c0t1	13037.EHJ69401	1.3e-12	77.4					artNOG[6]	03BMJ@artNOG,0AHAS@biNOG,0JJ4C@euNOG,0SYB8@inNOG,0THBI@lepNOG,0VUN0@meNOG,0ZE3K@NOG,14CHT@opiNOG	NA|NA|NA	S	Chitin binding Peritrophin-A domain
evgtrinloc52603c0t1	7091.BGIBMGA012402-TA	4.9e-43	179.1					artNOG[6]	032JT@artNOG,09WXW@biNOG,0SPG3@inNOG,0TAXE@lepNOG,0V7W4@meNOG,1027C@NOG,12T7F@opiNOG,KOG3652@euNOG	NA|NA|NA	S	Inherit from biNOG: Ral GTPase activating protein, beta subunit (Non-catalytic)
evgtrinloc52616c0t1	13037.EHJ75855	6.8e-30	135.2	SEC3	GO:0000145,GO:0001505,GO:0003001,GO:0003008,GO:0005575,GO:0005622,GO:0005623,GO:0005737,GO:0005938,GO:0006810,GO:0006836,GO:0006887,GO:0006903,GO:0006904,GO:0007154,GO:0007267,GO:0007268,GO:0007269,GO:0008150,GO:0009987,GO:0016079,GO:0016080,GO:0016081,GO:0016192,GO:0019226,GO:0022406,GO:0023052,GO:0023061,GO:0032501,GO:0032940,GO:0032991,GO:0035637,GO:0043234,GO:0044424,GO:0044444,GO:0044448,GO:…	K19983		artNOG[6]	0326N@artNOG,0A09R@biNOG,0SQKI@inNOG,0TBJ1@lepNOG,0VB5Q@meNOG,0XQEE@NOG,12SR1@opiNOG,KOG2148@euNOG	NA|NA|NA	U	Pfam:Sec3
evgtrinloc52628c0t1	34740.HMEL008818-PA	2.9e-206	723	ATG9	GO:0000045,GO:0005575,GO:0006914,GO:0006950,GO:0006996,GO:0007033,GO:0007154,GO:0008150,GO:0008152,GO:0009056,GO:0009267,GO:0009605,GO:0009987,GO:0009991,GO:0016020,GO:0016021,GO:0016043,GO:0016236,GO:0022607,GO:0031224,GO:0031667,GO:0031668,GO:0031669,GO:0033554,GO:0042594,GO:0044085,GO:0044237,GO:0044248,GO:0044425,GO:0044699,GO:0044763,GO:0050896,GO:0051716,GO:0070925,GO:0071496,GO:0071840	K17907		artNOG[6]	0328W@artNOG,0A0ZS@biNOG,0SP75@inNOG,0TBJE@lepNOG,0VBW9@meNOG,0XQBE@NOG,12S6Q@opiNOG,KOG2173@euNOG	NA|NA|NA	U	Autophagy protein Apg9
evgtrinloc52642c0t1	13037.EHJ75873	1.7e-73	281.2	MIO	GO:0000003,GO:0001709,GO:0003006,GO:0003674,GO:0005488,GO:0005515,GO:0005575,GO:0006139,GO:0006259,GO:0006281,GO:0006302,GO:0006457,GO:0006725,GO:0006807,GO:0006950,GO:0006974,GO:0007276,GO:0007292,GO:0007293,GO:0007294,GO:0008150,GO:0008152,GO:0009653,GO:0009987,GO:0009994,GO:0010564,GO:0019538,GO:0019953,GO:0022412,GO:0022414,GO:0030154,GO:0030706,GO:0030716,GO:0032501,GO:0032502,GO:0032504,GO:…			artNOG[6]	03253@artNOG,09TGC@biNOG,0SRUH@inNOG,0TAMX@lepNOG,0V4FD@meNOG,0YY2R@NOG,12STC@opiNOG,KOG1008@euNOG	NA|NA|NA	S	Inherit from biNOG: missing oocyte, meiosis regulator, homolog (Drosophila)
evgtrinloc52718c0t1	13037.EHJ68667	5e-130	469.2		GO:0007154,GO:0007267,GO:0008150,GO:0009987,GO:0023052,GO:0030154,GO:0032502,GO:0044699,GO:0044700,GO:0044763,GO:0045165,GO:0045168,GO:0046331,GO:0048869			artNOG[6]	03H5P@artNOG,0B3AA@biNOG,0IMZU@euNOG,0T3NX@inNOG,0TI8A@lepNOG,0WFNK@meNOG,0Z1IQ@NOG,13B7X@opiNOG	NA|NA|NA	C	Cytochrome b5-like Heme/Steroid binding domain
evgtrinloc52759c0t1	34740.HMEL014517-PA	1.4e-19	100.9					meNOG[21]	0AJD3@biNOG,0KHPD@euNOG,0VVY3@meNOG,10R2S@NOG,12UJC@opiNOG	NA|NA|NA	O	Cathepsin propeptide inhibitor domain (I29)
evgtrinloc52770c0t1	7091.BGIBMGA007717-TA	1.2e-49	201.4		GO:0005575,GO:0005622,GO:0005623,GO:0005634,GO:0043226,GO:0043227,GO:0043229,GO:0043231,GO:0044424,GO:0044464			artNOG[6]	034Z6@artNOG,09U5E@biNOG,0ST8A@inNOG,0TD9P@lepNOG,0V8ZA@meNOG,0Z4ZI@NOG,13J4G@opiNOG,KOG2185@euNOG	NA|NA|NA	A	G_patch
evgtrinloc52803c0t1	13037.EHJ75712	6.1e-33	145.6					artNOG[6]	03C1I@artNOG,0A4B4@biNOG,0SYHW@inNOG,0TI55@lepNOG,0VC4A@meNOG,11T8J@NOG,13N7Q@opiNOG,KOG1075@euNOG,KOG1121@euNOG	NA|NA|NA	L	Inherit from meNOG: zinc finger BED domain-containing protein
evgtrinloc52808c0t1	13037.EHJ69339	3.5e-66	256.1					artNOG[6]	03CVI@artNOG,0A846@biNOG,0KDYS@euNOG,0T01B@inNOG,0TGD1@lepNOG,0VIZV@meNOG,11E9H@NOG,131X0@opiNOG	NA|NA|NA
evgtrinloc52823c0t1	570417.WPa_1271	7.8e-65	251.5	HSCA	GO:0000166,GO:0001882,GO:0001883,GO:0003674,GO:0003824,GO:0005488,GO:0005524,GO:0006139,GO:0006152,GO:0006163,GO:0006195,GO:0006200,GO:0006457,GO:0006725,GO:0006753,GO:0006793,GO:0006796,GO:0006807,GO:0006950,GO:0008150,GO:0008152,GO:0009056,GO:0009058,GO:0009116,GO:0009117,GO:0009119,GO:0009123,GO:0009125,GO:0009126,GO:0009128,GO:0009141,GO:0009143,GO:0009144,GO:0009146,GO:0009150,GO:0009154,GO:…	K04043,K04044		bactNOG[38]	01RV8@aproNOG,05C9I@bactNOG,16PHQ@proNOG,COG0443@NOG	NA|NA|NA	O	chaperone protein, HscA
evgtrinloc52959c0t1	13037.EHJ78646	3.2e-86	323.2		GO:0003674,GO:0005488,GO:0005515,GO:0005575,GO:0005622,GO:0005623,GO:0005856,GO:0005875,GO:0007017,GO:0008017,GO:0008092,GO:0008150,GO:0009987,GO:0015630,GO:0015631,GO:0032991,GO:0043226,GO:0043228,GO:0043229,GO:0043232,GO:0043234,GO:0044422,GO:0044424,GO:0044430,GO:0044446,GO:0044464,GO:0044699,GO:0044763	K18631		artNOG[6]	035RS@artNOG,09YMP@biNOG,0SS86@inNOG,0TAK6@lepNOG,0V8EF@meNOG,0XSCN@NOG,12RGE@opiNOG,KOG2685@euNOG	NA|NA|NA	Z	Tektin family
evgtrinloc53102c0t1	13037.EHJ74591	2.3e-115	420.2					artNOG[6]	03E0N@artNOG,0AD7Z@biNOG,0KEX4@euNOG,0SYUA@inNOG,0TDZN@lepNOG,0VQEE@meNOG,1179D@NOG,1301T@opiNOG	NA|NA|NA
evgtrinloc53187c0t1	13037.EHJ75322	5e-61	239.2					artNOG[6]	03D01@artNOG,0A35U@biNOG,0SZWP@inNOG,0TBI5@lepNOG,0VE0Q@meNOG,12XYH@opiNOG,COG2272@NOG,KOG1516@euNOG	NA|NA|NA	I	Carboxylesterase family
evgtrinloc53191c0t1	13037.EHJ66639	7.9e-81	305.8					artNOG[6]	03D7I@artNOG,0AB4W@biNOG,0KF3U@euNOG,0SZNV@inNOG,0THJQ@lepNOG,0VN5E@meNOG,115KY@NOG,12ZNI@opiNOG	NA|NA|NA
evgtrinloc53196c0t1	7029.ACYPI009200-PA	7.7e-21	106.7					artNOG[6]	039HQ@artNOG,09VST@biNOG,0SP0B@inNOG,0VENC@meNOG,12PBX@opiNOG,COG2801@NOG,KOG0017@euNOG	NA|NA|NA	L	Reverse transcriptase (RNA-dependent DNA polymerase)
evgtrinloc53275c0t2	13037.EHJ78103	1.1e-105	387.9		GO:0003333,GO:0003674,GO:0005215,GO:0005342,GO:0006810,GO:0006811,GO:0006812,GO:0006820,GO:0006865,GO:0008028,GO:0008150,GO:0008324,GO:0008509,GO:0008514,GO:0009987,GO:0015075,GO:0015101,GO:0015171,GO:0015199,GO:0015226,GO:0015651,GO:0015695,GO:0015697,GO:0015711,GO:0015718,GO:0015838,GO:0015849,GO:0015850,GO:0015879,GO:0022857,GO:0022891,GO:0022892,GO:0034220,GO:0044699,GO:0044763,GO:0044765,GO:…	K08202		artNOG[6]	03HQB@artNOG,0B55R@biNOG,0IRIE@euNOG,0WHRU@meNOG,0XSRI@NOG,13E7R@opiNOG	NA|NA|NA	G	Sugar (and other) transporter
evgtrinloc53371c0t1	13037.EHJ79231	6.2e-42	176					artNOG[6]	03D9B@artNOG,0AEK3@biNOG,0KE0M@euNOG,0SZKW@inNOG,0TFYK@lepNOG,0VRU0@meNOG,11DRD@NOG,131SX@opiNOG	NA|NA|NA
evgtrinloc53379c0t1	7091.BGIBMGA006947-TA	1e-16	91.7					artNOG[6]	036AA@artNOG,0A5XM@biNOG,0IVPE@euNOG,0ST5D@inNOG,0VGSW@meNOG,0ZI10@NOG,13NBX@opiNOG	NA|NA|NA	S	to conserved
evgtrinloc53388c1t1	34740.HMEL012424-PA	6.3e-55	218.4		GO:0002376,GO:0003674,GO:0003810,GO:0003824,GO:0006950,GO:0006952,GO:0006955,GO:0006959,GO:0007599,GO:0008150,GO:0008152,GO:0009611,GO:0016740,GO:0016746,GO:0016755,GO:0032501,GO:0042060,GO:0042381,GO:0044699,GO:0044707,GO:0045087,GO:0050817,GO:0050878,GO:0050896,GO:0065007,GO:0065008	K05619		artNOG[6]	03443@artNOG,09U5T@biNOG,0IFMV@euNOG,0SQSW@inNOG,0TEQ1@lepNOG,0V54T@meNOG,0XQEZ@NOG,12WTW@opiNOG	NA|NA|NA	O	Transglutaminase family
evgtrinloc53394c0t1	570417.WPa_1079	1.2e-62	244.2	CLPA	GO:0003674,GO:0003824,GO:0006508,GO:0008150,GO:0008152,GO:0008233,GO:0009987,GO:0016787,GO:0019538,GO:0043170,GO:0044237,GO:0044238,GO:0044260,GO:0044267,GO:0071704	K03694,K03696		bactNOG[38]	01QMH@aproNOG,05C2Z@bactNOG,16PES@proNOG,COG0542@NOG	NA|NA|NA	O	ATP-dependent CLP protease ATP-binding subunit
evgtrinloc53571c0t4	13037.EHJ76259	6.4e-58	228.4					artNOG[6]	03HTH@artNOG,0B5JV@biNOG,0IS81@euNOG,0T470@inNOG,0TIDH@lepNOG,0WI7G@meNOG,0YW6A@NOG,13EVA@opiNOG	NA|NA|NA	T	CD80-like C2-set immunoglobulin domain
evgtrinloc53588c0t1	7091.BGIBMGA000439-TA	1.1e-55	221.9		GO:0003674,GO:0005488,GO:0005515,GO:0005575,GO:0005911,GO:0005917,GO:0006810,GO:0006897,GO:0006909,GO:0008150,GO:0016020,GO:0016021,GO:0016192,GO:0030054,GO:0031224,GO:0036056,GO:0044425,GO:0044699,GO:0044765,GO:0051179,GO:0051234	K17286		artNOG[6]	0367Y@artNOG,09VMR@biNOG,0SSEA@inNOG,0TBYD@lepNOG,0V7RZ@meNOG,12Q4D@opiNOG,COG0330@NOG,KOG2621@euNOG	NA|NA|NA	O	SPFH domain / Band 7 family
evgtrinloc53748c0t1	684719.HIMB114_0380	8.4e-09	65.1	HUP	GO:0003674,GO:0003676,GO:0003677,GO:0005488,GO:0005575,GO:0005622,GO:0005623,GO:0005694,GO:0006139,GO:0006259,GO:0006323,GO:0006725,GO:0006807,GO:0008150,GO:0008152,GO:0009987,GO:0016043,GO:0034641,GO:0043170,GO:0043226,GO:0043228,GO:0043229,GO:0043232,GO:0044237,GO:0044238,GO:0044260,GO:0044424,GO:0044464,GO:0046483,GO:0071103,GO:0071704,GO:0071840,GO:0090304,GO:0097159,GO:1901360,GO:1901363	K03530		bactNOG[38]	01ZQZ@aproNOG,05K70@bactNOG,17FE7@proNOG,COG0776@NOG	NA|NA|NA	L	DNA-binding protein
evgtrinloc53757c0t1	7091.BGIBMGA012416-TA	1.3e-54	217.6		GO:0003674,GO:0004889,GO:0005215,GO:0005216,GO:0005230,GO:0005231,GO:0005261,GO:0005575,GO:0005623,GO:0005886,GO:0005887,GO:0005892,GO:0006810,GO:0006811,GO:0006812,GO:0008150,GO:0008324,GO:0009987,GO:0015075,GO:0015267,GO:0015276,GO:0016020,GO:0016021,GO:0022803,GO:0022834,GO:0022836,GO:0022838,GO:0022839,GO:0022857,GO:0022891,GO:0022892,GO:0031224,GO:0031226,GO:0032991,GO:0034220,GO:0034702,GO:…	K05312		artNOG[6]	0334N@artNOG,09TR5@biNOG,0SRYV@inNOG,0TCAM@lepNOG,0V4QE@meNOG,0XQGR@NOG,12NBU@opiNOG,KOG3645@euNOG	NA|NA|NA	T	Nicotinic acetylcholine receptor subunit alpha 8
evgtrinloc53831c0t1	13735.ENSPSIP00000001709	2.3e-42	177.6					meNOG[21]	0AQC3@biNOG,0DWQU@chorNOG,0IG9W@euNOG,0VMJA@meNOG,0XQ1Y@NOG,14CSY@opiNOG,1D86U@veNOG	NA|NA|NA	S	Pfam:hATC
evgtrinloc53909c0t2	13037.EHJ67756	5.3e-81	305.4					artNOG[6]	0377B@artNOG,0A51G@biNOG,0IHUP@euNOG,0SU4J@inNOG,0TDQT@lepNOG,0VF8U@meNOG,0XR75@NOG,12UA4@opiNOG	NA|NA|NA	S	Inherit from biNOG: chromosome 4 open reading frame 22
evgtrinloc53997c0t1	34740.HMEL008410-PA	1e-61	241.1					artNOG[6]	03DEH@artNOG,09ZWH@biNOG,0SZFH@inNOG,0TA16@lepNOG,0VAT4@meNOG,12ZRN@opiNOG,COG0308@NOG,KOG1046@euNOG	NA|NA|NA	E, O	Peptidase family M1
evgtrinloc54059c0t1	570417.WPa_0799	9.7e-57	224.6	MREB	GO:0000003,GO:0000910,GO:0005575,GO:0005618,GO:0005623,GO:0007049,GO:0008150,GO:0008360,GO:0009274,GO:0009276,GO:0009987,GO:0019954,GO:0022402,GO:0022603,GO:0022604,GO:0030312,GO:0030313,GO:0031975,GO:0032505,GO:0043093,GO:0044464,GO:0044699,GO:0044763,GO:0050789,GO:0050793,GO:0050794,GO:0051128,GO:0051301,GO:0065007,GO:0065008,GO:0071944	K03569		bactNOG[38]	01Q9M@aproNOG,05DFF@bactNOG,16PRK@proNOG,COG1077@NOG	NA|NA|NA	D	rod shape-determining protein mreB
evgtrinloc54067c0t1	13037.EHJ74653	5.1e-62	242.3					artNOG[6]	039D3@artNOG,0AC7W@biNOG,0JCRZ@euNOG,0SW4T@inNOG,0VP9X@meNOG,0YSMS@NOG,14615@opiNOG	NA|NA|NA	S	Odorant binding protein
evgtrinloc54142c0t1	7091.BGIBMGA000588-TA	5e-49	199.1					artNOG[6]	03DM2@artNOG,0A7ZH@biNOG,0KGPX@euNOG,0SZ8H@inNOG,0TDJD@lepNOG,0VIUX@meNOG,10S31@NOG,12WJ5@opiNOG	NA|NA|NA
evgtrinloc54184c1t2	13037.EHJ77582	1.7e-18	97.1					meNOG[21]	0ACUI@biNOG,0KG20@euNOG,0VQ0Q@meNOG,10SRN@NOG,12XV0@opiNOG	NA|NA|NA	T	Sodium:neurotransmitter symporter family
evgtrinloc54222c0t1	13037.EHJ75444	5.2e-138	495.7		GO:0003008,GO:0003674,GO:0005215,GO:0005216,GO:0005244,GO:0005249,GO:0005261,GO:0005267,GO:0005575,GO:0005623,GO:0005886,GO:0005887,GO:0006810,GO:0006811,GO:0006812,GO:0006813,GO:0007600,GO:0007605,GO:0008076,GO:0008150,GO:0008324,GO:0009987,GO:0015075,GO:0015077,GO:0015079,GO:0015267,GO:0015672,GO:0016020,GO:0016021,GO:0022803,GO:0022832,GO:0022836,GO:0022838,GO:0022839,GO:0022843,GO:0022857,GO:…	K04905		artNOG[6]	03354@artNOG,09T67@biNOG,0SPYS@inNOG,0TBPP@lepNOG,0V44Y@meNOG,0XPSE@NOG,12R80@opiNOG,KOG0498@euNOG	NA|NA|NA	P	cNMP
evgtrinloc54238c0t1	13037.EHJ66472	1.5e-39	167.5					meNOG[21]	0A94W@biNOG,0J6E2@euNOG,0VK19@meNOG,11EDH@NOG,14CU3@opiNOG	NA|NA|NA
evgtrinloc54318c0t1	7091.BGIBMGA010103-TA	2.4e-24	117.1					artNOG[6]	039FN@artNOG,0A036@biNOG,0SW78@inNOG,0TBTK@lepNOG,0VAZD@meNOG,0ZBX3@NOG,12TMH@opiNOG,KOG4308@euNOG	NA|NA|NA	S	Leucine Rich Repeat
evgtrinloc54339c0t1	13037.EHJ76365	3.4e-82	309.7					meNOG[21]	0AH12@biNOG,0KE1X@euNOG,0VUBJ@meNOG,11DJG@NOG,131QE@opiNOG	NA|NA|NA
evgtrinloc54467c0t1	570417.WPa_0769	2.4e-69	266.5	RECR	GO:0000731,GO:0005575,GO:0006139,GO:0006259,GO:0006281,GO:0006310,GO:0006725,GO:0006807,GO:0006950,GO:0006974,GO:0008150,GO:0008152,GO:0009058,GO:0009059,GO:0009295,GO:0009314,GO:0009411,GO:0009416,GO:0009628,GO:0009987,GO:0018130,GO:0019438,GO:0033554,GO:0034641,GO:0034645,GO:0034654,GO:0043170,GO:0044237,GO:0044238,GO:0044249,GO:0044260,GO:0044271,GO:0044699,GO:0044763,GO:0046483,GO:0050896,GO:…	K06187		bactNOG[38]	01SUG@aproNOG,05F3K@bactNOG,16R16@proNOG,COG0353@NOG	NA|NA|NA	L	May play a role in DNA repair. It seems to be involved in an RecBC-independent recombinational process of DNA repair. It may act with RecF and RecO (By similarity)
evgtrinloc54502c0t1	34740.HMEL016946-PA	7.7e-83	311.6	NRX-1	GO:0003008,GO:0003674,GO:0005488,GO:0005515,GO:0005575,GO:0005623,GO:0005886,GO:0006810,GO:0006869,GO:0007154,GO:0007267,GO:0007268,GO:0007274,GO:0007275,GO:0007399,GO:0007416,GO:0007517,GO:0007519,GO:0007528,GO:0007610,GO:0007611,GO:0007612,GO:0008150,GO:0008306,GO:0009888,GO:0009987,GO:0010876,GO:0014706,GO:0016020,GO:0016043,GO:0019226,GO:0022607,GO:0023052,GO:0030154,GO:0031594,GO:0032501,GO:…	K07377		artNOG[6]	0362H@artNOG,09XIT@biNOG,0ST15@inNOG,0TAYS@lepNOG,0V8GZ@meNOG,0XNU6@NOG,12QJZ@opiNOG,KOG3514@euNOG	NA|NA|NA	T	Laminin G domain
evgtrinloc54505c1t1	7029.ACYPI44683-PA	1.1e-20	105.1					meNOG[21]	0AI2S@biNOG,0KE2J@euNOG,0VVGH@meNOG,11DB4@NOG,131PF@opiNOG	NA|NA|NA	S	ZnF_TTF
evgtrinloc54534c0t1	13037.EHJ63297	8.4e-82	308.1		GO:0000902,GO:0000904,GO:0001071,GO:0001700,GO:0001708,GO:0002164,GO:0002165,GO:0002376,GO:0002682,GO:0003002,GO:0003674,GO:0003700,GO:0005575,GO:0005622,GO:0005623,GO:0005634,GO:0006355,GO:0006950,GO:0006952,GO:0006955,GO:0007154,GO:0007267,GO:0007275,GO:0007350,GO:0007379,GO:0007380,GO:0007389,GO:0007399,GO:0007444,GO:0007472,GO:0007474,GO:0007476,GO:0007517,GO:0007525,GO:0007526,GO:0007552,GO:…	K09103		artNOG[6]	033XK@artNOG,09UTZ@biNOG,0SPC9@inNOG,0TCCB@lepNOG,0V5TH@meNOG,0XQ9Z@NOG,12PT5@opiNOG,KOG3836@euNOG	NA|NA|NA	K	IPT/TIG domain
evgtrinloc54581c0t1	7668.SPU_004620tr	2.6e-36	157.1					meNOG[21]	0A5RU@biNOG,0VGNY@meNOG,0Y65V@NOG,13JGH@opiNOG,KOG1075@euNOG	NA|NA|NA	S	Reverse transcriptase (RNA-dependent DNA polymerase)
evgtrinloc54611c0t2	34740.HMEL016358-PA	8.8e-12	75.1			K08186,K11810		euNOG[57]	COG0477@NOG,KOG2504@euNOG	NA|NA|NA	G	solute carrier family 16, member
evgtrinloc54630c0t1	34740.HMEL006119-PA	7.1e-201	705.7		GO:0001505,GO:0003001,GO:0003008,GO:0003674,GO:0005488,GO:0005515,GO:0005575,GO:0005622,GO:0005623,GO:0005737,GO:0005886,GO:0006810,GO:0006836,GO:0006887,GO:0006897,GO:0007154,GO:0007267,GO:0007268,GO:0007269,GO:0007610,GO:0007626,GO:0007629,GO:0008021,GO:0008150,GO:0008344,GO:0009605,GO:0009612,GO:0009628,GO:0009987,GO:0016020,GO:0016023,GO:0016079,GO:0016192,GO:0019226,GO:0023052,GO:0023061,GO:…			artNOG[6]	036RM@artNOG,0A4AT@biNOG,0IWJB@euNOG,0STKD@inNOG,0VF5E@meNOG,11HMQ@NOG,13QTH@opiNOG	NA|NA|NA
evgtrinloc54630c0t1utrorf	13037.EHJ69137	3.7e-62	243.4		GO:0001505,GO:0003001,GO:0003008,GO:0003674,GO:0005488,GO:0005515,GO:0005575,GO:0005622,GO:0005623,GO:0005737,GO:0005886,GO:0006810,GO:0006836,GO:0006897,GO:0006900,GO:0006901,GO:0006996,GO:0007154,GO:0007267,GO:0007268,GO:0007269,GO:0008021,GO:0008150,GO:0009987,GO:0010646,GO:0016020,GO:0016023,GO:0016043,GO:0016044,GO:0016050,GO:0016183,GO:0016185,GO:0016192,GO:0019226,GO:0023051,GO:0023052,GO:…	K20067		artNOG[6]	032ZY@artNOG,09ZTV@biNOG,0SPU5@inNOG,0TAWF@lepNOG,0VAQ7@meNOG,0XQHF@NOG,12SWH@opiNOG,KOG2677@euNOG	NA|NA|NA	U	Adaptor complexes medium subunit family
evgtrinloc54664c0t2	13037.EHJ77113	6.5e-128	461.8		GO:0003008,GO:0003674,GO:0003774,GO:0003824,GO:0005575,GO:0005622,GO:0005623,GO:0005856,GO:0005858,GO:0005875,GO:0005930,GO:0006139,GO:0006152,GO:0006163,GO:0006195,GO:0006200,GO:0006725,GO:0006753,GO:0006793,GO:0006796,GO:0006807,GO:0006928,GO:0007017,GO:0007018,GO:0007600,GO:0007605,GO:0008150,GO:0008152,GO:0009056,GO:0009116,GO:0009117,GO:0009119,GO:0009123,GO:0009125,GO:0009126,GO:0009128,GO:…	K10408		artNOG[6]	034RM@artNOG,09TZJ@biNOG,0SRD8@inNOG,0TF75@lepNOG,0V4YE@meNOG,12NG3@opiNOG,COG5245@NOG,KOG3595@euNOG	NA|NA|NA	Z	Dynein heavy chain, N-terminal region 2
evgtrinloc54730c0t2	570417.WPa_1172	1.6e-58	230.7	RPSC	GO:0003674,GO:0003735,GO:0005198,GO:0005575,GO:0005618,GO:0005622,GO:0005623,GO:0005737,GO:0005829,GO:0005840,GO:0005886,GO:0006412,GO:0008150,GO:0008152,GO:0009058,GO:0009059,GO:0009987,GO:0010467,GO:0015935,GO:0016020,GO:0019538,GO:0022626,GO:0022627,GO:0030312,GO:0030529,GO:0032991,GO:0034645,GO:0040007,GO:0043170,GO:0043226,GO:0043228,GO:0043229,GO:0043232,GO:0044237,GO:0044238,GO:0044249,GO:…	K02982		bactNOG[38]	01RDX@aproNOG,05CKE@bactNOG,16Q16@proNOG,COG0092@NOG	NA|NA|NA	J	Binds the lower part of the 30S subunit head. Binds mRNA in the 70S ribosome, positioning it for translation (By similarity)
evgtrinloc54733c0t1	7425.NV18262-PA	8.9e-52	208.8					artNOG[6]	039YM@artNOG,0A25H@biNOG,0IGK4@euNOG,0SWGX@inNOG,0VD12@meNOG,0YP2D@NOG,13Y2Q@opiNOG	NA|NA|NA	S	Inherit from biNOG: Pao retrotransposon peptidase
evgtrinloc54740c0t1	13037.EHJ72861	2.5e-68	263.1			K10448		artNOG[6]	035NN@artNOG,09XSC@biNOG,0SSCE@inNOG,0V8MQ@meNOG,0XNX8@NOG,12TSQ@opiNOG,KOG4441@euNOG	NA|NA|NA	T	BACK
evgtrinloc54751c0t1	13037.EHJ75195	2.6e-130	469.9		GO:0003674,GO:0005215,GO:0005277,GO:0005278,GO:0005326,GO:0005575,GO:0006810,GO:0006811,GO:0006812,GO:0006818,GO:0006836,GO:0008150,GO:0008324,GO:0009987,GO:0015075,GO:0015077,GO:0015078,GO:0015291,GO:0015297,GO:0015298,GO:0015299,GO:0015672,GO:0015992,GO:0016020,GO:0016021,GO:0022804,GO:0022857,GO:0022890,GO:0022891,GO:0022892,GO:0031224,GO:0034220,GO:0044425,GO:0044699,GO:0044763,GO:0044765,GO:…	K14636		artNOG[6]	033EJ@artNOG,09TCA@biNOG,0SQ6S@inNOG,0V4BG@meNOG,0XW69@NOG,12N5W@opiNOG,KOG3764@euNOG	NA|NA|NA	U	Major Facilitator Superfamily
evgtrinloc54825c0t1	7091.BGIBMGA008179-TA	1.5e-10	71.2					meNOG[21]	0AFKK@biNOG,0KI2P@euNOG,0VSUN@meNOG,10QPA@NOG,14W51@opiNOG	NA|NA|NA
evgtrinloc54829c0t1	563192.HMPREF0179_02955	2.9e-09	67.8	SARE_3740		K07741		bactNOG[38]	05WXW@bactNOG,0GH64@delNOG,0HHFT@dproNOG,17KY0@proNOG,COG3617@NOG,COG3645@NOG	NA|NA|NA	K	antirepressor
evgtrinloc54899c0t2	34740.HMEL017002-PA	9.1e-42	174.9					artNOG[6]	03BX3@artNOG,0AB1P@biNOG,0JMNE@euNOG,0SYBP@inNOG,0THX7@lepNOG,0VN1X@meNOG,0ZCWF@NOG,14CD3@opiNOG	NA|NA|NA
evgtrinloc54902c0t1	7029.ACYPI41067-PA	8.8e-09	65.1					artNOG[6]	03AM2@artNOG,0AHJB@biNOG,0JETP@euNOG,0SX70@inNOG,0VUU0@meNOG,0YNBC@NOG,146QM@opiNOG	NA|NA|NA
evgtrinloc54922c0t2	34740.HMEL002746-PA	1.1e-38	164.1					meNOG[21]	0AGAH@biNOG,0VTJZ@meNOG,11NDV@NOG,12WUP@opiNOG,KOG4115@euNOG	NA|NA|NA	D, N	Roadblock/LC7 domain
evgtrinloc54981c0t1	13037.EHJ77212	6.2e-43	178.7		GO:0003674,GO:0004871,GO:0004872,GO:0004888,GO:0004890,GO:0007154,GO:0007165,GO:0008150,GO:0009987,GO:0016917,GO:0023052,GO:0038023,GO:0044699,GO:0044700,GO:0044763,GO:0050789,GO:0050794,GO:0050896,GO:0051716,GO:0060089,GO:0065007	K05175		meNOG[21]	09U8T@biNOG,0V57Y@meNOG,0XNQG@NOG,12RN9@opiNOG,KOG3642@euNOG	NA|NA|NA	T	Gamma-aminobutyric acid (GABA) A receptor
evgtrinloc55007c0t1	13037.EHJ65741	8e-47	191.8	CHT2	GO:0003674,GO:0003824,GO:0004553,GO:0004568,GO:0006022,GO:0006026,GO:0006030,GO:0006032,GO:0006034,GO:0006036,GO:0006040,GO:0006807,GO:0008150,GO:0008152,GO:0009056,GO:0009057,GO:0016787,GO:0016798,GO:0043170,GO:0046348,GO:0071704,GO:1901071,GO:1901072,GO:1901135,GO:1901136,GO:1901564,GO:1901565,GO:1901575	K01183		artNOG[6]	032VE@artNOG,09TNW@biNOG,0SPQD@inNOG,0TFNX@lepNOG,0V4N2@meNOG,12QHY@opiNOG,COG3325@NOG,KOG2806@euNOG	NA|NA|NA	G	Glyco_18
evgtrinloc55074c0t1	13037.EHJ64847	1.9e-69	266.9					artNOG[6]	03211@artNOG,09UVC@biNOG,0SSIC@inNOG,0TBSG@lepNOG,0V5UZ@meNOG,0XTIX@NOG,12P2X@opiNOG,KOG3686@euNOG	NA|NA|NA	T	Inherit from inNOG: Rap/ran-GAP
evgtrinloc55137c1t1	34740.HMEL018001-PA	9.3e-09	65.5					meNOG[21]	0AH36@biNOG,0KI3R@euNOG,0VUDJ@meNOG,10QN8@NOG,14W3H@opiNOG	NA|NA|NA
evgtrinloc55204c1t1	7091.BGIBMGA013330-TA	1.9e-110	403.7	CROC	GO:0000122,GO:0000981,GO:0001071,GO:0003002,GO:0003674,GO:0003676,GO:0003677,GO:0003690,GO:0003700,GO:0003705,GO:0005488,GO:0005515,GO:0005575,GO:0005622,GO:0005623,GO:0005634,GO:0005654,GO:0005667,GO:0006139,GO:0006351,GO:0006355,GO:0006357,GO:0006366,GO:0006725,GO:0006807,GO:0007275,GO:0007350,GO:0007379,GO:0007380,GO:0007389,GO:0008134,GO:0008150,GO:0008152,GO:0008301,GO:0009058,GO:0009059,GO:…	K09396		artNOG[6]	036JB@artNOG,09YYK@biNOG,0STGZ@inNOG,0TDN7@lepNOG,0V9W9@meNOG,13QNZ@opiNOG,COG5025@NOG,KOG2294@euNOG	NA|NA|NA	K	FH
evgtrinloc55222c0t1	7091.BGIBMGA013383-TA	4.9e-50	202.2			K01312		artNOG[6]	03D0V@artNOG,0AE9H@biNOG,0SZVV@inNOG,0TEVZ@lepNOG,0VRH2@meNOG,1300R@opiNOG,COG5640@NOG,KOG3627@euNOG	NA|NA|NA	E	Tryp_SPc
evgtrinloc55264c1t1	13735.ENSPSIP00000001152	2e-18	97.1					meNOG[21]	0B4A0@biNOG,0E86E@chorNOG,0IPY7@euNOG,0WGSQ@meNOG,0YTY7@NOG,13CUK@opiNOG,1DF5A@veNOG	NA|NA|NA	S	Reverse transcriptase (RNA-dependent DNA polymerase)
evgtrinloc55417c0t1	13037.EHJ67752	1.3e-64	250.8	CAMTA	GO:0000981,GO:0000982,GO:0001071,GO:0001077,GO:0001228,GO:0003674,GO:0003676,GO:0003677,GO:0003700,GO:0005488,GO:0005515,GO:0005516,GO:0005575,GO:0005622,GO:0005623,GO:0005634,GO:0006139,GO:0006351,GO:0006355,GO:0006357,GO:0006366,GO:0006725,GO:0006807,GO:0008150,GO:0008152,GO:0008277,GO:0009058,GO:0009059,GO:0009314,GO:0009416,GO:0009628,GO:0009889,GO:0009891,GO:0009893,GO:0009966,GO:0009987,GO:…			artNOG[6]	033WX@artNOG,09W00@biNOG,0SRQF@inNOG,0TA1Q@lepNOG,0V6YF@meNOG,0XS5M@NOG,12S2H@opiNOG,KOG0520@euNOG	NA|NA|NA	K	IPT/TIG domain
evgtrinloc55420c0t1	13037.EHJ67684	2.7e-39	166.8					artNOG[6]	03HEP@artNOG,0B49I@biNOG,0IPXY@euNOG,0T3W9@inNOG,0WGS8@meNOG,0YRUW@NOG,13CTR@opiNOG	NA|NA|NA	S	Reverse transcriptase (RNA-dependent DNA polymerase)
evgtrinloc55437c0t1	7091.BGIBMGA011962-TA	2.7e-41	173.7					meNOG[21]	0B0DT@biNOG,0KDEE@euNOG,0WCWZ@meNOG,0Z372@NOG,14TKE@opiNOG	NA|NA|NA
evgtrinloc55533c0t1	13037.EHJ64047	2.2e-38	163.3					artNOG[6]	03CXC@artNOG,0A5MD@biNOG,0SZZG@inNOG,0TD1D@lepNOG,0VGG8@meNOG,0ZVN7@NOG,12SSN@opiNOG,KOG0252@euNOG	NA|NA|NA	P	Sugar (and other) transporter
evgtrinloc55539c0t1	34740.HMEL013710-PA	2.5e-96	356.7		GO:0003008,GO:0003674,GO:0004871,GO:0004872,GO:0004888,GO:0004970,GO:0005215,GO:0005216,GO:0005230,GO:0005575,GO:0005623,GO:0005886,GO:0006810,GO:0006811,GO:0007154,GO:0007165,GO:0007166,GO:0007215,GO:0007267,GO:0007268,GO:0008066,GO:0008150,GO:0009987,GO:0010646,GO:0015075,GO:0015267,GO:0015276,GO:0015277,GO:0016020,GO:0019226,GO:0022803,GO:0022834,GO:0022836,GO:0022838,GO:0022839,GO:0022857,GO:…	K05202		artNOG[6]	0339H@artNOG,09UD2@biNOG,0SR86@inNOG,0TEVA@lepNOG,0V5CD@meNOG,0XPSH@NOG,12SMD@opiNOG,KOG1054@euNOG	NA|NA|NA	E, P, T	PBPe
evgtrinloc55557c1t1	13037.EHJ74609	2.8e-115	419.9	WNT10	GO:0000003,GO:0000122,GO:0001654,GO:0001664,GO:0001736,GO:0001737,GO:0001738,GO:0001745,GO:0002009,GO:0002165,GO:0003002,GO:0003006,GO:0003674,GO:0005102,GO:0005488,GO:0005515,GO:0005575,GO:0005576,GO:0005578,GO:0005615,GO:0005623,GO:0005886,GO:0006355,GO:0006357,GO:0007154,GO:0007163,GO:0007164,GO:0007165,GO:0007166,GO:0007275,GO:0007389,GO:0007399,GO:0007423,GO:0007431,GO:0007435,GO:0007444,GO:…	K01357		artNOG[6]	034TD@artNOG,09VZK@biNOG,0SPSI@inNOG,0V6Y0@meNOG,0XQZ1@NOG,12S99@opiNOG,KOG3913@euNOG	NA|NA|NA	T	Ligand for members of the frizzled family of seven transmembrane receptors (By similarity)
evgtrinloc55560c0t1	570417.WPa_0461	1.5e-107	394.4					bactNOG[38]	0213R@aproNOG,05CDX@bactNOG,0Y46N@NOG,16RI5@proNOG	NA|NA|NA	L	transposase and inactivated derivative
evgtrinloc55574c0t1	34740.HMEL005723-PA	2.8e-83	313.2					meNOG[21]	0AF9E@biNOG,0VSH0@meNOG,0XRW9@NOG,12WE4@opiNOG,KOG3656@euNOG	NA|NA|NA	T	Inherit from KOG: receptor
evgtrinloc55773c0t1	7029.ACYPI39968-PA	6e-23	113.2					meNOG[21]	0AM6V@biNOG,0KHAM@euNOG,0VY6I@meNOG,10RFX@NOG,12VCI@opiNOG	NA|NA|NA	S	MADF
evgtrinloc55786c0t1	7091.BGIBMGA011034-TA	1.2e-24	117.9	18W	GO:0002119,GO:0002164,GO:0002218,GO:0002220,GO:0002221,GO:0002252,GO:0002253,GO:0002376,GO:0002429,GO:0002682,GO:0002684,GO:0002752,GO:0002757,GO:0002758,GO:0002764,GO:0002768,GO:0003674,GO:0004871,GO:0004872,GO:0004888,GO:0005057,GO:0005488,GO:0005575,GO:0005623,GO:0005886,GO:0006950,GO:0006952,GO:0007154,GO:0007165,GO:0007166,GO:0007275,GO:0008150,GO:0008329,GO:0009607,GO:0009615,GO:0009653,GO:…	K00573,K18808,K18809		euNOG[57]	COG4886@NOG,KOG4641@euNOG	NA|NA|NA	T	toll-like receptor
evgtrinloc55795c0t1	7091.BGIBMGA001890-TA	1.4e-58	231.1					artNOG[6]	03DHR@artNOG,0ADKQ@biNOG,0SZC0@inNOG,0TC6R@lepNOG,0VQTM@meNOG,12XCC@opiNOG,COG2866@NOG,KOG2650@euNOG	NA|NA|NA	E	Zn_pept
evgtrinloc55839c1t1	13037.EHJ65621	1.4e-38	164.1					artNOG[6]	03CM8@artNOG,0AAFT@biNOG,0KDZC@euNOG,0T0A1@inNOG,0TGT7@lepNOG,0VMDU@meNOG,11E5P@NOG,131W4@opiNOG	NA|NA|NA
evgtrinloc55856c0t1	7091.BGIBMGA008488-TA	2.2e-39	167.9					artNOG[6]	03DDK@artNOG,0AI5W@biNOG,0KIC6@euNOG,0SZGE@inNOG,0THG8@lepNOG,0VVJZ@meNOG,10QDP@NOG,14VN1@opiNOG	NA|NA|NA
evgtrinloc55877c0t1	7091.BGIBMGA000807-TA	3.3e-60	236.1					artNOG[6]	03CEM@artNOG,0ADEI@biNOG,0T0GV@inNOG,0TFHG@lepNOG,0VQMC@meNOG,14W6Z@opiNOG,COG1816@NOG,KOG1096@euNOG	NA|NA|NA	F	Adenosine/AMP deaminase
evgtrinloc55880c0t3	7091.BGIBMGA008755-TA	2.2e-37	160.2					artNOG[6]	03D5Z@artNOG,0A5ZQ@biNOG,0SZQI@inNOG,0TCGW@lepNOG,0VGUS@meNOG,12PGP@opiNOG,COG5048@NOG,KOG1721@euNOG	NA|NA|NA	K	Zinc-finger associated domain (zf-AD)
evgtrinloc55887c0t1	34740.HMEL012427-PA	1.3e-109	401			K10185		artNOG[6]	03387@artNOG,0A1QP@biNOG,0SQ18@inNOG,0TFUC@lepNOG,0VB45@meNOG,0Y98J@NOG,12TZ3@opiNOG,KOG3586@euNOG	NA|NA|NA	K	TBOX
evgtrinloc55921c1t1	13037.EHJ64623	1.4e-71	274.6					artNOG[6]	03CXD@artNOG,0AE2W@biNOG,0SZZF@inNOG,0TDD7@lepNOG,0VRA5@meNOG,0XQMZ@NOG,13011@opiNOG,KOG1958@euNOG	NA|NA|NA	G	Glycosyl hydrolases family 38 C-terminal domain
evgtrinloc55926c0t1	7070.TC010213-PA	2.3e-21	107.1					artNOG[6]	036S0@artNOG,0A79D@biNOG,0IW33@euNOG,0STP8@inNOG,0VI77@meNOG,11H1J@NOG,13Q6F@opiNOG	NA|NA|NA
evgtrinloc56019c0t1	163164.WD0226	2.1e-28	129.8					bactNOG[38]	029H3@aproNOG,075Q8@bactNOG,0ZG20@NOG,187W8@proNOG	NA|NA|NA
evgtrinloc56074c0t2	570417.WPa_0843	2.9e-62	243	HEME	GO:0005575,GO:0005622,GO:0005623,GO:0005737,GO:0044424,GO:0044464	K01599	UPPDC1	bactNOG[38]	01R24@aproNOG,05CFZ@bactNOG,16QGF@proNOG,COG0407@NOG	NA|NA|NA	H	Catalyzes the decarboxylation of four acetate groups of uroporphyrinogen-III to yield coproporphyrinogen-III (By similarity)
evgtrinloc56084c0t1	13037.EHJ73658	1.3e-66	257.7		GO:0003008,GO:0007600,GO:0007605,GO:0008150,GO:0032501,GO:0044699,GO:0044707,GO:0050877,GO:0050954			artNOG[6]	03540@artNOG,09XC4@biNOG,0IEIB@euNOG,0SRR0@inNOG,0TD8D@lepNOG,0V8AF@meNOG,0XREK@NOG,12QS8@opiNOG	NA|NA|NA	S	WD domain, G-beta repeat
evgtrinloc56142c2t1	7091.BGIBMGA009030-TA	2e-11	74.3					artNOG[6]	03C40@artNOG,0AHN8@biNOG,0JF0Y@euNOG,0SYJB@inNOG,0THAN@lepNOG,0VU7X@meNOG,0ZSXY@NOG,147U0@opiNOG	NA|NA|NA
evgtrinloc56187c0t1	570417.WPa_1042	5.9e-95	352.1	RPSA	GO:0003674,GO:0003676,GO:0003723,GO:0003729,GO:0003735,GO:0005198,GO:0005488,GO:0005575,GO:0005622,GO:0005623,GO:0005737,GO:0005829,GO:0005840,GO:0006412,GO:0006417,GO:0008150,GO:0008152,GO:0009058,GO:0009059,GO:0009889,GO:0009890,GO:0009892,GO:0009987,GO:0010467,GO:0010468,GO:0010556,GO:0010558,GO:0010605,GO:0010608,GO:0015935,GO:0016020,GO:0017148,GO:0019222,GO:0019538,GO:0022626,GO:0022627,GO:…	K02945,K03527		bactNOG[38]	01QN1@aproNOG,05CAV@bactNOG,16QAF@proNOG,COG0539@NOG	NA|NA|NA	J	thus facilitating recognition of the initiation point. It is needed to translate mRNA with a short Shine-Dalgarno (SD) purine-rich sequence (By similarity)
evgtrinloc56187c1t1	570417.WPa_1042	2.8e-67	259.6	RPSA	GO:0003674,GO:0003676,GO:0003723,GO:0003729,GO:0003735,GO:0005198,GO:0005488,GO:0005575,GO:0005622,GO:0005623,GO:0005737,GO:0005829,GO:0005840,GO:0006412,GO:0006417,GO:0008150,GO:0008152,GO:0009058,GO:0009059,GO:0009889,GO:0009890,GO:0009892,GO:0009987,GO:0010467,GO:0010468,GO:0010556,GO:0010558,GO:0010605,GO:0010608,GO:0015935,GO:0016020,GO:0017148,GO:0019222,GO:0019538,GO:0022626,GO:0022627,GO:…	K02945,K03527		bactNOG[38]	01QN1@aproNOG,05CAV@bactNOG,16QAF@proNOG,COG0539@NOG	NA|NA|NA	J	thus facilitating recognition of the initiation point. It is needed to translate mRNA with a short Shine-Dalgarno (SD) purine-rich sequence (By similarity)
evgtrinloc56192c0t1	13037.EHJ66531	1.8e-28	131.3					artNOG[6]	0391J@artNOG,0A835@biNOG,0SVUA@inNOG,0TFEG@lepNOG,0VIYU@meNOG,13GFT@opiNOG,COG4886@NOG,KOG0531@euNOG	NA|NA|NA	F, T	Inherit from inNOG: Guanylate kinase
evgtrinloc56215c0t1	34740.HMEL016539-PA	4.8e-27	126.3			K17341		opiNOG[43]	0ZN3C@NOG,13UK0@opiNOG,KOG4475@euNOG	NA|NA|NA	P	Inherit from KOG: PTK7 protein tyrosine kinase 7
evgtrinloc56261c0t1	34740.HMEL012888-PA	6.4e-122	442.6					meNOG[21]	0AD7T@biNOG,0KG23@euNOG,0VQE7@meNOG,10SRI@NOG,12XUR@opiNOG	NA|NA|NA
evgtrinloc56295c0t1	34740.HMEL008648-PA	3.1e-127	459.9		GO:0003674,GO:0003824,GO:0005575,GO:0005622,GO:0005623,GO:0005856,GO:0005875,GO:0006139,GO:0006152,GO:0006163,GO:0006195,GO:0006200,GO:0006725,GO:0006753,GO:0006793,GO:0006796,GO:0006807,GO:0006928,GO:0007017,GO:0007018,GO:0008150,GO:0008152,GO:0009056,GO:0009116,GO:0009117,GO:0009119,GO:0009123,GO:0009125,GO:0009126,GO:0009128,GO:0009141,GO:0009143,GO:0009144,GO:0009146,GO:0009150,GO:0009154,GO:…			artNOG[6]	03I3V@artNOG,0B6MJ@biNOG,0IU33@euNOG,0T4FP@inNOG,0TIGI@lepNOG,0WJCI@meNOG,0XSJT@NOG,13GEX@opiNOG	NA|NA|NA	Z	WD40
evgtrinloc56298c0t1	13037.EHJ71507	2.1e-60	237.3					meNOG[21]	0B485@biNOG,0IPVB@euNOG,0WGQI@meNOG,0ZJCS@NOG,13CRC@opiNOG	NA|NA|NA	S	Endonuclease/Exonuclease/phosphatase family
evgtrinloc56389c0t2	34740.HMEL006912-PA	2.2e-18	97.1			K10366		opiNOG[43]	11G70@NOG,14SUJ@opiNOG,KOG4286@euNOG	NA|NA|NA	Z	Spectrin repeat
evgtrinloc56421c0t1	34740.HMEL025054-PA	3.6e-125	453	SCR	GO:0000003,GO:0000975,GO:0000976,GO:0000977,GO:0001012,GO:0001067,GO:0001071,GO:0003002,GO:0003006,GO:0003674,GO:0003676,GO:0003677,GO:0003700,GO:0005488,GO:0005515,GO:0005575,GO:0005622,GO:0005623,GO:0005634,GO:0006355,GO:0006357,GO:0007275,GO:0007350,GO:0007379,GO:0007380,GO:0007381,GO:0007389,GO:0007423,GO:0007431,GO:0007432,GO:0007494,GO:0007548,GO:0008150,GO:0009653,GO:0009790,GO:0009880,GO:…	K09311		artNOG[6]	034JV@artNOG,0A1MY@biNOG,0SR7U@inNOG,0TC8X@lepNOG,0VCHR@meNOG,0ZTBY@NOG,12SD4@opiNOG,KOG0489@euNOG	NA|NA|NA	K	HOX
evgtrinloc56424c0t1	13037.EHJ67692	1.3e-70	270.8	DNAH8	GO:0001539,GO:0003674,GO:0003774,GO:0003777,GO:0003824,GO:0005575,GO:0005622,GO:0005623,GO:0005737,GO:0005856,GO:0005858,GO:0005875,GO:0005929,GO:0005930,GO:0006928,GO:0008150,GO:0008152,GO:0009987,GO:0015630,GO:0016462,GO:0016787,GO:0016817,GO:0016818,GO:0017111,GO:0030286,GO:0031514,GO:0032838,GO:0032991,GO:0035085,GO:0040011,GO:0042995,GO:0043226,GO:0043227,GO:0043228,GO:0043229,GO:0043231,GO:…	K10408		meNOG[21]	09TQZ@biNOG,0V4Q9@meNOG,12Q5K@opiNOG,COG5245@NOG,KOG3595@euNOG	NA|NA|NA	Z	Dynein, axonemal, heavy chain
evgtrinloc56424c1t1	13037.EHJ67692	2.3e-61	240	DNAH8	GO:0001539,GO:0003674,GO:0003774,GO:0003777,GO:0003824,GO:0005575,GO:0005622,GO:0005623,GO:0005737,GO:0005856,GO:0005858,GO:0005875,GO:0005929,GO:0005930,GO:0006928,GO:0008150,GO:0008152,GO:0009987,GO:0015630,GO:0016462,GO:0016787,GO:0016817,GO:0016818,GO:0017111,GO:0030286,GO:0031514,GO:0032838,GO:0032991,GO:0035085,GO:0040011,GO:0042995,GO:0043226,GO:0043227,GO:0043228,GO:0043229,GO:0043231,GO:…	K10408		meNOG[21]	09TQZ@biNOG,0V4Q9@meNOG,12Q5K@opiNOG,COG5245@NOG,KOG3595@euNOG	NA|NA|NA	Z	Dynein, axonemal, heavy chain
evgtrinloc56428c0t1	34740.HMEL008443-PA	3.4e-26	123.6					artNOG[6]	039GI@artNOG,0A84Y@biNOG,0J1SU@euNOG,0SWKJ@inNOG,0TG43@lepNOG,0VJ0R@meNOG,121EJ@NOG,13VYP@opiNOG	NA|NA|NA	S	Chitin binding Peritrophin-A domain
evgtrinloc56442c0t1	34740.HMEL005939-PA	8.1e-19	98.6					artNOG[6]	03D5G@artNOG,0AKKK@biNOG,0KEBM@euNOG,0SZR2@inNOG,0TI1A@lepNOG,0VY5V@meNOG,11BF2@NOG,1315W@opiNOG	NA|NA|NA
evgtrinloc56444c0t1	34740.HMEL013030-PA	6.8e-72	275.4					opiNOG[43]	0IQHR@euNOG,0ZQ9U@NOG,13DCD@opiNOG	NA|NA|NA	T	IG_like
evgtrinloc56449c1t1	34740.HMEL012162-PA	8e-35	151.8					artNOG[6]	033K6@artNOG,0A3TF@biNOG,0STD5@inNOG,0TF9E@lepNOG,0VEMX@meNOG,13HVI@opiNOG,COG2110@NOG,KOG1075@euNOG,KOG2633@euNOG	NA|NA|NA	B, K	SEC14
evgtrinloc56454c1t1	13037.EHJ66252	1.2e-47	194.1					opiNOG[43]	0IS7H@euNOG,0ZMUH@NOG,13EUT@opiNOG	NA|NA|NA	T	CD80-like C2-set immunoglobulin domain
evgtrinloc56489c0t1	34740.HMEL004968-PA	7.4e-09	65.5					artNOG[6]	03CTY@artNOG,0ACC3@biNOG,0KDZY@euNOG,0T02Y@inNOG,0TI3U@lepNOG,0VPGU@meNOG,11DX2@NOG,131V5@opiNOG	NA|NA|NA
evgtrinloc56550c1t1	34740.HMEL004408-PA	4.1e-28	129.4		GO:0006873,GO:0006885,GO:0007035,GO:0007275,GO:0007424,GO:0008150,GO:0008593,GO:0009966,GO:0009987,GO:0010646,GO:0019725,GO:0023051,GO:0030003,GO:0030004,GO:0030641,GO:0032501,GO:0032502,GO:0042592,GO:0044699,GO:0044707,GO:0044763,GO:0045851,GO:0048583,GO:0048731,GO:0048856,GO:0048878,GO:0050789,GO:0050794,GO:0050801,GO:0051452,GO:0051453,GO:0055067,GO:0055080,GO:0055082,GO:0060541,GO:0065007,GO:…			artNOG[6]	03334@artNOG,09V68@biNOG,0SPWU@inNOG,0TAS5@lepNOG,0V65U@meNOG,0XPUM@NOG,12P55@opiNOG,KOG1064@euNOG	NA|NA|NA	S	RAVE protein 1 C terminal
evgtrinloc56553c0t1	13037.EHJ63179	3.1e-17	93.2					artNOG[6]	03DQ1@artNOG,0AE3N@biNOG,0KG2G@euNOG,0SZ5F@inNOG,0TDJQ@lepNOG,0VRB1@meNOG,10SR5@NOG,12XTM@opiNOG	NA|NA|NA
evgtrinloc56563c0t1	13037.EHJ74954	3.8e-54	216.1					artNOG[6]	03D61@artNOG,0A6H4@biNOG,0SZQF@inNOG,0TCVG@lepNOG,0VHBG@meNOG,12XGC@opiNOG,COG0308@NOG,KOG1046@euNOG	NA|NA|NA	E, O	Inherit from KOG: aminopeptidase
evgtrinloc56573c0t1	13037.EHJ75807	6.1e-47	192.2		GO:0005575,GO:0005622,GO:0005623,GO:0005856,GO:0005875,GO:0006810,GO:0008150,GO:0015630,GO:0016192,GO:0032991,GO:0043226,GO:0043228,GO:0043229,GO:0043232,GO:0043234,GO:0044422,GO:0044424,GO:0044430,GO:0044446,GO:0044464,GO:0051179,GO:0051234	K19527		artNOG[6]	033HF@artNOG,09UVI@biNOG,0SSJ1@inNOG,0TD0P@lepNOG,0V5V7@meNOG,12Q2S@opiNOG,COG5043@NOG,KOG1796@euNOG	NA|NA|NA	U	Inherit from inNOG: Protein of unknown function (DUF1162)
evgtrinloc56574c0t1	7091.BGIBMGA014365-TA	2e-39	166.8	DNAH1	GO:0001539,GO:0003674,GO:0003774,GO:0003777,GO:0003824,GO:0005575,GO:0005622,GO:0005623,GO:0005737,GO:0005856,GO:0005858,GO:0005875,GO:0005929,GO:0005930,GO:0006928,GO:0007017,GO:0007018,GO:0008150,GO:0008152,GO:0009605,GO:0009612,GO:0009628,GO:0009987,GO:0015630,GO:0016462,GO:0016787,GO:0016817,GO:0016818,GO:0017111,GO:0030286,GO:0031514,GO:0032838,GO:0032991,GO:0035085,GO:0040011,GO:0042995,GO:…	K10408		euNOG[57]	COG5245@NOG,KOG3595@euNOG	NA|NA|NA	Z	heavy chain
evgtrinloc56644c0t1	7091.BGIBMGA010319-TA	7.9e-58	228.4					artNOG[6]	039XD@artNOG,0A0SC@biNOG,0SWRR@inNOG,0TBAR@lepNOG,0VBNN@meNOG,0XNQK@NOG,142ZY@opiNOG,KOG0254@euNOG	NA|NA|NA	G	Sugar (and other) transporter
evgtrinloc56683c0t1	13037.EHJ77002	1.6e-65	253.8	BR-C	GO:0000003,GO:0000975,GO:0000976,GO:0000977,GO:0001012,GO:0001067,GO:0001071,GO:0001654,GO:0001745,GO:0001751,GO:0001752,GO:0001754,GO:0002165,GO:0003006,GO:0003674,GO:0003676,GO:0003677,GO:0003700,GO:0005488,GO:0005575,GO:0005622,GO:0005623,GO:0005634,GO:0006355,GO:0006357,GO:0006914,GO:0007275,GO:0007276,GO:0007292,GO:0007399,GO:0007417,GO:0007423,GO:0007431,GO:0007435,GO:0007458,GO:0007548,GO:…	K02174		artNOG[6]	033ZV@artNOG,0A59V@biNOG,0IVCP@euNOG,0SQP0@inNOG,0TEKF@lepNOG,0VGAN@meNOG,0YRXI@NOG,13M8I@opiNOG	NA|NA|NA	S	BTB/POZ domain
evgtrinloc56734c0t1	7091.BGIBMGA006044-TA	5.1e-49	199.5		GO:0006810,GO:0006897,GO:0006909,GO:0008150,GO:0016192,GO:0044699,GO:0044765,GO:0051179,GO:0051234	K13100		artNOG[6]	035E6@artNOG,0A0S2@biNOG,0SS2E@inNOG,0TE8A@lepNOG,0V7T7@meNOG,0XNP2@NOG,12QEB@opiNOG,KOG2140@euNOG	NA|NA|NA	S	MA3
evgtrinloc56740c1t1	34740.HMEL010712-PA	5e-27	125.6					meNOG[21]	0ADKK@biNOG,0VQTI@meNOG,12YQW@opiNOG,COG2272@NOG,KOG1516@euNOG	NA|NA|NA	I	Carboxylesterase family
evgtrinloc56774c0t1	8083.ENSXMAP00000019809	7e-13	79					fiNOG[1]	0A8U7@biNOG,0DUK4@chorNOG,0J5WT@euNOG,0N8Y6@fiNOG,0VJQK@meNOG,0ZTY3@NOG,146E3@opiNOG,1D4IM@veNOG	NA|NA|NA
evgtrinloc56794c0t1	13037.EHJ68742	1.6e-36	157.1					artNOG[6]	039US@artNOG,0A5A7@biNOG,0SWHG@inNOG,0TE0V@lepNOG,0VG5K@meNOG,12P5P@opiNOG,COG2114@NOG,KOG1023@euNOG	NA|NA|NA	T	CYCc
evgtrinloc56901c0t1	13037.EHJ67459	6e-73	278.9					artNOG[6]	038TK@artNOG,0A80E@biNOG,0JCHQ@euNOG,0SVMT@inNOG,0TA10@lepNOG,0VIVZ@meNOG,122VZ@NOG,13XFD@opiNOG	NA|NA|NA	S	DM4/DM12 family
evgtrinloc56946c0t1	570417.WPa_0916	1.7e-31	140.6					bactNOG[38]	02AKV@aproNOG,079JU@bactNOG,0ZE54@NOG,185U2@proNOG	NA|NA|NA	U	Type IV secretion protein VirB2 homolog
evgtrinloc56952c0t1	7029.ACYPI48647-PA	1.3e-49	201.4	POGK	GO:0005575,GO:0005622,GO:0005623,GO:0005634,GO:0008150,GO:0009653,GO:0010171,GO:0032502,GO:0043226,GO:0043227,GO:0043229,GO:0043231,GO:0044424,GO:0044464,GO:0044699,GO:0044767,GO:0048856			meNOG[21]	09Z22@biNOG,0V9ZG@meNOG,10CDI@NOG,12RFT@opiNOG,KOG3105@euNOG	NA|NA|NA	B, D	pogo transposable element with KRAB domain
evgtrinloc56952c1t1	7029.ACYPI46287-PA	2e-56	224.6					opiNOG[43]	0IXH8@euNOG,11YDA@NOG,13U7I@opiNOG	NA|NA|NA	B, D	Pfam:DDE
evgtrinloc57148c0t1	34740.HMEL003262-PA	2.6e-99	367.1					artNOG[6]	0394Z@artNOG,0A8VK@biNOG,0J7YD@euNOG,0SVXD@inNOG,0TGUB@lepNOG,0VJRX@meNOG,0XTWR@NOG,13XPQ@opiNOG	NA|NA|NA
evgtrinloc57204c1t1	13037.EHJ75962	4.1e-76	289.3					artNOG[6]	03DXY@artNOG,0AQPV@biNOG,0KEDT@euNOG,0SYX2@inNOG,0TBZW@lepNOG,0VG9U@meNOG,0ZQYF@NOG,1311Q@opiNOG	NA|NA|NA
evgtrinloc57293c0t1	13037.EHJ78493	1.9e-87	327.4		GO:0003674,GO:0003824,GO:0008150,GO:0008152,GO:0008194,GO:0015020,GO:0016740,GO:0016757,GO:0016758	K00699		artNOG[6]	033B3@artNOG,09WHA@biNOG,0SQGJ@inNOG,0TE8W@lepNOG,0V7FS@meNOG,12QS3@opiNOG,COG1819@NOG,KOG1192@euNOG	NA|NA|NA	C, G	Glycosyltransferase family 28 C-terminal domain
evgtrinloc57296c0t1	13037.EHJ73480	3.5e-79	300.1					artNOG[6]	032B8@artNOG,09Y66@biNOG,0IHI2@euNOG,0SP91@inNOG,0TBUA@lepNOG,0V93R@meNOG,11MP1@NOG,12PM3@opiNOG	NA|NA|NA	T	PTB domain (IRS-1 type)
evgtrinloc57420c0t1	34740.HMEL003863-PA	9.8e-48	194.5					artNOG[6]	03HJY@artNOG,0B4QI@biNOG,0T40M@inNOG,0WH8W@meNOG,11F8I@NOG,13DGI@opiNOG,KOG1809@euNOG	NA|NA|NA	U	Protein of unknown function (DUF1162)
evgtrinloc57482c0t1	34740.HMEL012162-PA	1.6e-32	144.1					artNOG[6]	033K6@artNOG,0A3TF@biNOG,0STD5@inNOG,0TF9E@lepNOG,0VEMX@meNOG,13HVI@opiNOG,COG2110@NOG,KOG1075@euNOG,KOG2633@euNOG	NA|NA|NA	B, K	SEC14
evgtrinloc57494c1t1	13037.EHJ70222	7e-65	251.9					euNOG[57]	0XPX0@NOG,KOG3510@euNOG	NA|NA|NA	S	Kin of IRRE like
evgtrinloc57504c0t1	34740.HMEL010238-PA	5.4e-51	205.7					artNOG[6]	03D5U@artNOG,09VW9@biNOG,0SZQQ@inNOG,0TB4C@lepNOG,0V6UT@meNOG,0XR54@NOG,12NS3@opiNOG,KOG1933@euNOG	NA|NA|NA	I	Sterol-sensing domain of SREBP cleavage-activation
evgtrinloc57509c0t1	7029.ACYPI56088-PA	1e-13	81.6					euNOG[57]	1206Y@NOG,KOG4585@euNOG	NA|NA|NA	S	transposon protein
evgtrinloc57566c0t1	34740.HMEL006930-PA	4.7e-53	212.2					artNOG[6]	03CPP@artNOG,0ANKW@biNOG,0JN71@euNOG,0T07E@inNOG,0TG17@lepNOG,0W0KK@meNOG,0ZRYS@NOG,14EK8@opiNOG	NA|NA|NA	S	Lectin C-type domain
evgtrinloc57570c0t1	34740.HMEL007468-PA	2.5e-45	186.8					artNOG[6]	037WU@artNOG,0AB4T@biNOG,0J327@euNOG,0SUS9@inNOG,0TBTS@lepNOG,0VN5A@meNOG,11Q69@NOG,13XSQ@opiNOG	NA|NA|NA
evgtrinloc57571c0t2	8128.ENSONIP00000026142	1.3e-18	98.2					meNOG[21]	0B4A3@biNOG,0E86F@chorNOG,0IPY8@euNOG,0WGST@meNOG,0XSZT@NOG,13CUU@opiNOG,1DF5B@veNOG	NA|NA|NA	S	Reverse transcriptase (RNA-dependent DNA polymerase)
evgtrinloc57586c0t1	13037.EHJ72198	2.5e-13	80.5		GO:0003008,GO:0003674,GO:0004871,GO:0004872,GO:0004888,GO:0005215,GO:0005216,GO:0005575,GO:0006810,GO:0006811,GO:0007154,GO:0007165,GO:0007600,GO:0007606,GO:0008066,GO:0008150,GO:0009593,GO:0009987,GO:0015075,GO:0015267,GO:0015276,GO:0016020,GO:0016021,GO:0022803,GO:0022834,GO:0022836,GO:0022838,GO:0022839,GO:0022857,GO:0022891,GO:0022892,GO:0023052,GO:0031224,GO:0032501,GO:0034220,GO:0038023,GO:…			artNOG[6]	039WC@artNOG,0AB8K@biNOG,0SWQA@inNOG,0TBH5@lepNOG,0VN98@meNOG,0XQQV@NOG,140KH@opiNOG,KOG1052@euNOG	NA|NA|NA	E, P, T	Inherit from KOG: glutamate receptor
evgtrinloc57615c0t1	13037.EHJ77113	1.8e-58	230.3		GO:0003008,GO:0003674,GO:0003774,GO:0003824,GO:0005575,GO:0005622,GO:0005623,GO:0005856,GO:0005858,GO:0005875,GO:0005930,GO:0006139,GO:0006152,GO:0006163,GO:0006195,GO:0006200,GO:0006725,GO:0006753,GO:0006793,GO:0006796,GO:0006807,GO:0006928,GO:0007017,GO:0007018,GO:0007600,GO:0007605,GO:0008150,GO:0008152,GO:0009056,GO:0009116,GO:0009117,GO:0009119,GO:0009123,GO:0009125,GO:0009126,GO:0009128,GO:…	K10408		artNOG[6]	034RM@artNOG,09TZJ@biNOG,0SRD8@inNOG,0TF75@lepNOG,0V4YE@meNOG,12NG3@opiNOG,COG5245@NOG,KOG3595@euNOG	NA|NA|NA	Z	Dynein heavy chain, N-terminal region 2
evgtrinloc57674c0t1	13037.EHJ76593	4.3e-37	160.2					euNOG[57]	0Y65V@NOG,KOG1075@euNOG	NA|NA|NA	S	Retrotransposon protein
evgtrinloc57674c0t2	13037.EHJ76593	3.2e-43	181					euNOG[57]	0Y65V@NOG,KOG1075@euNOG	NA|NA|NA	S	Retrotransposon protein
evgtrinloc57693c1t1	570417.WPa_1092	2.5e-61	240	PEPA	GO:0005575,GO:0005622,GO:0005623,GO:0005737,GO:0006508,GO:0008150,GO:0008152,GO:0019538,GO:0043170,GO:0044238,GO:0044424,GO:0044464,GO:0071704	K01255		bactNOG[38]	01QUH@aproNOG,05BZ6@bactNOG,16QGR@proNOG,COG0260@NOG	NA|NA|NA	E	Presumably involved in the processing and regular turnover of intracellular proteins. Catalyzes the removal of unsubstituted N-terminal amino acids from various peptides (By similarity)
evgtrinloc57694c0t1	570417.WPa_0936	1.6e-59	233.8	RPOH	GO:0000988,GO:0000990,GO:0000996,GO:0003674,GO:0003676,GO:0003677,GO:0005488,GO:0006139,GO:0006351,GO:0006352,GO:0006355,GO:0006725,GO:0006807,GO:0008150,GO:0008152,GO:0009058,GO:0009059,GO:0009889,GO:0009987,GO:0010467,GO:0010468,GO:0010556,GO:0016070,GO:0016987,GO:0018130,GO:0019219,GO:0019222,GO:0019438,GO:0031323,GO:0031326,GO:0032774,GO:0034641,GO:0034645,GO:0034654,GO:0043170,GO:0044237,GO:…	K03089		bactNOG[38]	01QBJ@aproNOG,05DEK@bactNOG,16QYT@proNOG,COG0568@NOG	NA|NA|NA	K	Sigma factors are initiation factors that promote the attachment of RNA polymerase to specific initiation sites and are then released (By similarity)
evgtrinloc57695c0t1	13037.EHJ67684	1.7e-28	131					artNOG[6]	03HEP@artNOG,0B49I@biNOG,0IPXY@euNOG,0T3W9@inNOG,0WGS8@meNOG,0YRUW@NOG,13CTR@opiNOG	NA|NA|NA	S	Reverse transcriptase (RNA-dependent DNA polymerase)
evgtrinloc57772c1t1	7091.BGIBMGA008489-TA	9.5e-38	161.8					meNOG[21]	0B1UC@biNOG,0J105@euNOG,0VM64@meNOG,11YU9@NOG,13V9X@opiNOG	NA|NA|NA	S	Inherit from meNOG: Hydra magnipapillata
evgtrinloc57772c2t1	7091.BGIBMGA008489-TA	1.5e-28	131					meNOG[21]	0B1UC@biNOG,0J105@euNOG,0VM64@meNOG,11YU9@NOG,13V9X@opiNOG	NA|NA|NA	S	Inherit from meNOG: Hydra magnipapillata
evgtrinloc57858c1t1	13037.EHJ63053	4.3e-34	149.4					artNOG[6]	036UK@artNOG,0AMPU@biNOG,0IWRM@euNOG,0STRZ@inNOG,0TH1Z@lepNOG,0VH82@meNOG,10JK7@NOG,13PJI@opiNOG	NA|NA|NA
evgtrinloc57887c0t1	13037.EHJ66744	8.7e-79	298.1	OA2	GO:0003008,GO:0003674,GO:0004871,GO:0004872,GO:0004888,GO:0004930,GO:0004989,GO:0005575,GO:0005623,GO:0005886,GO:0005887,GO:0006140,GO:0007154,GO:0007165,GO:0007166,GO:0007186,GO:0007187,GO:0007188,GO:0007189,GO:0007267,GO:0007268,GO:0008150,GO:0008227,GO:0008582,GO:0009889,GO:0009891,GO:0009893,GO:0009987,GO:0010562,GO:0010578,GO:0010579,GO:0016020,GO:0016021,GO:0016202,GO:0019219,GO:0019220,GO:…			artNOG[6]	03454@artNOG,09U16@biNOG,0SQTX@inNOG,0V4ZX@meNOG,0XRW9@NOG,13JZG@opiNOG,KOG3656@euNOG	NA|NA|NA	T	7 transmembrane receptor (rhodopsin family)
evgtrinloc57887c1t1	7091.BGIBMGA002248-TA	1.3e-68	264.2					artNOG[6]	03DSU@artNOG,09U16@biNOG,0SZ2D@inNOG,0TFMM@lepNOG,0V4ZX@meNOG,0XRW9@NOG,13JZG@opiNOG,KOG3656@euNOG	NA|NA|NA	T	Serpentine type 7TM GPCR chemoreceptor Srsx
evgtrinloc57899c0t1	13037.EHJ68619	8.7e-40	168.3					artNOG[6]	033E3@artNOG,0A4MH@biNOG,0SQ6B@inNOG,0TFXM@lepNOG,0VDN7@meNOG,12N6E@opiNOG,COG2303@NOG,KOG1238@euNOG	NA|NA|NA	E	GMC oxidoreductase
evgtrinloc57945c0t1	13037.EHJ76256	6.7e-80	302.4					euNOG[57]	0IW1R@euNOG,11FHJ@NOG	NA|NA|NA
evgtrinloc58011c0t1	7029.ACYPI22978-PA	5.1e-10	68.9					artNOG[6]	03GCZ@artNOG,0AYVT@biNOG,0IE4P@euNOG,0T2VV@inNOG,0V4Z2@meNOG,111EK@NOG,12NGD@opiNOG	NA|NA|NA	K	Inherit from meNOG: CGG triplet repeat binding protein 1
evgtrinloc58015c0t1	13037.EHJ63184	7.3e-59	232.3					artNOG[6]	03CHU@artNOG,0AF8P@biNOG,0T0DG@inNOG,0TG1Q@lepNOG,0VSG1@meNOG,12YP3@opiNOG,COG2124@NOG,KOG0157@euNOG	NA|NA|NA	Q	Cytochrome P450
evgtrinloc58052c0t3	13037.EHJ75261	2.5e-74	283.5					artNOG[6]	03DN2@artNOG,0AAYN@biNOG,0KEF5@euNOG,0SZ7G@inNOG,0TGZG@lepNOG,0VMYS@meNOG,11ASY@NOG,130Z7@opiNOG	NA|NA|NA
evgtrinloc58137c1t1	34740.HMEL002280-PA	6.8e-63	245.4					artNOG[6]	03CD8@artNOG,0AMZB@biNOG,0KI6D@euNOG,0SYRT@inNOG,0TI6A@lepNOG,0VZU7@meNOG,10QJK@NOG,14VZR@opiNOG	NA|NA|NA
evgtrinloc58149c0t1	34740.HMEL006374-PA	1.7e-119	434.5		GO:0003008,GO:0003674,GO:0003824,GO:0004842,GO:0005488,GO:0005515,GO:0005575,GO:0005622,GO:0005623,GO:0005737,GO:0005886,GO:0006355,GO:0006357,GO:0006464,GO:0006914,GO:0007154,GO:0007165,GO:0007166,GO:0007167,GO:0007178,GO:0007267,GO:0007268,GO:0007610,GO:0007626,GO:0007628,GO:0008150,GO:0008152,GO:0008344,GO:0008582,GO:0009056,GO:0009889,GO:0009966,GO:0009968,GO:0009987,GO:0010468,GO:0010556,GO:…	K10693		artNOG[6]	032VA@artNOG,09VKQ@biNOG,0SPQ9@inNOG,0TDHM@lepNOG,0V6JV@meNOG,0XP1T@NOG,12PCZ@opiNOG,KOG1428@euNOG	NA|NA|NA	O	Inherit from inNOG: RING
evgtrinloc58154c0t1	7029.ACYPI29133-PA	1.9e-22	110.5					meNOG[21]	0ACAY@biNOG,0JPPA@euNOG,0VPK4@meNOG,0Z233@NOG,14AIV@opiNOG	NA|NA|NA	S	ZnF_C2HC
evgtrinloc58228c0t1	13037.EHJ71388	5.7e-16	89					artNOG[6]	03D78@artNOG,0A9WK@biNOG,0KG11@euNOG,0SZP6@inNOG,0TH8J@lepNOG,0VKU9@meNOG,10SSN@NOG,12XWM@opiNOG	NA|NA|NA
evgtrinloc58267c0t1	34740.HMEL015673-PA	5.2e-27	125.2					artNOG[6]	03CUF@artNOG,09XKB@biNOG,0T02F@inNOG,0TBY6@lepNOG,0V8I7@meNOG,12X2F@opiNOG,COG0526@NOG,KOG0907@euNOG	NA|NA|NA	O	Inherit from KOG: Thioredoxin
evgtrinloc58317c0t2	6085.XP_002155690	2.6e-32	143.7					meNOG[21]	0IF8P@euNOG,0V8HB@meNOG,0Z518@NOG,13NMI@opiNOG	NA|NA|NA	S	THAP domain containing 9
evgtrinloc58364c0t2	34740.HMEL016591-PA	1.1e-18	98.2					artNOG[6]	0342P@artNOG,0A0EQ@biNOG,0IGQW@euNOG,0SRC8@inNOG,0TAXD@lepNOG,0VBB1@meNOG,0XQFF@NOG,12ST9@opiNOG	NA|NA|NA	T	Inherit from biNOG: calcium ion binding
evgtrinloc58373c0t1	570417.WPa_0554	9.8e-83	311.2	RPOC	GO:0003674,GO:0003824,GO:0003899,GO:0005575,GO:0005618,GO:0005622,GO:0005623,GO:0005737,GO:0005886,GO:0006139,GO:0006725,GO:0006807,GO:0008150,GO:0008152,GO:0009058,GO:0009059,GO:0009987,GO:0016020,GO:0016070,GO:0016740,GO:0016772,GO:0016779,GO:0018130,GO:0019438,GO:0030312,GO:0032774,GO:0034062,GO:0034641,GO:0034654,GO:0040007,GO:0043170,GO:0044237,GO:0044238,GO:0044249,GO:0044260,GO:0044271,GO:…	K03046,K13797		bactNOG[38]	01QEV@aproNOG,05D27@bactNOG,16PNC@proNOG,COG0085@NOG,COG0086@NOG	NA|NA|NA	K	DNA-dependent RNA polymerase catalyzes the transcription of DNA into RNA using the four ribonucleoside triphosphates as substrates (By similarity)
evgtrinloc58380c1t1	13037.EHJ67823	2.2e-30	138.3					artNOG[6]	03AIT@artNOG,0A8ZM@biNOG,0SXAV@inNOG,0TG5A@lepNOG,0W2FH@meNOG,0XRZC@NOG,13UHY@opiNOG,KOG3575@euNOG	NA|NA|NA	T	ZnF_C4
evgtrinloc58423c0t1	34740.HMEL003863-PA	2.5e-59	233.8					artNOG[6]	03HJY@artNOG,0B4QI@biNOG,0T40M@inNOG,0WH8W@meNOG,11F8I@NOG,13DGI@opiNOG,KOG1809@euNOG	NA|NA|NA	U	Protein of unknown function (DUF1162)
evgtrinloc58446c0t1	34740.HMEL022500-PA	2.2e-64	250.4					artNOG[6]	03DVX@artNOG,0A7I3@biNOG,0KEE6@euNOG,0SYZ4@inNOG,0TG46@lepNOG,0VICU@meNOG,11AYI@NOG,1310S@opiNOG	NA|NA|NA	P	PhBP
evgtrinloc58481c0t1	570417.WPa_1004	8.2e-08	60.8	NUOF	GO:0003674,GO:0003824,GO:0005575,GO:0005623,GO:0005886,GO:0008150,GO:0008152,GO:0008901,GO:0016020,GO:0016491,GO:0016695,GO:0016699,GO:0016730,GO:0044464,GO:0044710,GO:0055114,GO:0071944	K00334,K00335		bactNOG[38]	01QS1@aproNOG,07QIZ@bactNOG,16PNT@proNOG,COG1894@NOG	NA|NA|NA	C	NADH dehydrogenase I subunit F
evgtrinloc58489c0t1	7091.BGIBMGA005375-TA	5.7e-68	262.3					artNOG[6]	03E0B@artNOG,0ACUQ@biNOG,0SYUN@inNOG,0TCU2@lepNOG,0VQ0Z@meNOG,0ZNFK@NOG,12UQB@opiNOG,KOG4294@euNOG	NA|NA|NA	P	Amiloride-sensitive sodium channel
evgtrinloc58501c0t1	7425.NV18439-PA	4.8e-10	70.1					artNOG[6]	03GJJ@artNOG,09V0C@biNOG,0S5HU@hymNOG,0T3A6@inNOG,0VCKQ@meNOG,116SB@NOG,13JTM@opiNOG,KOG3066@euNOG,KOG3515@euNOG	NA|NA|NA	T	CD80-like C2-set immunoglobulin domain
evgtrinloc58504c0t1	7091.BGIBMGA008815-TA	3e-29	133.3					artNOG[6]	03CS7@artNOG,0A7FD@biNOG,0IWV8@euNOG,0T04S@inNOG,0TDK9@lepNOG,0VIA0@meNOG,11I7F@NOG,13QF7@opiNOG	NA|NA|NA	S	EFh
evgtrinloc58508c0t1	34740.HMEL012011-PA	2.3e-12	77.4					artNOG[6]	03C40@artNOG,0AHN8@biNOG,0JF0Y@euNOG,0SYJB@inNOG,0THAN@lepNOG,0VU7X@meNOG,0ZSXY@NOG,147U0@opiNOG	NA|NA|NA
evgtrinloc58545c0t1	7425.NV21194-PA	1.9e-12	77.4					meNOG[21]	0AJIV@biNOG,0VX3F@meNOG,0XSVG@NOG,12VV7@opiNOG,KOG3513@euNOG	NA|NA|NA	T	Inherit from KOG: Cell adhesion molecule
evgtrinloc58548c1t1	34740.HMEL018120-PA	3.9e-14	83.6					artNOG[6]	03DKC@artNOG,0AI7S@biNOG,0KERI@euNOG,0SZ9A@inNOG,0TI3X@lepNOG,0VVN0@meNOG,118FX@NOG,130CP@opiNOG	NA|NA|NA	S	7tm Odorant receptor
evgtrinloc58555c0t1	13037.EHJ78427	2.4e-46	190.3		GO:0005575,GO:0005622,GO:0005623,GO:0005737,GO:0044424,GO:0044464			artNOG[6]	03CDZ@artNOG,0A48C@biNOG,0T0HJ@inNOG,0TC8S@lepNOG,0VF34@meNOG,14WAN@opiNOG,COG0104@NOG,KOG1355@euNOG	NA|NA|NA	G	Major Facilitator Superfamily
evgtrinloc58555c1t1	34740.HMEL015904-PA	7.8e-31	138.3					euNOG[57]	COG0477@NOG,KOG2532@euNOG	NA|NA|NA	G	solute carrier family 17
evgtrinloc58590c0t2	570417.WPa_0681	4.8e-252	875.2	SDHA	GO:0000104,GO:0003674,GO:0003824,GO:0005575,GO:0005622,GO:0005623,GO:0005737,GO:0005829,GO:0005886,GO:0006091,GO:0006099,GO:0008150,GO:0008152,GO:0009060,GO:0009987,GO:0015980,GO:0016020,GO:0016491,GO:0016627,GO:0032991,GO:0043234,GO:0044237,GO:0044238,GO:0044424,GO:0044425,GO:0044444,GO:0044459,GO:0044464,GO:0044710,GO:0045273,GO:0045274,GO:0045281,GO:0045282,GO:0045333,GO:0055114,GO:0070469,GO:…	K00239	FRD2,FRD3,SUCD1,SUCDi,SUCDpp_syn	bactNOG[38]	01RNY@aproNOG,05C00@bactNOG,16QPK@proNOG,COG1053@NOG	NA|NA|NA	C	succinate dehydrogenase, flavoprotein subunit
evgtrinloc58590c1t1	570417.WPa_0681	1.4e-78	297.4	SDHA	GO:0000104,GO:0003674,GO:0003824,GO:0005575,GO:0005622,GO:0005623,GO:0005737,GO:0005829,GO:0005886,GO:0006091,GO:0006099,GO:0008150,GO:0008152,GO:0009060,GO:0009987,GO:0015980,GO:0016020,GO:0016491,GO:0016627,GO:0032991,GO:0043234,GO:0044237,GO:0044238,GO:0044424,GO:0044425,GO:0044444,GO:0044459,GO:0044464,GO:0044710,GO:0045273,GO:0045274,GO:0045281,GO:0045282,GO:0045333,GO:0055114,GO:0070469,GO:…	K00239	FRD2,FRD3,SUCD1,SUCDi,SUCDpp_syn	bactNOG[38]	01RNY@aproNOG,05C00@bactNOG,16QPK@proNOG,COG1053@NOG	NA|NA|NA	C	succinate dehydrogenase, flavoprotein subunit
evgtrinloc58632c0t1	13037.EHJ77681	3e-08	62.8	GR3	GO:0003008,GO:0003674,GO:0004871,GO:0004872,GO:0004888,GO:0004930,GO:0005575,GO:0005623,GO:0005886,GO:0007154,GO:0007165,GO:0007166,GO:0007186,GO:0007600,GO:0007606,GO:0008150,GO:0008527,GO:0009593,GO:0009987,GO:0016020,GO:0016021,GO:0023052,GO:0031224,GO:0032501,GO:0038023,GO:0042221,GO:0044425,GO:0044464,GO:0044699,GO:0044700,GO:0044707,GO:0044763,GO:0050789,GO:0050794,GO:0050877,GO:0050896,GO:…	K08471		artNOG[6]	03858@artNOG,0A9IY@biNOG,0J1HW@euNOG,0SVBB@inNOG,0TF57@lepNOG,0VKGC@meNOG,11ZS8@NOG,13U6D@opiNOG	NA|NA|NA	T	7tm Chemosensory receptor
evgtrinloc58656c0t1	34740.HMEL004410-PA	1.1e-46	191					artNOG[6]	03DJH@artNOG,0A9EY@biNOG,0KGQG@euNOG,0SZA5@inNOG,0TH36@lepNOG,0VKBS@meNOG,10S2F@NOG,12WI9@opiNOG	NA|NA|NA
evgtrinloc58674c0t1	570417.WPa_1065	4.6e-62	242.3	RPOD	GO:0000988,GO:0000990,GO:0000996,GO:0001666,GO:0003674,GO:0003676,GO:0003677,GO:0005488,GO:0005515,GO:0005575,GO:0005618,GO:0005622,GO:0005623,GO:0005737,GO:0005829,GO:0005886,GO:0006139,GO:0006351,GO:0006352,GO:0006355,GO:0006725,GO:0006807,GO:0006950,GO:0008150,GO:0008152,GO:0009058,GO:0009059,GO:0009266,GO:0009405,GO:0009408,GO:0009410,GO:0009415,GO:0009607,GO:0009628,GO:0009889,GO:0009891,GO:…	K02316,K03086,K03087		bactNOG[38]	01QFG@aproNOG,05DG1@bactNOG,16PEG@proNOG,COG0568@NOG	NA|NA|NA	K	Sigma factors are initiation factors that promote the attachment of RNA polymerase to specific initiation sites and are then released (By similarity)
evgtrinloc58773c0t1	7091.BGIBMGA006643-TA	1.2e-157	561.6					artNOG[6]	03DXY@artNOG,0AQPV@biNOG,0KEDT@euNOG,0SYX2@inNOG,0TBZW@lepNOG,0VG9U@meNOG,0ZQYF@NOG,1311Q@opiNOG	NA|NA|NA
evgtrinloc58801c0t1	7091.BGIBMGA004719-TA	2.1e-30	137.9					artNOG[6]	03CHU@artNOG,0AF8P@biNOG,0T0DG@inNOG,0TG1Q@lepNOG,0VSG1@meNOG,12YP3@opiNOG,COG2124@NOG,KOG0157@euNOG	NA|NA|NA	Q	Cytochrome P450
evgtrinloc58918c0t1	34740.HMEL022672-PA	4e-57	226.5			K00699		artNOG[6]	033B3@artNOG,09WHA@biNOG,0SQGJ@inNOG,0V7FS@meNOG,12QS3@opiNOG,COG1819@NOG,KOG1192@euNOG	NA|NA|NA	G	ec 2.4.1.17
evgtrinloc58956c0t1	13037.EHJ76065	5.1e-102	375.6			K19755		artNOG[6]	036MQ@artNOG,0A1FX@biNOG,0STJ9@inNOG,0TFQ3@lepNOG,0VCBG@meNOG,13IEJ@opiNOG,COG4642@NOG,KOG0231@euNOG	NA|NA|NA	S	MORN
evgtrinloc58989c0t1	570417.WPa_0082	2.4e-63	246.5	CTAD	GO:0003674,GO:0003824,GO:0004129,GO:0005215,GO:0005575,GO:0005623,GO:0005886,GO:0006091,GO:0006810,GO:0006811,GO:0006812,GO:0006818,GO:0008150,GO:0008152,GO:0008324,GO:0009987,GO:0015002,GO:0015075,GO:0015077,GO:0015078,GO:0015672,GO:0015992,GO:0016020,GO:0016491,GO:0016675,GO:0016676,GO:0022857,GO:0022890,GO:0022891,GO:0022892,GO:0034220,GO:0044237,GO:0044464,GO:0044699,GO:0044710,GO:0044763,GO:…	K02274	CYO1b	bactNOG[38]	01Q8J@aproNOG,05BZ9@bactNOG,16PB1@proNOG,COG0843@NOG	NA|NA|NA	C	Cytochrome C oxidase subunit I
evgtrinloc58999c0t1	13037.EHJ66652	1.1e-129	468.4					artNOG[6]	03H5B@artNOG,0B39D@biNOG,0IMY4@euNOG,0T3NK@inNOG,0WFMI@meNOG,0ZHPZ@NOG,13B6J@opiNOG	NA|NA|NA	T	PHR domain
evgtrinloc59042c0t2	7091.BGIBMGA008061-TA	3.5e-41	172.9					artNOG[6]	03DEH@artNOG,09ZWH@biNOG,0SZFH@inNOG,0TA16@lepNOG,0VAT4@meNOG,12ZRN@opiNOG,COG0308@NOG,KOG1046@euNOG	NA|NA|NA	E, O	Peptidase family M1
evgtrinloc59059c0t1	34740.HMEL007276-PA	2.7e-39	166.4					meNOG[21]	0J063@euNOG,0VIT2@meNOG,11JGQ@NOG,13RUE@opiNOG	NA|NA|NA
evgtrinloc59075c0t1	13037.EHJ69137	1.5e-13	82		GO:0001505,GO:0003001,GO:0003008,GO:0003674,GO:0005488,GO:0005515,GO:0005575,GO:0005622,GO:0005623,GO:0005737,GO:0005886,GO:0006810,GO:0006836,GO:0006897,GO:0006900,GO:0006901,GO:0006996,GO:0007154,GO:0007267,GO:0007268,GO:0007269,GO:0008021,GO:0008150,GO:0009987,GO:0010646,GO:0016020,GO:0016023,GO:0016043,GO:0016044,GO:0016050,GO:0016183,GO:0016185,GO:0016192,GO:0019226,GO:0023051,GO:0023052,GO:…	K20067		artNOG[6]	032ZY@artNOG,09ZTV@biNOG,0SPU5@inNOG,0TAWF@lepNOG,0VAQ7@meNOG,0XQHF@NOG,12SWH@opiNOG,KOG2677@euNOG	NA|NA|NA	U	Adaptor complexes medium subunit family
evgtrinloc59089c0t1	7029.ACYPI31899-PA	1e-18	98.6					artNOG[6]	03A60@artNOG,0A5QF@biNOG,0JBV8@euNOG,0SWWR@inNOG,0VGJI@meNOG,0YGV8@NOG,144M8@opiNOG	NA|NA|NA
evgtrinloc59095c0t1	565664.EFXG_00200	2.1e-71	273.9	ALR	GO:0000270,GO:0003674,GO:0003824,GO:0005488,GO:0005575,GO:0005622,GO:0005623,GO:0005737,GO:0006022,GO:0006023,GO:0006024,GO:0006082,GO:0006520,GO:0006522,GO:0006523,GO:0006807,GO:0008150,GO:0008152,GO:0008652,GO:0008784,GO:0009058,GO:0009059,GO:0009078,GO:0009079,GO:0009252,GO:0009273,GO:0009987,GO:0016053,GO:0016853,GO:0016854,GO:0016855,GO:0019752,GO:0030170,GO:0030203,GO:0030632,GO:0034645,GO:…	K01775	ALAR	bactNOG[38]	04RS6@bacNOG,05CJ4@bactNOG,0ND8Q@firmNOG,COG0787@NOG	NA|NA|NA	M	Catalyzes the interconversion of L-alanine and D- alanine. May also act on other amino acids (By similarity)
evgtrinloc59114c0t1	9785.ENSLAFP00000021375	8.2e-34	149.1	PGBD4				maNOG[6]	0A5IR@biNOG,0DTE1@chorNOG,0IEX6@euNOG,0UTYI@maNOG,0VH5S@meNOG,0XVJ3@NOG,13JEG@opiNOG,1D2T6@veNOG	NA|NA|NA	S	piggyBac transposable element derived 4
evgtrinloc59124c1t1	34740.HMEL007874-PA	1.3e-103	381.3		GO:0000022,GO:0000226,GO:0000278,GO:0000502,GO:0003674,GO:0003824,GO:0004175,GO:0005575,GO:0005622,GO:0005623,GO:0005634,GO:0005737,GO:0005839,GO:0005856,GO:0005875,GO:0006508,GO:0006511,GO:0006996,GO:0007010,GO:0007017,GO:0007049,GO:0007051,GO:0007052,GO:0008150,GO:0008152,GO:0008233,GO:0008283,GO:0009056,GO:0009057,GO:0009987,GO:0010498,GO:0015630,GO:0016043,GO:0016787,GO:0019538,GO:0019941,GO:…	K02728		artNOG[6]	0348P@artNOG,09TJT@biNOG,0STBK@inNOG,0TFM8@lepNOG,0V4IT@meNOG,12N94@opiNOG,COG0638@NOG,KOG0178@euNOG	NA|NA|NA	O	Eukaryotic cytochrome b561
evgtrinloc59317c0t1	7091.BGIBMGA004433-TA	1.3e-39	168.7					artNOG[6]	03DQY@artNOG,0AHRE@biNOG,0JQDN@euNOG,0SZ4F@inNOG,0TH51@lepNOG,0VUJH@meNOG,0ZSVZ@NOG,14EQ2@opiNOG	NA|NA|NA
evgtrinloc59393c0t1	13037.EHJ76999	1.2e-55	221.1					euNOG[57]	0XNQK@NOG,KOG0254@euNOG	NA|NA|NA	J	transporter
evgtrinloc59441c1t1	7091.BGIBMGA000992-TA	4.3e-48	196.4					artNOG[6]	03BCY@artNOG,0A2BG@biNOG,0JMQF@euNOG,0SY4D@inNOG,0TBW2@lepNOG,0VD7G@meNOG,0Z7VY@NOG,14ACZ@opiNOG	NA|NA|NA
evgtrinloc59441c2t1	7091.BGIBMGA000992-TA	6.2e-43	178.7					artNOG[6]	03BCY@artNOG,0A2BG@biNOG,0JMQF@euNOG,0SY4D@inNOG,0TBW2@lepNOG,0VD7G@meNOG,0Z7VY@NOG,14ACZ@opiNOG	NA|NA|NA
evgtrinloc59475c0t2	7159.AAEL006183-PA	8.8e-51	205.7					artNOG[6]	0375M@artNOG,0A95A@biNOG,0IY1X@euNOG,0SUCH@inNOG,0VJ0D@meNOG,0XQCA@NOG,13RX7@opiNOG	NA|NA|NA	S	to transposase domain-containing protein
evgtrinloc59475c1t1	7029.ACYPI53940-PA	2.7e-25	120.6					artNOG[6]	03H2E@artNOG,0B1QV@biNOG,0IY1X@euNOG,0T3JX@inNOG,0VJ0D@meNOG,0XQCA@NOG,13RX7@opiNOG	NA|NA|NA	S	Inherit from meNOG: to transposase domaincontaining protein
evgtrinloc59516c0t1	570417.WPa_1089	6.3e-54	214.9	ACNA		K01681,K15125	ACONT,ACONTa,ACONTb	bactNOG[38]	02E3J@aproNOG,08I0Z@bactNOG,172GV@proNOG,COG1048@NOG	NA|NA|NA	C	Aconitate hydratase
evgtrinloc59555c0t1	7029.ACYPI34711-PA	4.3e-20	103.2					meNOG[21]	0IF8P@euNOG,0V8HB@meNOG,0Z518@NOG,13NMI@opiNOG	NA|NA|NA	S	THAP domain containing 9
evgtrinloc59563c0t1	7070.TC003932-PA	5.7e-08	62.4					meNOG[21]	0J5ZM@euNOG,0WJP1@meNOG,0Z518@NOG,13GX9@opiNOG	NA|NA|NA	S	Inherit from NOG: THAP domain containing 9
evgtrinloc59563c1t1	7029.ACYPI51303-PA	1.4e-13	81.3	THAP9				meNOG[21]	09XJ9@biNOG,0IF8P@euNOG,0V8HB@meNOG,0Z518@NOG,13NMI@opiNOG	NA|NA|NA	S	THAP domain containing 9
evgtrinloc59575c0t1	13037.EHJ67216	8.5e-45	184.9		GO:0002376,GO:0002682,GO:0002697,GO:0002700,GO:0002759,GO:0002784,GO:0002786,GO:0002805,GO:0002807,GO:0002808,GO:0002831,GO:0002920,GO:0003674,GO:0003678,GO:0003824,GO:0004003,GO:0004386,GO:0006139,GO:0006152,GO:0006163,GO:0006195,GO:0006200,GO:0006259,GO:0006725,GO:0006753,GO:0006793,GO:0006796,GO:0006807,GO:0006950,GO:0006952,GO:0006955,GO:0006959,GO:0006963,GO:0007154,GO:0007165,GO:0007166,GO:…	K15192		artNOG[6]	0357A@artNOG,09UQQ@biNOG,0SRUB@inNOG,0TFJU@lepNOG,0V4B7@meNOG,0XP4Z@NOG,12PWS@opiNOG,KOG0392@euNOG	NA|NA|NA	K	Domain of unknown function (DUF3535)
evgtrinloc59684c0t1	34740.HMEL011157-PA	1.6e-67	260.8					artNOG[6]	039NR@artNOG,0AQBU@biNOG,0IF5I@euNOG,0SW27@inNOG,0TBYN@lepNOG,0W2TU@meNOG,0YNS7@NOG,12SPM@opiNOG	NA|NA|NA	S	Inherit from opiNOG: coiled-coil domain containing 113
evgtrinloc59684c1t1	34740.HMEL011157-PA	3.9e-70	269.6					artNOG[6]	039NR@artNOG,0AQBU@biNOG,0IF5I@euNOG,0SW27@inNOG,0TBYN@lepNOG,0W2TU@meNOG,0YNS7@NOG,12SPM@opiNOG	NA|NA|NA	S	Inherit from opiNOG: coiled-coil domain containing 113
evgtrinloc59699c0t1	7091.BGIBMGA010061-TA	4.4e-52	209.5					artNOG[6]	03DD0@artNOG,0AF8S@biNOG,0SZH1@inNOG,0TGPC@lepNOG,0VSG2@meNOG,12VHF@opiNOG,COG5640@NOG,KOG3627@euNOG	NA|NA|NA	O	Tryp_SPc
evgtrinloc59721c1t1	13037.EHJ74324	6.9e-50	201.8			K10408		artNOG[6]	0361Y@artNOG,09TZJ@biNOG,0SSUX@inNOG,0V4YE@meNOG,12NG3@opiNOG,COG5245@NOG,KOG3595@euNOG	NA|NA|NA	Z	Inherit from biNOG: Dynein, axonemal, heavy chain
evgtrinloc59748c0t1	34740.HMEL002403-PA	6.2e-71	271.9	OSM-1	GO:0000902,GO:0005575,GO:0005622,GO:0005623,GO:0005856,GO:0005871,GO:0005875,GO:0005929,GO:0006928,GO:0006996,GO:0007017,GO:0007018,GO:0008150,GO:0009653,GO:0009987,GO:0010927,GO:0015630,GO:0016043,GO:0022607,GO:0030030,GO:0030031,GO:0031513,GO:0032502,GO:0032989,GO:0032990,GO:0032991,GO:0035058,GO:0042384,GO:0042995,GO:0043226,GO:0043227,GO:0043228,GO:0043229,GO:0043231,GO:0043232,GO:0043234,GO:…	K19676		artNOG[6]	035B1@artNOG,0A1AI@biNOG,0SRPQ@inNOG,0TBIB@lepNOG,0VC69@meNOG,0XR2C@NOG,136XV@opiNOG,KOG3616@euNOG	NA|NA|NA	K	Inherit from artNOG: WD40
evgtrinloc59748c1t1	34740.HMEL002403-PA	5.8e-39	165.2	OSM-1	GO:0000902,GO:0005575,GO:0005622,GO:0005623,GO:0005856,GO:0005871,GO:0005875,GO:0005929,GO:0006928,GO:0006996,GO:0007017,GO:0007018,GO:0008150,GO:0009653,GO:0009987,GO:0010927,GO:0015630,GO:0016043,GO:0022607,GO:0030030,GO:0030031,GO:0031513,GO:0032502,GO:0032989,GO:0032990,GO:0032991,GO:0035058,GO:0042384,GO:0042995,GO:0043226,GO:0043227,GO:0043228,GO:0043229,GO:0043231,GO:0043232,GO:0043234,GO:…	K19676		artNOG[6]	035B1@artNOG,0A1AI@biNOG,0SRPQ@inNOG,0TBIB@lepNOG,0VC69@meNOG,0XR2C@NOG,136XV@opiNOG,KOG3616@euNOG	NA|NA|NA	K	Inherit from artNOG: WD40
evgtrinloc59748c2t1	34740.HMEL002403-PA	3.3e-51	206.5	OSM-1	GO:0000902,GO:0005575,GO:0005622,GO:0005623,GO:0005856,GO:0005871,GO:0005875,GO:0005929,GO:0006928,GO:0006996,GO:0007017,GO:0007018,GO:0008150,GO:0009653,GO:0009987,GO:0010927,GO:0015630,GO:0016043,GO:0022607,GO:0030030,GO:0030031,GO:0031513,GO:0032502,GO:0032989,GO:0032990,GO:0032991,GO:0035058,GO:0042384,GO:0042995,GO:0043226,GO:0043227,GO:0043228,GO:0043229,GO:0043231,GO:0043232,GO:0043234,GO:…	K19676		artNOG[6]	035B1@artNOG,0A1AI@biNOG,0SRPQ@inNOG,0TBIB@lepNOG,0VC69@meNOG,0XR2C@NOG,136XV@opiNOG,KOG3616@euNOG	NA|NA|NA	K	Inherit from artNOG: WD40
evgtrinloc59770c0t1	13037.EHJ69328	3.3e-43	179.9					artNOG[6]	038TE@artNOG,0AN4E@biNOG,0JRG7@euNOG,0SVMJ@inNOG,0TF9H@lepNOG,0W2EV@meNOG,121S5@NOG,14FY3@opiNOG	NA|NA|NA
evgtrinloc59770c1t1	13037.EHJ69328	6.5e-95	352.4					artNOG[6]	038TE@artNOG,0AN4E@biNOG,0JRG7@euNOG,0SVMJ@inNOG,0TF9H@lepNOG,0W2EV@meNOG,121S5@NOG,14FY3@opiNOG	NA|NA|NA
evgtrinloc59780c0t1	13037.EHJ63459	3.8e-33	146					artNOG[6]	036CZ@artNOG,09ZD4@biNOG,0JR21@euNOG,0SSMN@inNOG,0TE7M@lepNOG,0V9TY@meNOG,0XQRH@NOG,12PW3@opiNOG	NA|NA|NA	S	WD domain, G-beta repeat
evgtrinloc59801c0t1	13037.EHJ75474	5.1e-14	82.4					artNOG[6]	035QP@artNOG,09XWE@biNOG,0SSEW@inNOG,0TEUH@lepNOG,0V51S@meNOG,0XP9E@NOG,12Q34@opiNOG,KOG1737@euNOG	NA|NA|NA	T	Oxysterol-binding protein
evgtrinloc59918c0t1	13037.EHJ66652	2.8e-28	129.8					artNOG[6]	03H5B@artNOG,0B39D@biNOG,0IMY4@euNOG,0T3NK@inNOG,0WFMI@meNOG,0ZHPZ@NOG,13B6J@opiNOG	NA|NA|NA	T	PHR domain
evgtrinloc59920c0t1	34740.HMEL015843-PA	8.2e-20	102.1		GO:0003674,GO:0004871,GO:0004872,GO:0004888,GO:0004896,GO:0005488,GO:0005515,GO:0005575,GO:0005623,GO:0005886,GO:0007154,GO:0007165,GO:0007166,GO:0007167,GO:0007169,GO:0008150,GO:0009897,GO:0009986,GO:0009987,GO:0010033,GO:0016020,GO:0016167,GO:0019221,GO:0023052,GO:0031224,GO:0031225,GO:0031226,GO:0031233,GO:0031362,GO:0034097,GO:0035860,GO:0038023,GO:0042221,GO:0044425,GO:0044459,GO:0044464,GO:…			artNOG[6]	0351U@artNOG,0A5AP@biNOG,0IGWK@euNOG,0SRPA@inNOG,0VG62@meNOG,0ZRS6@NOG,13INV@opiNOG	NA|NA|NA	S	GDNF/GAS1 domain
evgtrinloc59920c1t1	34740.HMEL015843-PA	1.4e-46	190.7		GO:0003674,GO:0004871,GO:0004872,GO:0004888,GO:0004896,GO:0005488,GO:0005515,GO:0005575,GO:0005623,GO:0005886,GO:0007154,GO:0007165,GO:0007166,GO:0007167,GO:0007169,GO:0008150,GO:0009897,GO:0009986,GO:0009987,GO:0010033,GO:0016020,GO:0016167,GO:0019221,GO:0023052,GO:0031224,GO:0031225,GO:0031226,GO:0031233,GO:0031362,GO:0034097,GO:0035860,GO:0038023,GO:0042221,GO:0044425,GO:0044459,GO:0044464,GO:…			artNOG[6]	0351U@artNOG,0A5AP@biNOG,0IGWK@euNOG,0SRPA@inNOG,0VG62@meNOG,0ZRS6@NOG,13INV@opiNOG	NA|NA|NA	S	GDNF/GAS1 domain
evgtrinloc59940c0t1	570417.WPa_0558	2e-72	276.9	RPLK	GO:0003674,GO:0003735,GO:0005198,GO:0005575,GO:0005618,GO:0005623,GO:0006412,GO:0008150,GO:0008152,GO:0009058,GO:0009059,GO:0009987,GO:0010467,GO:0019538,GO:0030312,GO:0034645,GO:0040007,GO:0043170,GO:0044237,GO:0044238,GO:0044249,GO:0044260,GO:0044267,GO:0044464,GO:0071704,GO:0071944,GO:1901576	K02867		bactNOG[38]	01WTX@aproNOG,08UIK@bactNOG,177SZ@proNOG,COG0080@NOG	NA|NA|NA	J	This protein binds directly to 23S ribosomal RNA (By similarity)
evgtrinloc59945c0t1	13037.EHJ64142	7.8e-56	221.5					artNOG[6]	03CBN@artNOG,0AR0J@biNOG,0IEX8@euNOG,0T0DY@inNOG,0TDI2@lepNOG,0W3HR@meNOG,11E0J@NOG,12PXJ@opiNOG	NA|NA|NA	U	Inherit from NOG: spire homolog
evgtrinloc59960c0t2	570417.WPa_0961	6e-50	201.8	SUCC	GO:0003674,GO:0003824,GO:0004774,GO:0004775,GO:0005575,GO:0005618,GO:0005622,GO:0005623,GO:0005737,GO:0005829,GO:0006091,GO:0006099,GO:0008150,GO:0008152,GO:0009060,GO:0009987,GO:0015980,GO:0016405,GO:0016874,GO:0016877,GO:0016878,GO:0030312,GO:0040007,GO:0044237,GO:0044238,GO:0044424,GO:0044444,GO:0044464,GO:0044710,GO:0045333,GO:0055114,GO:0071944	K01903	SUCOAS	bactNOG[38]	01QF4@aproNOG,05CMV@bactNOG,16PX3@proNOG,COG0045@NOG	NA|NA|NA	C	succinyl-CoA synthetase subunit beta
evgtrinloc60032c0t1	7029.ACYPI20731-PA	4.1e-34	149.4					euNOG[57]	1206Y@NOG,KOG4585@euNOG	NA|NA|NA	S	transposon protein
evgtrinloc60095c1t1	7091.BGIBMGA007088-TA	2.1e-07	60.5		GO:0003674,GO:0005215,GO:0005216,GO:0005230,GO:0005231,GO:0005234,GO:0005575,GO:0006810,GO:0006811,GO:0008150,GO:0009593,GO:0009987,GO:0015075,GO:0015267,GO:0015276,GO:0016020,GO:0016021,GO:0022803,GO:0022834,GO:0022836,GO:0022838,GO:0022839,GO:0022857,GO:0022891,GO:0022892,GO:0031224,GO:0034220,GO:0042221,GO:0044425,GO:0044699,GO:0044763,GO:0044765,GO:0050896,GO:0051179,GO:0051234,GO:0051606,GO:…			artNOG[6]	0392Q@artNOG,0AB8Q@biNOG,0SVVH@inNOG,0VNGB@meNOG,0XQQV@NOG,13XNE@opiNOG,KOG1052@euNOG	NA|NA|NA	E, P, T	Inherit from biNOG: conserved hypothetical protein
evgtrinloc60167c0t2	7176.CPIJ019317-PA	6.6e-35	151.8			K16943		artNOG[6]	03358@artNOG,09UPR@biNOG,0SPYV@inNOG,0V5PB@meNOG,0XNMS@NOG,12NJ2@opiNOG,KOG0522@euNOG	NA|NA|NA	S	Ankyrin repeat domain-containing protein
evgtrinloc60304c0t2	13037.EHJ67088	2.6e-56	223.4	SALM	GO:0000003,GO:0001071,GO:0001654,GO:0001667,GO:0001708,GO:0001709,GO:0001742,GO:0001745,GO:0001751,GO:0001754,GO:0002165,GO:0003002,GO:0003006,GO:0003008,GO:0003674,GO:0003700,GO:0005575,GO:0005622,GO:0005623,GO:0005634,GO:0006355,GO:0006928,GO:0007275,GO:0007379,GO:0007389,GO:0007399,GO:0007423,GO:0007424,GO:0007427,GO:0007438,GO:0007444,GO:0007469,GO:0007472,GO:0007476,GO:0007517,GO:0007525,GO:…	K19871		artNOG[6]	036CR@artNOG,09WD5@biNOG,0ST95@inNOG,0TDTE@lepNOG,0V7BJ@meNOG,0ZE3Z@NOG,12QMI@opiNOG,KOG1074@euNOG	NA|NA|NA	K	Zinc finger, C2H2 type
evgtrinloc60408c0t1	34740.HMEL014727-PA	4.3e-28	129			K04727		artNOG[6]	03DUJ@artNOG,0A2RW@biNOG,0SZ0N@inNOG,0TAP6@lepNOG,0VASD@meNOG,13D7R@opiNOG,COG0446@NOG,KOG1346@euNOG	NA|NA|NA	T	Pyridine nucleotide-disulphide oxidoreductase
evgtrinloc60411c0t2	13037.EHJ67763	6.8e-37	158.7					artNOG[6]	03CQZ@artNOG,0AHTC@biNOG,0KEWQ@euNOG,0T062@inNOG,0THU3@lepNOG,0VP42@meNOG,117B2@NOG,1302X@opiNOG	NA|NA|NA	S	PBP/GOBP family
evgtrinloc60464c1t1	7091.BGIBMGA005568-TA	1.1e-39	167.9			K03934		artNOG[6]	03D33@artNOG,09W8X@biNOG,0SZTI@inNOG,0TCHV@lepNOG,0V77A@meNOG,12T8S@opiNOG,COG1034@NOG,KOG2282@euNOG	NA|NA|NA	C	NADH-G_4Fe-4S_3
evgtrinloc60475c1t1	7091.BGIBMGA011541-TA	9.1e-29	131.3					artNOG[6]	03HEF@artNOG,0B494@biNOG,0IPXJ@euNOG,0T3W1@inNOG,0WGRR@meNOG,11U08@NOG,13CSY@opiNOG	NA|NA|NA	S	Endonuclease/Exonuclease/phosphatase family
evgtrinloc60545c1t2	570417.WPa_0683	5.6e-53	211.8	DAPD	GO:0003674,GO:0003824,GO:0005575,GO:0005622,GO:0005623,GO:0005737,GO:0006082,GO:0006520,GO:0006553,GO:0006807,GO:0008150,GO:0008152,GO:0008652,GO:0008666,GO:0009058,GO:0009066,GO:0009067,GO:0009085,GO:0009987,GO:0016053,GO:0016410,GO:0016740,GO:0016746,GO:0016747,GO:0016748,GO:0016749,GO:0019752,GO:0043436,GO:0044237,GO:0044238,GO:0044249,GO:0044281,GO:0044283,GO:0044424,GO:0044464,GO:0044710,GO:…	K00674	THDPS	bactNOG[38]	01SW7@aproNOG,05DMJ@bactNOG,16R6X@proNOG,COG2171@NOG	NA|NA|NA	E	Tetrahydrodipicolinate N-succinyltransferase
evgtrinloc60587c0t2	7091.BGIBMGA009106-TA	1.7e-41	174.9					artNOG[6]	03H63@artNOG,0B3CY@biNOG,0IN5I@euNOG,0T3P6@inNOG,0TI8D@lepNOG,0WFRK@meNOG,11I69@NOG,13BBW@opiNOG	NA|NA|NA	O	glutathione S-transferase
evgtrinloc60677c0t1	7159.AAEL010985-PA	1.5e-76	291.6					artNOG[6]	0375M@artNOG,0A95A@biNOG,0IY1X@euNOG,0SUCH@inNOG,0VJ0D@meNOG,0XQCA@NOG,13RX7@opiNOG	NA|NA|NA	S	to transposase domain-containing protein
evgtrinloc60677c1t1	7159.AAEL006183-PA	3.7e-40	170.6					artNOG[6]	0375M@artNOG,0A95A@biNOG,0IY1X@euNOG,0SUCH@inNOG,0VJ0D@meNOG,0XQCA@NOG,13RX7@opiNOG	NA|NA|NA	S	to transposase domain-containing protein
evgtrinloc60729c0t1	13037.EHJ75474	9.8e-22	108.6					artNOG[6]	035QP@artNOG,09XWE@biNOG,0SSEW@inNOG,0TEUH@lepNOG,0V51S@meNOG,0XP9E@NOG,12Q34@opiNOG,KOG1737@euNOG	NA|NA|NA	T	Oxysterol-binding protein
evgtrinloc60729c2t1	13037.EHJ75474	9.4e-09	66.2					artNOG[6]	035QP@artNOG,09XWE@biNOG,0SSEW@inNOG,0TEUH@lepNOG,0V51S@meNOG,0XP9E@NOG,12Q34@opiNOG,KOG1737@euNOG	NA|NA|NA	T	Oxysterol-binding protein
evgtrinloc60768c0t1	7159.AAEL016995-PA	2.1e-20	103.6					artNOG[6]	03A7Z@artNOG,0A6B0@biNOG,0IHV0@euNOG,0SWYN@inNOG,0VH5E@meNOG,0XRCZ@NOG,13P4Z@opiNOG	NA|NA|NA	S	NAD-specific glutamate dehydrogenase
evgtrinloc60822c0t1	7029.ACYPI001797-PA	3e-52	210.3					meNOG[21]	0A837@biNOG,0IVPE@euNOG,0VGSW@meNOG,0ZI10@NOG,13NBX@opiNOG	NA|NA|NA	S	Pfam:DDE
evgtrinloc60822c1t1	7029.ACYPI008120-PA	5.7e-23	112.1					meNOG[21]	0A837@biNOG,0IVPE@euNOG,0VGSW@meNOG,0ZI10@NOG,13NBX@opiNOG	NA|NA|NA	S	Pfam:DDE
evgtrinloc60975c0t1	570417.WPa_0936	4.6e-80	302.4	RPOH	GO:0000988,GO:0000990,GO:0000996,GO:0003674,GO:0003676,GO:0003677,GO:0005488,GO:0006139,GO:0006351,GO:0006352,GO:0006355,GO:0006725,GO:0006807,GO:0008150,GO:0008152,GO:0009058,GO:0009059,GO:0009889,GO:0009987,GO:0010467,GO:0010468,GO:0010556,GO:0016070,GO:0016987,GO:0018130,GO:0019219,GO:0019222,GO:0019438,GO:0031323,GO:0031326,GO:0032774,GO:0034641,GO:0034645,GO:0034654,GO:0043170,GO:0044237,GO:…	K03089		bactNOG[38]	01QBJ@aproNOG,05DEK@bactNOG,16QYT@proNOG,COG0568@NOG	NA|NA|NA	K	Sigma factors are initiation factors that promote the attachment of RNA polymerase to specific initiation sites and are then released (By similarity)
evgtrinloc61046c1t1	13037.EHJ70163	4.5e-27	126.3					meNOG[21]	0ADCC@biNOG,0KFJP@euNOG,0VQJ0@meNOG,10T8R@NOG,12YR6@opiNOG	NA|NA|NA
evgtrinloc61094c0t1	13037.EHJ74324	3.1e-45	186			K10408		artNOG[6]	0361Y@artNOG,09TZJ@biNOG,0SSUX@inNOG,0V4YE@meNOG,12NG3@opiNOG,COG5245@NOG,KOG3595@euNOG	NA|NA|NA	Z	Inherit from biNOG: Dynein, axonemal, heavy chain
evgtrinloc61146c0t1	13037.EHJ78707	4.1e-84	316.6					artNOG[6]	03CNH@artNOG,0AGC8@biNOG,0KEYA@euNOG,0T08R@inNOG,0TI4R@lepNOG,0VTMZ@meNOG,116Y2@NOG,12ZZ2@opiNOG	NA|NA|NA	S	Lipase
evgtrinloc61185c0t1	13037.EHJ78190	1.2e-58	231.1		GO:0003674,GO:0003824,GO:0004854,GO:0008150,GO:0008152,GO:0016491,GO:0016725,GO:0016726,GO:0044710,GO:0055114	K00106		euNOG[57]	COG4631@NOG,KOG0430@euNOG	NA|NA|NA	F	aldehyde oxidase
evgtrinloc61234c0t1	7165.AGAP009683-PA	4e-58	229.6					artNOG[6]	03HTB@artNOG,0B5JP@biNOG,0H303@dipNOG,0IS7V@euNOG,0T46V@inNOG,0WI7A@meNOG,10PKU@NOG,13EV3@opiNOG	NA|NA|NA	S	CD80-like C2-set immunoglobulin domain
evgtrinloc61340c0t1	7029.ACYPI29141-PA	2.2e-44	183.7					artNOG[6]	03A4I@artNOG,0A4P4@biNOG,0SWTV@inNOG,0VF9T@meNOG,1206Y@NOG,13HXX@opiNOG,KOG4585@euNOG	NA|NA|NA	L	Plant transposon protein
evgtrinloc61483c0t1	7070.TC010509-PA	4.8e-08	63.5					meNOG[21]	0WJRG@meNOG,13H12@opiNOG,COG2801@NOG,KOG0017@euNOG	NA|NA|NA	L	Inherit from KOG: Retrotransposon protein
evgtrinloc61594c0t4	13037.EHJ70539	5.7e-29	132.1					artNOG[6]	0343T@artNOG,0A5IZ@biNOG,0II8V@euNOG,0SQSM@inNOG,0TFBI@lepNOG,0VGDY@meNOG,0Z53A@NOG,13MHH@opiNOG	NA|NA|NA	S	SH2 domain
evgtrinloc61605c0t1	570417.WPa_1379	1.9e-109	400.6			K06867		bactNOG[38]	02360@aproNOG,05JXB@bactNOG,17BFK@proNOG,COG0666@NOG	NA|NA|NA	S	ankyrin repeat
evgtrinloc61605c1t1	570417.WPa_1379	6.6e-79	298.5			K06867		bactNOG[38]	02360@aproNOG,05JXB@bactNOG,17BFK@proNOG,COG0666@NOG	NA|NA|NA	S	ankyrin repeat
evgtrinloc61696c1t1	13037.EHJ72184	2.9e-55	220.7	CTSF	GO:0000323,GO:0002376,GO:0002478,GO:0002495,GO:0002504,GO:0003674,GO:0003824,GO:0004175,GO:0004197,GO:0005575,GO:0005622,GO:0005623,GO:0005737,GO:0005764,GO:0005773,GO:0005775,GO:0006508,GO:0008150,GO:0008152,GO:0008233,GO:0008234,GO:0016787,GO:0019538,GO:0019882,GO:0019884,GO:0019886,GO:0031974,GO:0043170,GO:0043202,GO:0043226,GO:0043227,GO:0043229,GO:0043231,GO:0043233,GO:0044238,GO:0044422,GO:…	K01373		meNOG[21]	09YR0@biNOG,0V9NX@meNOG,12S9K@opiNOG,COG4870@NOG,KOG1542@euNOG	NA|NA|NA	O	Cathepsin F
evgtrinloc61722c0t1	7070.TC010686-PA	1.1e-218	765.8					artNOG[6]	03I6R@artNOG,0B6XC@biNOG,0II6G@euNOG,0T4I3@inNOG,0WJPZ@meNOG,0Z1QR@NOG,13GY9@opiNOG	NA|NA|NA
evgtrinloc61732c0t1	13037.EHJ70163	8e-17	92.4					meNOG[21]	0ADCC@biNOG,0KFJP@euNOG,0VQJ0@meNOG,10T8R@NOG,12YR6@opiNOG	NA|NA|NA
evgtrinloc61775c0t2	7091.BGIBMGA012418-TA	7.3e-15	85.5					artNOG[6]	03998@artNOG,0ABA9@biNOG,0J7ZB@euNOG,0SW1K@inNOG,0TFP8@lepNOG,0VNAY@meNOG,0Y7P7@NOG,1401W@opiNOG	NA|NA|NA	S	DM4/DM12 family
evgtrinloc61859c1t1	13037.EHJ65907	2.8e-86	323.2		GO:0003674,GO:0003824,GO:0004672,GO:0006464,GO:0006468,GO:0006793,GO:0006796,GO:0008150,GO:0008152,GO:0009987,GO:0016301,GO:0016310,GO:0016740,GO:0016772,GO:0016773,GO:0019538,GO:0036211,GO:0043170,GO:0043412,GO:0044237,GO:0044238,GO:0044260,GO:0044267,GO:0071704	K08811		artNOG[6]	0367H@artNOG,09ZSQ@biNOG,0ST1U@inNOG,0TFHM@lepNOG,0V4VX@meNOG,12RJ4@opiNOG,COG0515@NOG,KOG0583@euNOG	NA|NA|NA	T	S_TKc
evgtrinloc61918c1t1	34740.HMEL007714-PA	3.6e-23	112.8			K16513		artNOG[6]	038EC@artNOG,0APVK@biNOG,0J3UY@euNOG,0SV9P@inNOG,0TD4D@lepNOG,0W276@meNOG,0ZZRV@NOG,14FKE@opiNOG	NA|NA|NA	T	Inherit from KOG: pdz ligand of neuronal nitric oxide synthase
evgtrinloc61970c0t1	13037.EHJ67388	2.1e-47	193.7					artNOG[6]	039XD@artNOG,0A0SC@biNOG,0SWRR@inNOG,0TBAR@lepNOG,0VBNN@meNOG,0XNQK@NOG,142ZY@opiNOG,KOG0254@euNOG	NA|NA|NA	G	Sugar (and other) transporter
evgtrinloc62030c0t1	6945.ISCW017456-PA	1e-84	318.2	HSC70-4	GO:0000228,GO:0000375,GO:0000377,GO:0000398,GO:0000785,GO:0000790,GO:0000902,GO:0000904,GO:0001505,GO:0001700,GO:0003001,GO:0003008,GO:0003674,GO:0003824,GO:0005488,GO:0005515,GO:0005575,GO:0005622,GO:0005623,GO:0005634,GO:0005681,GO:0005694,GO:0005726,GO:0005737,GO:0005739,GO:0005811,GO:0005856,GO:0005875,GO:0006139,GO:0006152,GO:0006163,GO:0006195,GO:0006200,GO:0006396,GO:0006397,GO:0006457,GO:…	K03283		artNOG[6]	033RP@artNOG,09YID@biNOG,0V9G5@meNOG,12PIY@opiNOG,COG0443@NOG,KOG0101@euNOG	NA|NA|NA	O	heat shock
evgtrinloc62056c0t1	570417.WPa_0004	5.1e-51	205.3	YIDC	GO:0003674,GO:0005215,GO:0005575,GO:0005623,GO:0005886,GO:0005887,GO:0006457,GO:0006461,GO:0006810,GO:0008104,GO:0008150,GO:0008152,GO:0008565,GO:0009987,GO:0015031,GO:0016020,GO:0016021,GO:0016043,GO:0016044,GO:0019538,GO:0022607,GO:0022892,GO:0031224,GO:0031226,GO:0032977,GO:0033036,GO:0034613,GO:0040007,GO:0043170,GO:0043933,GO:0044085,GO:0044237,GO:0044238,GO:0044260,GO:0044267,GO:0044425,GO:…	K03217		bactNOG[38]	01QQ3@aproNOG,05DHW@bactNOG,16QMN@proNOG,COG0706@NOG	NA|NA|NA	U	Required for the insertion and or proper folding and or complex formation of integral membrane proteins into the membrane. Involved in integration of membrane proteins that insert both dependently and independently of the Sec translocase complex, as well as at least some lipoproteins. Aids folding of multispanning membrane proteins (By similarity)
evgtrinloc62059c0t1	34740.HMEL012323-PA	1.4e-64	250.8		GO:0005575,GO:0005623,GO:0005886,GO:0016020,GO:0044464,GO:0071944			artNOG[6]	0333J@artNOG,09TXG@biNOG,0SRIM@inNOG,0TB7W@lepNOG,0V4WJ@meNOG,103HX@NOG,12PQP@opiNOG,KOG1941@euNOG	NA|NA|NA	W	Rapsyn N-terminal myristoylation and linker region
evgtrinloc62059c1t1	34740.HMEL012323-PA	5.7e-63	245.4		GO:0005575,GO:0005623,GO:0005886,GO:0016020,GO:0044464,GO:0071944			artNOG[6]	0333J@artNOG,09TXG@biNOG,0SRIM@inNOG,0TB7W@lepNOG,0V4WJ@meNOG,103HX@NOG,12PQP@opiNOG,KOG1941@euNOG	NA|NA|NA	W	Rapsyn N-terminal myristoylation and linker region
evgtrinloc62073c0t1	13037.EHJ73564	5.9e-20	101.7		GO:0000375,GO:0000377,GO:0000398,GO:0005575,GO:0005622,GO:0005623,GO:0005634,GO:0005681,GO:0006139,GO:0006396,GO:0006397,GO:0006725,GO:0006807,GO:0007275,GO:0007399,GO:0008150,GO:0008152,GO:0008380,GO:0009987,GO:0010467,GO:0016070,GO:0016071,GO:0022008,GO:0030154,GO:0030529,GO:0032501,GO:0032502,GO:0032991,GO:0034641,GO:0043170,GO:0043226,GO:0043227,GO:0043229,GO:0043231,GO:0044237,GO:0044238,GO:…			artNOG[6]	036WS@artNOG,09XB8@biNOG,0STU0@inNOG,0V89N@meNOG,11K05@NOG,12QY8@opiNOG,KOG2959@euNOG	NA|NA|NA	K	HCNGP-like protein
evgtrinloc62077c0t1	570417.WPa_1008	2.8e-31	139	NUOI	GO:0003674,GO:0003824,GO:0003954,GO:0005575,GO:0005623,GO:0005886,GO:0008150,GO:0008152,GO:0016020,GO:0016491,GO:0016651,GO:0016655,GO:0044464,GO:0044710,GO:0050136,GO:0055114,GO:0071944	K00338,K03941	NDH_1	bactNOG[38]	01QDU@aproNOG,05P3U@bactNOG,16SPN@proNOG,COG1143@NOG	NA|NA|NA	C	NDH-1 shuttles electrons from NADH, via FMN and iron- sulfur (Fe-S) centers, to quinones in the respiratory chain. The immediate electron acceptor for the enzyme in this species is believed to be ubiquinone. Couples the redox reaction to proton translocation (for every two electrons transferred, four hydrogen ions are translocated across the cytoplasmic membrane), and thus conserves the redox ene…
evgtrinloc62087c0t1	7091.BGIBMGA008795-TA	3.5e-63	246.5			K09228		artNOG[6]	0369I@artNOG,09TES@biNOG,0ST41@inNOG,0TCQG@lepNOG,0V4DW@meNOG,12PGP@opiNOG,COG5048@NOG,KOG1721@euNOG	NA|NA|NA	K	ZnF_C2H2
evgtrinloc62087c1t1	7091.BGIBMGA008795-TA	8.7e-34	148.3			K09228		artNOG[6]	0369I@artNOG,09TES@biNOG,0ST41@inNOG,0TCQG@lepNOG,0V4DW@meNOG,12PGP@opiNOG,COG5048@NOG,KOG1721@euNOG	NA|NA|NA	K	ZnF_C2H2
evgtrinloc62113c0t1	13037.EHJ69240	8e-16	88.6					artNOG[6]	03CYR@artNOG,0AB0B@biNOG,0KH6J@euNOG,0SZXZ@inNOG,0THKJ@lepNOG,0VN0G@meNOG,10RK4@NOG,12VKV@opiNOG	NA|NA|NA
evgtrinloc62221c0t1	7091.BGIBMGA014421-TA	1.3e-55	220.7	DNAH3	GO:0001539,GO:0003674,GO:0003774,GO:0003777,GO:0003824,GO:0005575,GO:0005622,GO:0005623,GO:0005737,GO:0005856,GO:0005858,GO:0005875,GO:0005929,GO:0005930,GO:0006139,GO:0006152,GO:0006163,GO:0006195,GO:0006200,GO:0006725,GO:0006753,GO:0006793,GO:0006796,GO:0006807,GO:0006928,GO:0007017,GO:0007018,GO:0008150,GO:0008152,GO:0009056,GO:0009116,GO:0009117,GO:0009119,GO:0009123,GO:0009125,GO:0009126,GO:…	K10408		euNOG[57]	COG5245@NOG,KOG3595@euNOG	NA|NA|NA	Z	heavy chain
evgtrinloc62380c0t2	7091.BGIBMGA010834-TA	1.8e-33	147.1					artNOG[6]	03BQE@artNOG,0A6E3@biNOG,0JK67@euNOG,0SYDF@inNOG,0TAHK@lepNOG,0VH8K@meNOG,0ZBR6@NOG,14BZN@opiNOG	NA|NA|NA
evgtrinloc62388c0t1	13037.EHJ74372	8.7e-80	301.6					artNOG[6]	03C3E@artNOG,0AEMY@biNOG,0SYIU@inNOG,0TB3H@lepNOG,0VZN1@meNOG,14DW8@opiNOG,COG0457@NOG,KOG1124@euNOG	NA|NA|NA	S	Inherit from KOG: tetratricopeptide repeat
evgtrinloc62412c0t1	7029.ACYPI002415-PA	2.7e-14	84.3					meNOG[21]	0ABPM@biNOG,0J6DH@euNOG,0VNR8@meNOG,0Y1WU@NOG,13YTJ@opiNOG	NA|NA|NA
evgtrinloc62533c1t1	13037.EHJ73791	1.6e-07	60.8					euNOG[57]	0ZNFK@NOG,KOG4294@euNOG	NA|NA|NA	S	acid-sensing (proton-gated) ion channel
evgtrinloc62552c0t1	13037.EHJ65687	1.8e-51	206.8					artNOG[6]	039CE@artNOG,09ZDN@biNOG,0J5B7@euNOG,0SW4B@inNOG,0TCEZ@lepNOG,0VAAP@meNOG,0XUND@NOG,13YFT@opiNOG	NA|NA|NA
evgtrinloc62590c1t1	13037.EHJ71102	1e-51	207.6		GO:0003008,GO:0007600,GO:0007606,GO:0008150,GO:0032501,GO:0044699,GO:0044707,GO:0050877			artNOG[6]	03HIX@artNOG,0B4NC@biNOG,0IQJ0@euNOG,0T3ZM@inNOG,0WH6N@meNOG,0YBMQ@NOG,13DDN@opiNOG	NA|NA|NA	T	Immunoglobulin V-set domain
evgtrinloc62600c0t2	7029.ACYPI55895-PA	3.7e-09	65.9					artNOG[6]	03AVQ@artNOG,0ANBE@biNOG,0IHFF@euNOG,0W3KG@meNOG,10ZMY@NOG,13IW1@opiNOG	NA|NA|NA	S	Inherit from opiNOG: protein-kinase, interferon-inducible double stranded RNA dependent inhibitor, repressor of (P58 repressor)
evgtrinloc62711c0t1	34740.HMEL003823-PA	3.9e-75	286.2					artNOG[6]	039HD@artNOG,09WEH@biNOG,0IFKT@euNOG,0SW8S@inNOG,0TF96@lepNOG,0V7D0@meNOG,0XPY3@NOG,12QZS@opiNOG	NA|NA|NA	S	Inherit from biNOG: Coiled-coil domain containing 108
evgtrinloc62732c0t1	13037.EHJ69846	4.3e-23	113.2					artNOG[6]	03DNU@artNOG,0ABDY@biNOG,0JMKT@euNOG,0SZ6P@inNOG,0THWF@lepNOG,0VNF5@meNOG,0ZA5J@NOG,14A2A@opiNOG	NA|NA|NA	S	Inherit from opiNOG: Conserved hypothetical protein
evgtrinloc62750c0t1	34740.HMEL008537-PA	5.6e-33	145.6					artNOG[6]	037MX@artNOG,09T8T@biNOG,0SUI9@inNOG,0TC0V@lepNOG,0V47R@meNOG,12N3S@opiNOG,COG4886@NOG,KOG0619@euNOG	NA|NA|NA	T	LRR
evgtrinloc62776c0t2	13037.EHJ79001	2.3e-60	237.7					meNOG[21]	0AEYN@biNOG,0VS67@meNOG,0YD1T@NOG,12YPI@opiNOG,KOG3700@euNOG	NA|NA|NA	S	Inherit from KOG: nose resistant to fluoxetine protein 6-like
evgtrinloc62795c0t1	13037.EHJ78604	6e-13	79.7					meNOG[21]	0A84Y@biNOG,0J1SU@euNOG,0VJ0R@meNOG,121EJ@NOG,13VYP@opiNOG	NA|NA|NA	S	chitin binding
evgtrinloc62876c0t1	13037.EHJ70057	1.5e-65	253.8					artNOG[6]	03CY2@artNOG,0AFD5@biNOG,0KHEK@euNOG,0SZYP@inNOG,0TGET@lepNOG,0VSKW@meNOG,10RBV@NOG,12V31@opiNOG	NA|NA|NA	S	Pacifastin inhibitor (LCMII)
evgtrinloc62957c0t1	13037.EHJ65968	4e-48	196.4					artNOG[6]	03964@artNOG,0A33R@biNOG,0IIVX@euNOG,0SVYM@inNOG,0VDYR@meNOG,13JUG@opiNOG,COG3145@NOG	NA|NA|NA	L	Inherit from biNOG: alkB, alkylation repair homolog 2 (E. coli)
evgtrinloc63034c0t2	13037.EHJ65340	8.9e-24	114.8	HB	GO:0000122,GO:0000578,GO:0000975,GO:0000976,GO:0000977,GO:0000980,GO:0000981,GO:0001012,GO:0001067,GO:0001071,GO:0001158,GO:0001667,GO:0001709,GO:0001763,GO:0003002,GO:0003674,GO:0003676,GO:0003677,GO:0003700,GO:0003705,GO:0005488,GO:0005575,GO:0005622,GO:0005623,GO:0005634,GO:0006139,GO:0006351,GO:0006355,GO:0006357,GO:0006366,GO:0006725,GO:0006807,GO:0006928,GO:0007154,GO:0007165,GO:0007166,GO:…	K09213		artNOG[6]	036H3@artNOG,09VRJ@biNOG,0STEZ@inNOG,0TB6K@lepNOG,0V6QG@meNOG,13C44@opiNOG,COG5048@NOG,KOG1721@euNOG	NA|NA|NA	K	ZnF_C2H2
evgtrinloc63077c0t1	7091.BGIBMGA008106-TA	5.5e-41	172.9					meNOG[21]	0J105@euNOG,0VM64@meNOG,11YU9@NOG,13V9X@opiNOG	NA|NA|NA	S	Hydra magnipapillata
evgtrinloc63207c0t1	570417.WPa_0283	2.3e-81	306.6					bactNOG[38]	06H60@bactNOG,0Y5ST@NOG	NA|NA|NA
evgtrinloc63226c0t1	7029.ACYPI50712-PA	2e-07	60.5					euNOG[57]	11T8J@NOG,KOG1121@euNOG	NA|NA|NA	S	transposon protein
evgtrinloc63226c1t1	7029.ACYPI20915-PA	1e-56	226.1					artNOG[6]	03A6V@artNOG,0A4B4@biNOG,0SWXR@inNOG,0VC4A@meNOG,11T8J@NOG,13N7Q@opiNOG,KOG1121@euNOG	NA|NA|NA	L	Pfam:hATC
evgtrinloc63290c0t1	7091.BGIBMGA003889-TA	5.3e-46	188.7					artNOG[6]	03DS7@artNOG,0A66W@biNOG,0SZ35@inNOG,0TCIY@lepNOG,0VH1Q@meNOG,12W47@opiNOG,COG0224@NOG,KOG1531@euNOG	NA|NA|NA	C	ATP synthase
evgtrinloc63315c0t1	13037.EHJ67667	7.5e-60	235.7					euNOG[57]	0ISJF@euNOG,0YT8E@NOG	NA|NA|NA
evgtrinloc63352c0t1	7091.BGIBMGA009065-TA	2.3e-90	337.8		GO:0000003,GO:0000212,GO:0000226,GO:0000910,GO:0006461,GO:0006996,GO:0007005,GO:0007010,GO:0007017,GO:0007049,GO:0007051,GO:0007053,GO:0007112,GO:0007126,GO:0007140,GO:0007276,GO:0007283,GO:0008150,GO:0009987,GO:0010635,GO:0010821,GO:0016043,GO:0019953,GO:0022402,GO:0022414,GO:0022603,GO:0022607,GO:0032501,GO:0032504,GO:0033043,GO:0033206,GO:0043933,GO:0044085,GO:0044699,GO:0044702,GO:0044763,GO:…			artNOG[6]	0393U@artNOG,0A2MB@biNOG,0J4C7@euNOG,0SVWA@inNOG,0TB66@lepNOG,0VDHB@meNOG,0XU0Y@NOG,13XJB@opiNOG	NA|NA|NA	S	Bromodomain
evgtrinloc63352c1t1	13037.EHJ73015	1.1e-47	194.5					artNOG[6]	03C6B@artNOG,0AQE6@biNOG,0JQT3@euNOG,0SYKT@inNOG,0W2VK@meNOG,0ZRSX@NOG,14EZJ@opiNOG	NA|NA|NA	S	BROMO
evgtrinloc63370c1t1	7029.ACYPI000481-PA	5.2e-74	283.1		GO:0003674,GO:0005215,GO:0005216,GO:0005261,GO:0005272,GO:0005575,GO:0006810,GO:0006811,GO:0006812,GO:0006814,GO:0008150,GO:0008324,GO:0009987,GO:0015075,GO:0015077,GO:0015081,GO:0015267,GO:0015672,GO:0016020,GO:0016021,GO:0022803,GO:0022838,GO:0022857,GO:0022890,GO:0022891,GO:0022892,GO:0030001,GO:0031224,GO:0034220,GO:0035725,GO:0044425,GO:0044699,GO:0044763,GO:0044765,GO:0046873,GO:0051179,GO:…			artNOG[6]	035S6@artNOG,0A5YJ@biNOG,0SSGP@inNOG,0VGTX@meNOG,0ZNFK@NOG,13NDS@opiNOG,KOG4294@euNOG	NA|NA|NA	P, T	Amiloride-sensitive sodium channel
evgtrinloc63430c0t1	7091.BGIBMGA002879-TA	9.7e-96	354.8		GO:0000902,GO:0003674,GO:0005215,GO:0005575,GO:0005622,GO:0005623,GO:0005856,GO:0005874,GO:0005879,GO:0005929,GO:0005930,GO:0006464,GO:0006810,GO:0006928,GO:0006996,GO:0007017,GO:0007018,GO:0008150,GO:0008152,GO:0009653,GO:0009987,GO:0010927,GO:0010970,GO:0015630,GO:0016043,GO:0018095,GO:0018193,GO:0018200,GO:0019538,GO:0022607,GO:0030030,GO:0030031,GO:0030705,GO:0032502,GO:0032989,GO:0032990,GO:…	K19683		artNOG[6]	0355A@artNOG,09YJV@biNOG,0SRS9@inNOG,0TEBT@lepNOG,0V6JF@meNOG,0XNQ1@NOG,12R9G@opiNOG,KOG4340@euNOG	NA|NA|NA	S	TPR
evgtrinloc63430c1t1	34740.HMEL005146-PA	3.2e-63	246.1		GO:0000902,GO:0003674,GO:0005215,GO:0005575,GO:0005622,GO:0005623,GO:0005856,GO:0005874,GO:0005879,GO:0005929,GO:0005930,GO:0006464,GO:0006810,GO:0006928,GO:0006996,GO:0007017,GO:0007018,GO:0008150,GO:0008152,GO:0009653,GO:0009987,GO:0010927,GO:0010970,GO:0015630,GO:0016043,GO:0018095,GO:0018193,GO:0018200,GO:0019538,GO:0022607,GO:0030030,GO:0030031,GO:0030705,GO:0032502,GO:0032989,GO:0032990,GO:…	K19683		artNOG[6]	0355A@artNOG,09YJV@biNOG,0SRS9@inNOG,0TEBT@lepNOG,0V6JF@meNOG,0XNQ1@NOG,12R9G@opiNOG,KOG4340@euNOG	NA|NA|NA	S	TPR
evgtrinloc63480c1t1	13037.EHJ70942	2e-17	94					artNOG[6]	0396M@artNOG,0A8Y4@biNOG,0J4RN@euNOG,0SVYY@inNOG,0TBRA@lepNOG,0VG6Y@meNOG,129Q2@NOG,13X0X@opiNOG	NA|NA|NA	S	Inherit from inNOG: BTB/POZ domain
evgtrinloc63512c0t1	34740.HMEL004082-PA	7.5e-87	325.1		GO:0003008,GO:0003674,GO:0003774,GO:0003824,GO:0005575,GO:0005622,GO:0005623,GO:0005856,GO:0005858,GO:0005875,GO:0005930,GO:0006139,GO:0006152,GO:0006163,GO:0006195,GO:0006200,GO:0006725,GO:0006753,GO:0006793,GO:0006796,GO:0006807,GO:0006928,GO:0007017,GO:0007018,GO:0007600,GO:0007605,GO:0008150,GO:0008152,GO:0009056,GO:0009116,GO:0009117,GO:0009119,GO:0009123,GO:0009125,GO:0009126,GO:0009128,GO:…	K10408		artNOG[6]	033UI@artNOG,09WPZ@biNOG,0SP03@inNOG,0TCGE@lepNOG,0V7NF@meNOG,12Q50@opiNOG,COG5245@NOG,KOG3595@euNOG	NA|NA|NA	Z	Dynein heavy chain, N-terminal region 1
evgtrinloc63617c0t1	13037.EHJ76887	6.5e-22	107.8					artNOG[6]	03DSW@artNOG,0A7SX@biNOG,0KHCT@euNOG,0SZ2B@inNOG,0TG03@lepNOG,0VIMF@meNOG,10RDN@NOG,12V76@opiNOG	NA|NA|NA
evgtrinloc63622c0t1	7091.BGIBMGA010882-TA	4.2e-18	95.9		GO:0008150,GO:0009966,GO:0009967,GO:0010627,GO:0010646,GO:0010647,GO:0010740,GO:0023051,GO:0023056,GO:0046425,GO:0046427,GO:0048518,GO:0048522,GO:0048583,GO:0048584,GO:0050789,GO:0050794,GO:0065007			artNOG[6]	037UP@artNOG,0A5PN@biNOG,0IZXG@euNOG,0SUQF@inNOG,0TCKG@lepNOG,0VGIT@meNOG,11PEP@NOG,13T4A@opiNOG	NA|NA|NA	T	pre-RNA processing PIH1/Nop17
evgtrinloc63631c1t1	13037.EHJ63857	9.7e-88	328.2					artNOG[6]	0337Q@artNOG,09TKN@biNOG,0IIMM@euNOG,0SQ0V@inNOG,0TCHT@lepNOG,0V651@meNOG,0Z7SK@NOG,137SC@opiNOG	NA|NA|NA	S	CUB
evgtrinloc63686c0t1	34740.HMEL006790-PA	9.3e-69	264.6		GO:0003008,GO:0003674,GO:0004872,GO:0005488,GO:0005515,GO:0005575,GO:0005623,GO:0005886,GO:0005887,GO:0007154,GO:0007267,GO:0007268,GO:0007274,GO:0007275,GO:0007399,GO:0007416,GO:0007517,GO:0007519,GO:0007528,GO:0008150,GO:0009888,GO:0009986,GO:0009987,GO:0014706,GO:0016020,GO:0016021,GO:0016043,GO:0019226,GO:0021700,GO:0022607,GO:0023052,GO:0030154,GO:0031224,GO:0031226,GO:0032501,GO:0032502,GO:…			artNOG[6]	033W8@artNOG,09Z64@biNOG,0SSBA@inNOG,0TCMQ@lepNOG,0V603@meNOG,12TNT@opiNOG,COG2272@NOG,KOG1516@euNOG	NA|NA|NA	I	alpha/beta hydrolase fold
evgtrinloc63790c0t1	34740.HMEL013671-PA	1.8e-15	87.8	TAL1	GO:0000122,GO:0000228,GO:0000785,GO:0000790,GO:0000902,GO:0000904,GO:0000975,GO:0000976,GO:0000977,GO:0000980,GO:0000981,GO:0001012,GO:0001067,GO:0001071,GO:0001158,GO:0001525,GO:0001568,GO:0001570,GO:0001672,GO:0001704,GO:0001707,GO:0001944,GO:0002262,GO:0002376,GO:0002520,GO:0002521,GO:0002573,GO:0002682,GO:0002761,GO:0003007,GO:0003157,GO:0003160,GO:0003674,GO:0003676,GO:0003677,GO:0003682,GO:…	K09068,K15604		meNOG[21]	0A1TT@biNOG,0VCPJ@meNOG,1227D@NOG,13W7N@opiNOG,KOG4029@euNOG	NA|NA|NA	K	T-cell acute lymphocytic leukemia 1
evgtrinloc63929c0t1	13037.EHJ66655	7.7e-68	262.7		GO:0003008,GO:0003674,GO:0003824,GO:0004842,GO:0005488,GO:0005515,GO:0005575,GO:0005622,GO:0005623,GO:0005737,GO:0005886,GO:0006355,GO:0006357,GO:0006464,GO:0006914,GO:0007154,GO:0007165,GO:0007166,GO:0007167,GO:0007178,GO:0007267,GO:0007268,GO:0007610,GO:0007626,GO:0007628,GO:0008150,GO:0008152,GO:0008344,GO:0008582,GO:0009056,GO:0009889,GO:0009966,GO:0009968,GO:0009987,GO:0010468,GO:0010556,GO:…	K10693		artNOG[6]	032VA@artNOG,09VKQ@biNOG,0SPQ9@inNOG,0TDHM@lepNOG,0V6JV@meNOG,0XP1T@NOG,12PCZ@opiNOG,KOG1428@euNOG	NA|NA|NA	O	Inherit from inNOG: RING
evgtrinloc63929c1t2	34740.HMEL006374-PA	6.1e-58	230.3		GO:0003008,GO:0003674,GO:0003824,GO:0004842,GO:0005488,GO:0005515,GO:0005575,GO:0005622,GO:0005623,GO:0005737,GO:0005886,GO:0006355,GO:0006357,GO:0006464,GO:0006914,GO:0007154,GO:0007165,GO:0007166,GO:0007167,GO:0007178,GO:0007267,GO:0007268,GO:0007610,GO:0007626,GO:0007628,GO:0008150,GO:0008152,GO:0008344,GO:0008582,GO:0009056,GO:0009889,GO:0009966,GO:0009968,GO:0009987,GO:0010468,GO:0010556,GO:…	K10693		artNOG[6]	032VA@artNOG,09VKQ@biNOG,0SPQ9@inNOG,0TDHM@lepNOG,0V6JV@meNOG,0XP1T@NOG,12PCZ@opiNOG,KOG1428@euNOG	NA|NA|NA	O	Inherit from inNOG: RING
evgtrinloc63982c0t1	34740.HMEL004408-PA	5.7e-42	176.4		GO:0006873,GO:0006885,GO:0007035,GO:0007275,GO:0007424,GO:0008150,GO:0008593,GO:0009966,GO:0009987,GO:0010646,GO:0019725,GO:0023051,GO:0030003,GO:0030004,GO:0030641,GO:0032501,GO:0032502,GO:0042592,GO:0044699,GO:0044707,GO:0044763,GO:0045851,GO:0048583,GO:0048731,GO:0048856,GO:0048878,GO:0050789,GO:0050794,GO:0050801,GO:0051452,GO:0051453,GO:0055067,GO:0055080,GO:0055082,GO:0060541,GO:0065007,GO:…			artNOG[6]	03334@artNOG,09V68@biNOG,0SPWU@inNOG,0TAS5@lepNOG,0V65U@meNOG,0XPUM@NOG,12P55@opiNOG,KOG1064@euNOG	NA|NA|NA	S	RAVE protein 1 C terminal
evgtrinloc64025c0t1	13037.EHJ65068	1.5e-48	197.2					artNOG[6]	03ABR@artNOG,09Y3G@biNOG,0SX3N@inNOG,0TBFU@lepNOG,0VC3P@meNOG,0YFUI@NOG,13EFP@opiNOG,KOG3932@euNOG	NA|NA|NA	D	Cyclin-dependent kinase 5 activator protein
evgtrinloc64025c1t1	13037.EHJ65068	4.3e-90	335.9					artNOG[6]	03ABR@artNOG,09Y3G@biNOG,0SX3N@inNOG,0TBFU@lepNOG,0VC3P@meNOG,0YFUI@NOG,13EFP@opiNOG,KOG3932@euNOG	NA|NA|NA	D	Cyclin-dependent kinase 5 activator protein
evgtrinloc64062c0t1	907965.XP_003887003.1	5.5e-41	172.9	NMT1	GO:0001302,GO:0003674,GO:0003824,GO:0004379,GO:0005488,GO:0005575,GO:0005622,GO:0005623,GO:0005737,GO:0005829,GO:0006464,GO:0006497,GO:0006498,GO:0006499,GO:0007568,GO:0007569,GO:0008144,GO:0008150,GO:0008152,GO:0009058,GO:0009059,GO:0009405,GO:0009987,GO:0016410,GO:0016740,GO:0016746,GO:0016747,GO:0018008,GO:0018193,GO:0018201,GO:0018377,GO:0019107,GO:0019538,GO:0031365,GO:0032502,GO:0034645,GO:…	K00671		fuNOG[21]	0PIAT@fuNOG,12PTH@opiNOG,COG5092@NOG,KOG2779@euNOG	NA|NA|NA	I	Adds a myristoyl group to the N-terminal glycine residue of certain cellular proteins (By similarity)
evgtrinloc64064c0t1	570417.WPa_0763	5e-111	405.6					bactNOG[38]	02CF0@aproNOG,05JXB@bactNOG,17BFK@proNOG,COG0666@NOG	NA|NA|NA	S	Ankyrin repeat
evgtrinloc64064c1t1	570417.WPa_0763	6.1e-183	645.2					bactNOG[38]	02CF0@aproNOG,05JXB@bactNOG,17BFK@proNOG,COG0666@NOG	NA|NA|NA	S	Ankyrin repeat
evgtrinloc64080c0t1	13037.EHJ67692	4e-60	235.7	DNAH8	GO:0001539,GO:0003674,GO:0003774,GO:0003777,GO:0003824,GO:0005575,GO:0005622,GO:0005623,GO:0005737,GO:0005856,GO:0005858,GO:0005875,GO:0005929,GO:0005930,GO:0006928,GO:0008150,GO:0008152,GO:0009987,GO:0015630,GO:0016462,GO:0016787,GO:0016817,GO:0016818,GO:0017111,GO:0030286,GO:0031514,GO:0032838,GO:0032991,GO:0035085,GO:0040011,GO:0042995,GO:0043226,GO:0043227,GO:0043228,GO:0043229,GO:0043231,GO:…	K10408		meNOG[21]	09TQZ@biNOG,0V4Q9@meNOG,12Q5K@opiNOG,COG5245@NOG,KOG3595@euNOG	NA|NA|NA	Z	Dynein, axonemal, heavy chain
evgtrinloc64160c1t1	34740.HMEL015082-PA	4.3e-16	89.4					artNOG[6]	03814@artNOG,0A1NJ@biNOG,0SUK1@inNOG,0TFYN@lepNOG,0VCIA@meNOG,13SGS@opiNOG,COG5640@NOG,KOG3627@euNOG	NA|NA|NA	E	Tryp_SPc
evgtrinloc64169c0t1	13037.EHJ77113	2.4e-108	396.7		GO:0003008,GO:0003674,GO:0003774,GO:0003824,GO:0005575,GO:0005622,GO:0005623,GO:0005856,GO:0005858,GO:0005875,GO:0005930,GO:0006139,GO:0006152,GO:0006163,GO:0006195,GO:0006200,GO:0006725,GO:0006753,GO:0006793,GO:0006796,GO:0006807,GO:0006928,GO:0007017,GO:0007018,GO:0007600,GO:0007605,GO:0008150,GO:0008152,GO:0009056,GO:0009116,GO:0009117,GO:0009119,GO:0009123,GO:0009125,GO:0009126,GO:0009128,GO:…	K10408		artNOG[6]	034RM@artNOG,09TZJ@biNOG,0SRD8@inNOG,0TF75@lepNOG,0V4YE@meNOG,12NG3@opiNOG,COG5245@NOG,KOG3595@euNOG	NA|NA|NA	Z	Dynein heavy chain, N-terminal region 2
evgtrinloc64177c0t1	13037.EHJ68704	2.2e-10	71.2					artNOG[6]	03DCZ@artNOG,0AAZ4@biNOG,0KH6I@euNOG,0SZH2@inNOG,0TGJB@lepNOG,0VMZ9@meNOG,10RK5@NOG,12VKW@opiNOG	NA|NA|NA
evgtrinloc64191c1t1	34740.HMEL012997-PA	1.7e-21	107.5					meNOG[21]	0A7DS@biNOG,0VI59@meNOG,13SRS@opiNOG,COG5640@NOG,KOG3627@euNOG	NA|NA|NA	E	Tryp_SPc
evgtrinloc64313c0t2	13037.EHJ77166	1.9e-97	360.5					artNOG[6]	033RZ@artNOG,09YMX@biNOG,0SRBR@inNOG,0TDMF@lepNOG,0V9JP@meNOG,0YMHR@NOG,13I7T@opiNOG,KOG3762@euNOG	NA|NA|NA	G	Nucleoside H+ symporter
evgtrinloc64410c0t1	13037.EHJ72604	3.2e-141	506.5	MAL-A5	GO:0003674,GO:0003824,GO:0004553,GO:0004558,GO:0005975,GO:0005996,GO:0006006,GO:0008150,GO:0008152,GO:0015926,GO:0016787,GO:0016798,GO:0019318,GO:0044238,GO:0044723,GO:0071704	K01187		artNOG[6]	033PR@artNOG,09Z1E@biNOG,0SR38@inNOG,0V8F3@meNOG,12S1R@opiNOG,COG0366@NOG,KOG0471@euNOG	NA|NA|NA	G	ec 3.2.1.20
evgtrinloc64418c0t1	34740.HMEL016022-PA	7.4e-27	125.2					artNOG[6]	034U1@artNOG,09XT6@biNOG,0V8QT@meNOG,0XRQT@NOG,12TWJ@opiNOG,KOG4696@euNOG	NA|NA|NA	S	Peptidase family C78
evgtrinloc64439c0t1	7070.TC009270-PA	1.1e-122	444.9		GO:0000166,GO:0001882,GO:0001883,GO:0003674,GO:0003824,GO:0003924,GO:0005488,GO:0005525,GO:0006139,GO:0006152,GO:0006163,GO:0006184,GO:0006195,GO:0006725,GO:0006753,GO:0006793,GO:0006796,GO:0006807,GO:0008150,GO:0008152,GO:0009056,GO:0009116,GO:0009117,GO:0009119,GO:0009141,GO:0009143,GO:0009144,GO:0009146,GO:0009150,GO:0009154,GO:0009164,GO:0009166,GO:0009199,GO:0009203,GO:0009205,GO:0009207,GO:…	K07847		artNOG[6]	035X2@artNOG,09VBH@biNOG,0SPTE@inNOG,0V6AT@meNOG,12RPT@opiNOG,COG1100@NOG,KOG0395@euNOG	NA|NA|NA	S	Ras family
evgtrinloc64491c0t1	13037.EHJ63183	8.7e-37	158.3					artNOG[6]	03CNV@artNOG,09XYF@biNOG,0T08C@inNOG,0TBMV@lepNOG,0V8W7@meNOG,13JDI@opiNOG,COG2124@NOG,KOG0157@euNOG	NA|NA|NA	Q	Cytochrome P450
evgtrinloc64530c0t1	13037.EHJ63136	1.1e-41	175.3					artNOG[6]	03HCR@artNOG,0B43P@biNOG,0T3UQ@inNOG,0WGJR@meNOG,0XNYV@NOG,13CJC@opiNOG,KOG4240@euNOG,KOG4833@euNOG	NA|NA|NA	T	RhoGEF
evgtrinloc64530c1t1	7091.BGIBMGA002693-TA	5.2e-40	169.1	MCF2L	GO:0003674,GO:0005083,GO:0005085,GO:0005088,GO:0005089,GO:0005488,GO:0005543,GO:0005545,GO:0005575,GO:0005622,GO:0005623,GO:0005634,GO:0005654,GO:0005737,GO:0005829,GO:0005886,GO:0005938,GO:0006140,GO:0006355,GO:0006357,GO:0006915,GO:0007154,GO:0007165,GO:0007166,GO:0007167,GO:0007169,GO:0007264,GO:0007265,GO:0007266,GO:0008104,GO:0008105,GO:0008150,GO:0008219,GO:0008289,GO:0009118,GO:0009889,GO:…			meNOG[21]	0B43P@biNOG,0WGJR@meNOG,0XNYV@NOG,13CJC@opiNOG,KOG0689@euNOG	NA|NA|NA	T	mcf.2 cell line derived transforming sequence-like
evgtrinloc64543c0t1	13037.EHJ73768	1e-17	94.7		GO:0000166,GO:0000226,GO:0001882,GO:0001883,GO:0003674,GO:0003824,GO:0005488,GO:0005515,GO:0005524,GO:0005575,GO:0005622,GO:0005623,GO:0005737,GO:0005813,GO:0005815,GO:0005856,GO:0005868,GO:0005875,GO:0005938,GO:0006139,GO:0006152,GO:0006163,GO:0006195,GO:0006200,GO:0006725,GO:0006753,GO:0006793,GO:0006796,GO:0006807,GO:0006996,GO:0007010,GO:0007017,GO:0008092,GO:0008150,GO:0008152,GO:0009056,GO:…	K10413		euNOG[57]	0XS85@NOG,KOG3595@euNOG	NA|NA|NA	S	Dynein heavy chain, N-terminal region 1
evgtrinloc64555c0t1	34740.HMEL009167-PB	2.3e-48	196.8			K08741		artNOG[6]	032JX@artNOG,09Z28@biNOG,0SPG6@inNOG,0V9ZP@meNOG,13FPG@opiNOG,COG0249@NOG,KOG0221@euNOG	NA|NA|NA	L	MUTSac
evgtrinloc64714c1t1	34740.HMEL011034-PA	2.5e-97	360.5			K19949		artNOG[6]	0336P@artNOG,09TCK@biNOG,0SQ01@inNOG,0TD9J@lepNOG,0V4BR@meNOG,0XPT2@NOG,12QQ5@opiNOG,KOG1326@euNOG	NA|NA|NA	M	C2 domain
evgtrinloc64756c0t1	7070.TC006956-PA	2.5e-40	171.4					artNOG[6]	038SE@artNOG,0ABBW@biNOG,0IYC2@euNOG,0SWQ6@inNOG,0VJ3K@meNOG,11KQW@NOG,13RK0@opiNOG	NA|NA|NA	S	Inherit from meNOG: to CG41389 CG41389-PA
evgtrinloc64778c1t2	7091.BGIBMGA007228-TA	5e-165	585.9		GO:0003333,GO:0003674,GO:0005215,GO:0005283,GO:0005326,GO:0005328,GO:0005342,GO:0005343,GO:0005416,GO:0005575,GO:0005623,GO:0005886,GO:0005887,GO:0006810,GO:0006811,GO:0006812,GO:0006813,GO:0006814,GO:0006820,GO:0006836,GO:0006865,GO:0008150,GO:0008324,GO:0008509,GO:0008514,GO:0009987,GO:0015075,GO:0015077,GO:0015079,GO:0015081,GO:0015171,GO:0015175,GO:0015179,GO:0015291,GO:0015293,GO:0015294,GO:…	K05038		artNOG[6]	033NT@artNOG,0A3X3@biNOG,0SQE1@inNOG,0TF8T@lepNOG,0VCNZ@meNOG,12TVC@opiNOG,COG0733@NOG,KOG3660@euNOG	NA|NA|NA	T	Sodium:neurotransmitter symporter family
evgtrinloc64831c0t1	34740.HMEL017927-PA	1.9e-41	173.7					meNOG[21]	0AI70@biNOG,0VVM2@meNOG,11XVR@NOG,13UGJ@opiNOG,KOG3382@euNOG	NA|NA|NA	C	NADH ubiquinone oxidoreductase subunit NDUFA12
evgtrinloc64870c0t1	34740.HMEL009802-PA	3.6e-34	149.4					artNOG[6]	03896@artNOG,0A9GX@biNOG,0J1P8@euNOG,0SV8Z@inNOG,0VKDT@meNOG,11YTE@NOG,13V41@opiNOG	NA|NA|NA
evgtrinloc64914c0t1	34740.HMEL012011-PA	1.2e-16	92					artNOG[6]	03C40@artNOG,0AHN8@biNOG,0JF0Y@euNOG,0SYJB@inNOG,0THAN@lepNOG,0VU7X@meNOG,0ZSXY@NOG,147U0@opiNOG	NA|NA|NA
evgtrinloc64916c0t1	7091.BGIBMGA014395-TA	1.1e-22	112.5					artNOG[6]	036W4@artNOG,09Y32@biNOG,0IHMN@euNOG,0SXV6@inNOG,0TCHH@lepNOG,0V90E@meNOG,0ZDPG@NOG,131TA@opiNOG	NA|NA|NA	S	Inherit from biNOG: piggyBac transposable element derived
evgtrinloc65019c0t1	13037.EHJ69774	9.5e-54	214.5		GO:0001654,GO:0001745,GO:0001751,GO:0001752,GO:0001754,GO:0003008,GO:0005575,GO:0005623,GO:0005886,GO:0007155,GO:0007156,GO:0007275,GO:0007399,GO:0007423,GO:0007465,GO:0007610,GO:0007611,GO:0007612,GO:0007613,GO:0007616,GO:0007635,GO:0008150,GO:0008306,GO:0008355,GO:0009653,GO:0009887,GO:0009987,GO:0010033,GO:0016020,GO:0016337,GO:0019897,GO:0019898,GO:0022008,GO:0022610,GO:0030154,GO:0030182,GO:…			artNOG[6]	03HJB@artNOG,0B4NT@biNOG,0IQJ8@euNOG,0T3ZZ@inNOG,0TIBJ@lepNOG,0WH73@meNOG,10SGT@NOG,13DE3@opiNOG	NA|NA|NA	T	Immunoglobulin V-set domain
evgtrinloc65108c0t1	34740.HMEL011002-PA	4.4e-23	112.8					artNOG[6]	03CX5@artNOG,0A6DV@biNOG,0SZZP@inNOG,0TBSW@lepNOG,0VH31@meNOG,0XNQK@NOG,12XGF@opiNOG,KOG0254@euNOG	NA|NA|NA	G	Sugar (and other) transporter
evgtrinloc65108c1t1	34740.HMEL011002-PA	3e-25	120.6					artNOG[6]	03CX5@artNOG,0A6DV@biNOG,0SZZP@inNOG,0TBSW@lepNOG,0VH31@meNOG,0XNQK@NOG,12XGF@opiNOG,KOG0254@euNOG	NA|NA|NA	G	Sugar (and other) transporter
evgtrinloc65134c0t1	13037.EHJ67873	8.7e-79	298.1	NRX-1	GO:0003008,GO:0003674,GO:0005488,GO:0005515,GO:0005575,GO:0005623,GO:0005886,GO:0006810,GO:0006869,GO:0007154,GO:0007267,GO:0007268,GO:0007274,GO:0007275,GO:0007399,GO:0007416,GO:0007517,GO:0007519,GO:0007528,GO:0007610,GO:0007611,GO:0007612,GO:0008150,GO:0008306,GO:0009888,GO:0009987,GO:0010876,GO:0014706,GO:0016020,GO:0016043,GO:0019226,GO:0022607,GO:0023052,GO:0030154,GO:0031594,GO:0032501,GO:…	K07377		artNOG[6]	0362H@artNOG,09XIT@biNOG,0ST15@inNOG,0V8GZ@meNOG,0XNU6@NOG,12QJZ@opiNOG,KOG3514@euNOG	NA|NA|NA	T	Laminin G domain
evgtrinloc65146c0t1	7029.ACYPI24650-PA	1.4e-13	81.3					meNOG[21]	0ISGN@euNOG,0WIB7@meNOG,11H1J@NOG,13F2I@opiNOG	NA|NA|NA
evgtrinloc65147c0t1	570417.WPa_1157	3.8e-100	369.4	ATPD	GO:0003674,GO:0003824,GO:0005215,GO:0005575,GO:0005576,GO:0005618,GO:0005622,GO:0005623,GO:0005737,GO:0005829,GO:0005886,GO:0006139,GO:0006152,GO:0006163,GO:0006164,GO:0006195,GO:0006200,GO:0006725,GO:0006753,GO:0006754,GO:0006793,GO:0006796,GO:0006807,GO:0006810,GO:0006811,GO:0006812,GO:0006818,GO:0008150,GO:0008152,GO:0008324,GO:0009056,GO:0009058,GO:0009116,GO:0009117,GO:0009119,GO:0009123,GO:…	K02112	ATPS1,ATPS10rpp,ATPS4r,ATPS4rpp,ATPS4rpp_1	bactNOG[38]	01RNF@aproNOG,05C4J@bactNOG,16PQK@proNOG,COG0055@NOG	NA|NA|NA	C	Produces ATP from ADP in the presence of a proton gradient across the membrane. The catalytic sites are hosted primarily by the beta subunits (By similarity)
evgtrinloc65183c0t1	34740.HMEL007044-PA	7.4e-21	105.1	OR83A	GO:0003008,GO:0003674,GO:0004871,GO:0004872,GO:0004888,GO:0004984,GO:0005575,GO:0005623,GO:0005886,GO:0007154,GO:0007165,GO:0007600,GO:0007606,GO:0007608,GO:0008150,GO:0009593,GO:0009987,GO:0016020,GO:0023052,GO:0031252,GO:0031253,GO:0031256,GO:0032501,GO:0032589,GO:0032590,GO:0038023,GO:0042221,GO:0042995,GO:0043005,GO:0044425,GO:0044459,GO:0044463,GO:0044464,GO:0044699,GO:0044700,GO:0044707,GO:…	K08471		meNOG[21]	0AAKW@biNOG,0JCY3@euNOG,0VMX8@meNOG,0YNVX@NOG,145GY@opiNOG	NA|NA|NA	T	Odorant receptor
evgtrinloc65287c0t1	34740.HMEL005006-PA	3.9e-27	127.5		GO:0000226,GO:0000902,GO:0000904,GO:0001654,GO:0003008,GO:0003674,GO:0005488,GO:0005515,GO:0005575,GO:0005622,GO:0005623,GO:0005856,GO:0005875,GO:0006810,GO:0006928,GO:0006996,GO:0007010,GO:0007017,GO:0007018,GO:0007154,GO:0007267,GO:0007268,GO:0007275,GO:0007399,GO:0007409,GO:0007423,GO:0007517,GO:0007519,GO:0007528,GO:0007610,GO:0007611,GO:0007612,GO:0007635,GO:0008017,GO:0008088,GO:0008092,GO:…	K10429		artNOG[6]	035VV@artNOG,09UAC@biNOG,0SSM1@inNOG,0TAVR@lepNOG,0V8U5@meNOG,0XRYM@NOG,12T0M@opiNOG,KOG3592@euNOG	NA|NA|NA	Z	Inherit from artNOG: Microtubule-associated protein
evgtrinloc65309c0t2	34740.HMEL017977-PA	5.4e-50	202.2					meNOG[21]	0AJ8U@biNOG,0KF7F@euNOG,0VWTE@meNOG,114QF@NOG,12ZEY@opiNOG	NA|NA|NA
evgtrinloc65319c0t2	570417.WPa_0057	5.8e-62	241.9	COAD	GO:0003674,GO:0003824,GO:0004595,GO:0005575,GO:0005622,GO:0005623,GO:0005737,GO:0006139,GO:0006163,GO:0006164,GO:0006461,GO:0006725,GO:0006732,GO:0006753,GO:0006793,GO:0006796,GO:0006807,GO:0008150,GO:0008152,GO:0009058,GO:0009108,GO:0009116,GO:0009117,GO:0009119,GO:0009150,GO:0009152,GO:0009163,GO:0009165,GO:0009259,GO:0009260,GO:0009987,GO:0015936,GO:0015937,GO:0016043,GO:0016740,GO:0016772,GO:…	K00954	PTPATi	bactNOG[38]	01WWU@aproNOG,08ZEF@bactNOG,179RB@proNOG,COG0669@NOG	NA|NA|NA	H	Reversibly transfers an adenylyl group from ATP to 4'- phosphopantetheine, yielding dephospho-CoA (dPCoA) and pyrophosphate (By similarity)
evgtrinloc65345c0t1	13037.EHJ77340	1.5e-51	207.2			K04349,K12326		artNOG[6]	03HGM@artNOG,0B4GI@biNOG,0T3XV@inNOG,0TIAV@lepNOG,0WGZQ@meNOG,0XPWA@NOG,13D3Q@opiNOG,KOG3417@euNOG	NA|NA|NA	T	RasGEF N-terminal motif
evgtrinloc65345c1t1	13037.EHJ77340	9.4e-86	321.6			K04349,K12326		artNOG[6]	03HGM@artNOG,0B4GI@biNOG,0T3XV@inNOG,0TIAV@lepNOG,0WGZQ@meNOG,0XPWA@NOG,13D3Q@opiNOG,KOG3417@euNOG	NA|NA|NA	T	RasGEF N-terminal motif
evgtrinloc65346c0t1	7668.SPU_013456tr	2.7e-19	100.5					euNOG[57]	0Y65V@NOG,KOG1075@euNOG	NA|NA|NA	S	Retrotransposon protein
evgtrinloc65445c0t1	7091.BGIBMGA006529-TA	3.5e-53	213.8					artNOG[6]	03CKB@artNOG,0A5YQ@biNOG,0T0AZ@inNOG,0TD9A@lepNOG,0VC9T@meNOG,0XNQK@NOG,12W5H@opiNOG,KOG0254@euNOG	NA|NA|NA	G	Sugar (and other) transporter
evgtrinloc65460c0t1	13037.EHJ77027	3.7e-08	64.3					artNOG[6]	03HT3@artNOG,0B5I4@biNOG,0T46P@inNOG,0WI5P@meNOG,11IEE@NOG,13ETE@opiNOG,KOG3544@euNOG	NA|NA|NA	W	Inherit from euNOG: collagen, type
evgtrinloc65511c1t1	570417.WPa_0750	3.3e-94	349.7					bactNOG[38]	02APA@aproNOG,075FW@bactNOG,0ZG8E@NOG,18777@proNOG	NA|NA|NA
evgtrinloc65526c0t1	400682.PAC_15709054	7.4e-28	129.4	ZBED4	GO:0005575,GO:0005622,GO:0005623,GO:0005634,GO:0005737,GO:0043226,GO:0043227,GO:0043229,GO:0043231,GO:0044424,GO:0044464			meNOG[21]	0IR9V@euNOG,0WHN2@meNOG,11I2V@NOG,13DZJ@opiNOG	NA|NA|NA	L	Zinc finger, BED-type containing 4
evgtrinloc65526c1t1	7029.ACYPI41929-PA	2.7e-27	127.9					euNOG[57]	11T8J@NOG,KOG1121@euNOG	NA|NA|NA	S	transposon protein
evgtrinloc65542c0t1	570417.WPa_0772	1.6e-89	334	HTPG	GO:0000166,GO:0000302,GO:0000303,GO:0001882,GO:0001883,GO:0003674,GO:0003824,GO:0005488,GO:0005515,GO:0005524,GO:0005575,GO:0005576,GO:0005618,GO:0005622,GO:0005623,GO:0005737,GO:0005829,GO:0005886,GO:0006139,GO:0006152,GO:0006163,GO:0006195,GO:0006200,GO:0006457,GO:0006725,GO:0006753,GO:0006793,GO:0006796,GO:0006807,GO:0006950,GO:0006974,GO:0006979,GO:0008150,GO:0008152,GO:0009056,GO:0009116,GO:…	K04079		bactNOG[38]	01SH5@aproNOG,05CJX@bactNOG,16R7A@proNOG,COG0326@NOG	NA|NA|NA	O	Molecular chaperone. Has ATPase activity (By similarity)
evgtrinloc65542c1t1	570417.WPa_0772	1.5e-74	283.9	HTPG	GO:0000166,GO:0000302,GO:0000303,GO:0001882,GO:0001883,GO:0003674,GO:0003824,GO:0005488,GO:0005515,GO:0005524,GO:0005575,GO:0005576,GO:0005618,GO:0005622,GO:0005623,GO:0005737,GO:0005829,GO:0005886,GO:0006139,GO:0006152,GO:0006163,GO:0006195,GO:0006200,GO:0006457,GO:0006725,GO:0006753,GO:0006793,GO:0006796,GO:0006807,GO:0006950,GO:0006974,GO:0006979,GO:0008150,GO:0008152,GO:0009056,GO:0009116,GO:…	K04079		bactNOG[38]	01SH5@aproNOG,05CJX@bactNOG,16R7A@proNOG,COG0326@NOG	NA|NA|NA	O	Molecular chaperone. Has ATPase activity (By similarity)
evgtrinloc65694c0t2	7091.BGIBMGA008297-TA	2.6e-18	96.7					artNOG[6]	03DC4@artNOG,0AERB@biNOG,0KEPW@euNOG,0SZI0@inNOG,0TCMX@lepNOG,0VRZD@meNOG,118S0@NOG,130G1@opiNOG	NA|NA|NA
evgtrinloc65701c1t1	13037.EHJ64032	3.9e-94	349.7		GO:0003674,GO:0003824,GO:0004620,GO:0004767,GO:0008081,GO:0008150,GO:0008152,GO:0016298,GO:0016787,GO:0016788,GO:0042578	K01128		artNOG[6]	03HWX@artNOG,0B5WS@biNOG,0ISVB@euNOG,0T49W@inNOG,0TIEB@lepNOG,0WIJM@meNOG,0XRWF@NOG,13FDW@opiNOG	NA|NA|NA	I	Inherit from artNOG: ec 3.1.4.12
evgtrinloc65725c0t1	13037.EHJ77260	8.4e-17	91.7					artNOG[6]	03BV3@artNOG,0ABR7@biNOG,0J8D6@euNOG,0SY61@inNOG,0TA36@lepNOG,0VNT5@meNOG,0XZVE@NOG,14EVZ@opiNOG	NA|NA|NA
evgtrinloc65759c0t1	13037.EHJ63730	1e-154	551.6					artNOG[6]	03CRP@artNOG,0A4XD@biNOG,0T05C@inNOG,0TBBZ@lepNOG,0VFS5@meNOG,146I4@opiNOG,COG1621@NOG,KOG0228@euNOG	NA|NA|NA	G	Glyco_32
evgtrinloc65775c0t1	13037.EHJ69493	1e-49	201.4		GO:0000003,GO:0000166,GO:0000902,GO:0000904,GO:0001700,GO:0001703,GO:0001764,GO:0001882,GO:0001883,GO:0002009,GO:0002064,GO:0003008,GO:0003382,GO:0003401,GO:0003402,GO:0003674,GO:0003824,GO:0004672,GO:0004713,GO:0004715,GO:0005488,GO:0005515,GO:0005524,GO:0005575,GO:0005622,GO:0005623,GO:0005737,GO:0005829,GO:0005886,GO:0005911,GO:0005912,GO:0005924,GO:0005927,GO:0005938,GO:0006464,GO:0006468,GO:…	K06619		artNOG[6]	032A6@artNOG,09V4M@biNOG,0SP8B@inNOG,0TAK4@lepNOG,0V649@meNOG,12R0Y@opiNOG,COG0515@NOG,KOG4278@euNOG	NA|NA|NA	T	TyrKc
evgtrinloc65830c0t1	570417.WPa_0763	7e-173	611.7					bactNOG[38]	02CF0@aproNOG,05JXB@bactNOG,17BFK@proNOG,COG0666@NOG	NA|NA|NA	S	Ankyrin repeat
evgtrinloc65839c0t1	7091.BGIBMGA009317-TA	9.8e-69	264.6					artNOG[6]	03CAG@artNOG,09TR4@biNOG,0SYPU@inNOG,0TBK7@lepNOG,0V4QD@meNOG,0XNQC@NOG,12NBS@opiNOG,KOG1786@euNOG	NA|NA|NA	U	Beach
evgtrinloc65890c0t1	34740.HMEL007451-PA	1.9e-81	307		GO:0003674,GO:0003824,GO:0004383,GO:0006139,GO:0006163,GO:0006164,GO:0006182,GO:0006725,GO:0006753,GO:0006793,GO:0006796,GO:0006807,GO:0008150,GO:0008152,GO:0009058,GO:0009117,GO:0009150,GO:0009152,GO:0009165,GO:0009187,GO:0009190,GO:0009259,GO:0009260,GO:0009975,GO:0009987,GO:0016829,GO:0016849,GO:0018130,GO:0019438,GO:0019637,GO:0019693,GO:0034641,GO:0034654,GO:0044237,GO:0044238,GO:0044249,GO:…	K08709,K12322		artNOG[6]	0356I@artNOG,09WU4@biNOG,0SRTI@inNOG,0TBYS@lepNOG,0V8B6@meNOG,12S31@opiNOG,COG2114@NOG,KOG1023@euNOG	NA|NA|NA	T	Heme NO binding associated
evgtrinloc65909c0t1	13037.EHJ78337	3.6e-81	306.6					artNOG[6]	03D41@artNOG,0A913@biNOG,0KFSP@euNOG,0SZSJ@inNOG,0TG02@lepNOG,0VJXK@meNOG,10T1H@NOG,12YC0@opiNOG	NA|NA|NA	S	Protein of unknown function (DUF745)
evgtrinloc65911c1t1	34740.HMEL010662-PA	8e-49	198.4		GO:0005575,GO:0005623,GO:0005886,GO:0005887,GO:0016020,GO:0016021,GO:0031224,GO:0031226,GO:0044425,GO:0044459,GO:0044464,GO:0071944			artNOG[6]	0391T@artNOG,0A8GJ@biNOG,0J4MR@euNOG,0SVUH@inNOG,0TH3M@lepNOG,0VJCV@meNOG,12869@NOG,13X4M@opiNOG	NA|NA|NA	S	Inherit from inNOG: Protein of unknown function (DUF1676)
evgtrinloc65934c0t1	13037.EHJ76090	8e-46	188.3	GIG	GO:0000003,GO:0001558,GO:0001666,GO:0001932,GO:0001934,GO:0003008,GO:0003674,GO:0005096,GO:0005488,GO:0005515,GO:0005575,GO:0005622,GO:0005623,GO:0005634,GO:0005737,GO:0005829,GO:0006140,GO:0006629,GO:0006810,GO:0006897,GO:0006909,GO:0006950,GO:0006974,GO:0007154,GO:0007165,GO:0007166,GO:0007167,GO:0007169,GO:0007243,GO:0007267,GO:0007268,GO:0007275,GO:0007276,GO:0007292,GO:0007568,GO:0007584,GO:…	K07207		artNOG[6]	033V8@artNOG,09YXB@biNOG,0SR1B@inNOG,0TDQB@lepNOG,0V9V3@meNOG,0XPFJ@NOG,12SKW@opiNOG,KOG3687@euNOG	NA|NA|NA	D, T	Domain of unknown function (DUF3384)
evgtrinloc65959c0t1	34740.HMEL005884-PA	2.8e-53	213.4	OR2A	GO:0003008,GO:0003674,GO:0004871,GO:0004872,GO:0004888,GO:0004984,GO:0005575,GO:0005623,GO:0005886,GO:0007154,GO:0007165,GO:0007600,GO:0007606,GO:0007608,GO:0008150,GO:0009593,GO:0009987,GO:0016020,GO:0016021,GO:0023052,GO:0031224,GO:0031252,GO:0031253,GO:0031256,GO:0032501,GO:0032589,GO:0032590,GO:0038023,GO:0042221,GO:0042995,GO:0043005,GO:0044425,GO:0044459,GO:0044463,GO:0044464,GO:0044699,GO:…	K08471		artNOG[6]	03AGC@artNOG,0A96H@biNOG,0JEQJ@euNOG,0SXA3@inNOG,0TGZ5@lepNOG,0VK30@meNOG,0YT0S@NOG,146T3@opiNOG	NA|NA|NA	T	7tm Odorant receptor
evgtrinloc66062c0t1	570417.WPa_0609	9.4e-105	384.8	TOLC		K03287,K12340,K12543		bactNOG[38]	01QP5@aproNOG,07R10@bactNOG,16UNV@proNOG,COG1538@NOG	NA|NA|NA	U	type I secretion outer membrane protein, TolC
evgtrinloc66150c0t1	13037.EHJ78836	9.4e-54	214.5		GO:0003674,GO:0003824,GO:0004312,GO:0005575,GO:0005622,GO:0005623,GO:0005737,GO:0005811,GO:0008150,GO:0008152,GO:0016740,GO:0016746,GO:0016747,GO:0044424,GO:0044444,GO:0044464	K00665		artNOG[6]	033GA@artNOG,09XXH@biNOG,0ST6A@inNOG,0TES0@lepNOG,0V8V9@meNOG,12PD0@opiNOG,COG3321@NOG,KOG1202@euNOG	NA|NA|NA	Q	PKS_KR
evgtrinloc66211c0t1	34740.HMEL015513-PA	1.6e-44	183.7	FASN	GO:0000003,GO:0000166,GO:0002119,GO:0002164,GO:0003674,GO:0003824,GO:0004312,GO:0005488,GO:0005515,GO:0005575,GO:0005622,GO:0005623,GO:0005737,GO:0005739,GO:0005794,GO:0005829,GO:0005835,GO:0005886,GO:0006082,GO:0006084,GO:0006091,GO:0006112,GO:0006520,GO:0006575,GO:0006629,GO:0006631,GO:0006633,GO:0006637,GO:0006638,GO:0006639,GO:0006641,GO:0006732,GO:0006766,GO:0006767,GO:0006793,GO:0006807,GO:…	K00665		meNOG[21]	09XXH@biNOG,0V8V9@meNOG,12PD0@opiNOG,COG3321@NOG,KOG1202@euNOG	NA|NA|NA	I	Fatty Acid SyNthase
evgtrinloc66223c1t1	7091.BGIBMGA008437-TA	9.6e-67	258.1	GPROP12		K04256		artNOG[6]	036QP@artNOG,09X09@biNOG,0STN2@inNOG,0TFD0@lepNOG,0V7YF@meNOG,0XRW9@NOG,13KWM@opiNOG,KOG3656@euNOG	NA|NA|NA	T	Serpentine type 7TM GPCR chemoreceptor Srx
evgtrinloc66256c0t1	13037.EHJ76038	1.2e-28	131					artNOG[6]	03HVR@artNOG,0B5TR@biNOG,0ISQP@euNOG,0T48V@inNOG,0WIGB@meNOG,102N3@NOG,13FA0@opiNOG	NA|NA|NA
evgtrinloc66274c0t1	570417.WPa_1257	2.8e-49	199.5	VIRB10	GO:0005575,GO:0005623,GO:0005886,GO:0006810,GO:0008104,GO:0008150,GO:0009306,GO:0009987,GO:0015031,GO:0016020,GO:0030255,GO:0032940,GO:0033036,GO:0044097,GO:0044464,GO:0044699,GO:0044763,GO:0044765,GO:0045184,GO:0046903,GO:0051179,GO:0051234,GO:0051641,GO:0051649,GO:0055085,GO:0071702,GO:0071806,GO:0071944	K03195,K12082,K12092		bactNOG[38]	01RDB@aproNOG,05CMA@bactNOG,16Q2C@proNOG,COG2948@NOG	NA|NA|NA	U	type IV secretion system protein
evgtrinloc66274c1t1	570417.WPa_1257	8.3e-68	261.5	VIRB10	GO:0005575,GO:0005623,GO:0005886,GO:0006810,GO:0008104,GO:0008150,GO:0009306,GO:0009987,GO:0015031,GO:0016020,GO:0030255,GO:0032940,GO:0033036,GO:0044097,GO:0044464,GO:0044699,GO:0044763,GO:0044765,GO:0045184,GO:0046903,GO:0051179,GO:0051234,GO:0051641,GO:0051649,GO:0055085,GO:0071702,GO:0071806,GO:0071944	K03195,K12082,K12092		bactNOG[38]	01RDB@aproNOG,05CMA@bactNOG,16Q2C@proNOG,COG2948@NOG	NA|NA|NA	U	type IV secretion system protein
evgtrinloc66296c1t1	570417.WPa_1103	7.7e-66	255	GYRB	GO:0000166,GO:0001882,GO:0001883,GO:0003674,GO:0003824,GO:0003916,GO:0003918,GO:0005488,GO:0005524,GO:0005575,GO:0005622,GO:0005623,GO:0005737,GO:0006139,GO:0006152,GO:0006163,GO:0006195,GO:0006200,GO:0006259,GO:0006260,GO:0006261,GO:0006265,GO:0006351,GO:0006725,GO:0006753,GO:0006793,GO:0006796,GO:0006807,GO:0007059,GO:0008094,GO:0008150,GO:0008152,GO:0009056,GO:0009058,GO:0009059,GO:0009116,GO:…	K02470		bactNOG[38]	01S13@aproNOG,05C7D@bactNOG,16Q2I@proNOG,COG0187@NOG	NA|NA|NA	L	DNA gyrase negatively supercoils closed circular double- stranded DNA in an ATP-dependent manner and also catalyzes the interconversion of other topological isomers of double-stranded DNA rings, including catenanes and knotted rings (By similarity)
evgtrinloc66323c0t1	411463.EUBVEN_02407	1.6e-20	104.4	RNR	GO:0000154,GO:0000175,GO:0003674,GO:0003824,GO:0004518,GO:0004527,GO:0004532,GO:0004540,GO:0005575,GO:0005622,GO:0005623,GO:0005737,GO:0006139,GO:0006364,GO:0006396,GO:0006725,GO:0006807,GO:0008150,GO:0008152,GO:0008408,GO:0008997,GO:0009451,GO:0009987,GO:0010467,GO:0016070,GO:0016071,GO:0016072,GO:0016556,GO:0016787,GO:0016788,GO:0016796,GO:0016896,GO:0022613,GO:0034470,GO:0034641,GO:0034660,GO:…	K01147,K12573,K12585		bactNOG[38]	05C40@bactNOG,0ENZV@cloNOG,0NDEP@firmNOG,COG0557@NOG	NA|NA|NA	K	3'-5' exoribonuclease that releases 5'-nucleoside monophosphates and is involved in maturation of structured RNAs (By similarity)
evgtrinloc66465c0t1	314278.NB231_01653	2.2e-17	93.6					NOG[107]	11T7I@NOG	NA|NA|NA
evgtrinloc66527c1t1	34740.HMEL002807-PA	8.3e-67	258.5					artNOG[6]	034JQ@artNOG,09VRU@biNOG,0IFXW@euNOG,0SWUW@inNOG,0V6QR@meNOG,0XSE7@NOG,12S64@opiNOG	NA|NA|NA	S	Inherit from biNOG: transmembrane protein 151B
evgtrinloc66546c0t3	13037.EHJ74090	1.6e-127	460.7		GO:0005575,GO:0016020	K17286		artNOG[6]	032YD@artNOG,09VMR@biNOG,0SPSP@inNOG,0TCVM@lepNOG,0V7RZ@meNOG,12Q4D@opiNOG,COG0330@NOG,KOG2621@euNOG	NA|NA|NA	C	Inherit from inNOG: Band 7 protein
evgtrinloc66550c0t1	34740.HMEL004997-PA	7.3e-49	198.4		GO:0003674,GO:0005488,GO:0005515,GO:0008157,GO:0019899,GO:0019902,GO:0019903			artNOG[6]	039CZ@artNOG,0A63K@biNOG,0J407@euNOG,0SW4M@inNOG,0TFHU@lepNOG,0VGYB@meNOG,0XTWH@NOG,13ZPC@opiNOG	NA|NA|NA
evgtrinloc66600c0t1	13037.EHJ72137	1.5e-32	144.1	GR1	GO:0003008,GO:0003674,GO:0004871,GO:0004872,GO:0004888,GO:0004930,GO:0005575,GO:0007154,GO:0007165,GO:0007166,GO:0007186,GO:0007600,GO:0007606,GO:0008150,GO:0008527,GO:0009593,GO:0009987,GO:0016020,GO:0016021,GO:0023052,GO:0031224,GO:0032501,GO:0038023,GO:0042221,GO:0044425,GO:0044699,GO:0044700,GO:0044707,GO:0044763,GO:0050789,GO:0050794,GO:0050877,GO:0050896,GO:0050906,GO:0050907,GO:0050909,GO:…	K08471		artNOG[6]	036WU@artNOG,0A1R1@biNOG,0IWIQ@euNOG,0STGN@inNOG,0TH4T@lepNOG,0VCKP@meNOG,11FN9@NOG,13Q4X@opiNOG	NA|NA|NA	T	Trehalose receptor
evgtrinloc66621c0t1	7091.BGIBMGA007284-TA	2.6e-38	163.7					artNOG[6]	03D8E@artNOG,0ADDQ@biNOG,0KFJQ@euNOG,0SZMY@inNOG,0TB6X@lepNOG,0VQKH@meNOG,10T8Q@NOG,12YR5@opiNOG	NA|NA|NA	S	Sodium:sulfate symporter transmembrane region
evgtrinloc66686c0t1	13037.EHJ75950	7.5e-26	121.7		GO:0000003,GO:0001669,GO:0005575,GO:0005622,GO:0005623,GO:0005737,GO:0006325,GO:0006338,GO:0006996,GO:0006997,GO:0007338,GO:0008150,GO:0009566,GO:0009987,GO:0016023,GO:0016043,GO:0016044,GO:0016568,GO:0019953,GO:0022411,GO:0022412,GO:0022414,GO:0022607,GO:0030141,GO:0030397,GO:0031410,GO:0031982,GO:0031988,GO:0032501,GO:0032504,GO:0034728,GO:0035039,GO:0035041,GO:0035042,GO:0035045,GO:0043044,GO:…			artNOG[6]	032PN@artNOG,09V3D@biNOG,0SPJ9@inNOG,0TG3X@lepNOG,0V62Y@meNOG,0ZWQR@NOG,13MF5@opiNOG,KOG3726@euNOG	NA|NA|NA	S	DC-STAMP-like protein
evgtrinloc66696c1t1	13037.EHJ63537	1.1e-17	94.7			K00699		artNOG[6]	033B3@artNOG,09WHA@biNOG,0SQGJ@inNOG,0V7FS@meNOG,12QS3@opiNOG,COG1819@NOG,KOG1192@euNOG	NA|NA|NA	G	ec 2.4.1.17
evgtrinloc66709c1t1	7217.FBpp0124208	9.2e-68	261.9		GO:0000226,GO:0000902,GO:0000904,GO:0001654,GO:0003008,GO:0003674,GO:0005488,GO:0005515,GO:0005575,GO:0005622,GO:0005623,GO:0005856,GO:0005875,GO:0006810,GO:0006928,GO:0006996,GO:0007010,GO:0007017,GO:0007018,GO:0007154,GO:0007267,GO:0007268,GO:0007275,GO:0007399,GO:0007409,GO:0007423,GO:0007517,GO:0007519,GO:0007528,GO:0007610,GO:0007611,GO:0007612,GO:0007635,GO:0008017,GO:0008088,GO:0008092,GO:…	K10429		artNOG[6]	035VV@artNOG,09UAC@biNOG,0GTMR@dipNOG,0HW0V@droNOG,0SSM1@inNOG,0V8U5@meNOG,0XRYM@NOG,12T0M@opiNOG,KOG3592@euNOG	NA|NA|NA	Z	Protein of unknown function (DUF1213)
evgtrinloc66729c0t1	13037.EHJ64466	3.3e-56	223.4					artNOG[6]	03HGC@artNOG,0B4FY@biNOG,0IQ5S@euNOG,0T3XM@inNOG,0WGYY@meNOG,0XPF9@NOG,13D2T@opiNOG	NA|NA|NA	K	HLH
evgtrinloc66758c0t1	13037.EHJ63283	5.4e-42	175.6					meNOG[21]	0B535@biNOG,0W3GQ@meNOG,0Y0H0@NOG,14FPQ@opiNOG,KOG4849@euNOG	NA|NA|NA	A	Inherit from KOG: cleavage and polyadenylation specific factor
evgtrinloc66762c1t1	163164.WD0253	1.6e-54	217.2	MUCPA_0453		K07493		bactNOG[38]	01UVI@aproNOG,05D5G@bactNOG,16Q1H@proNOG,COG3328@NOG	NA|NA|NA	L	Transposase
evgtrinloc66762c1t2	570417.WPa_1248	2.3e-65	253.4	MUCPA_0453		K07493		bactNOG[38]	01UVI@aproNOG,05D5G@bactNOG,16Q1H@proNOG,COG3328@NOG	NA|NA|NA	L	Transposase
evgtrinloc66813c0t1	13037.EHJ74324	1.1e-76	291.2			K10408		artNOG[6]	0361Y@artNOG,09TZJ@biNOG,0SSUX@inNOG,0V4YE@meNOG,12NG3@opiNOG,COG5245@NOG,KOG3595@euNOG	NA|NA|NA	Z	Inherit from biNOG: Dynein, axonemal, heavy chain
evgtrinloc66826c1t1	7029.ACYPI48975-PA	1.5e-15	87.4					euNOG[57]	0J2DG@euNOG,0ZG4Z@NOG	NA|NA|NA
evgtrinloc66848c0t1	34740.HMEL007318-PA	1.8e-113	414.1		GO:0003674,GO:0004871,GO:0004872,GO:0004888,GO:0004930,GO:0005575,GO:0005623,GO:0005886,GO:0007154,GO:0007165,GO:0007166,GO:0007186,GO:0008150,GO:0008227,GO:0009987,GO:0016020,GO:0023052,GO:0038023,GO:0044464,GO:0044699,GO:0044700,GO:0044763,GO:0050789,GO:0050794,GO:0050896,GO:0051716,GO:0060089,GO:0065007,GO:0071944			artNOG[6]	034TN@artNOG,09VWK@biNOG,0SRF1@inNOG,0THEB@lepNOG,0V6V4@meNOG,0XRW9@NOG,13K0V@opiNOG,KOG3656@euNOG	NA|NA|NA	T	7 transmembrane receptor (rhodopsin family)
evgtrinloc66851c1t1	7091.BGIBMGA005024-TA	3.2e-30	136.3					artNOG[6]	0399M@artNOG,0A7EH@biNOG,0J7J1@euNOG,0SW1W@inNOG,0TGDD@lepNOG,0VITT@meNOG,0Y27Q@NOG,13ZKD@opiNOG	NA|NA|NA	S	Insect allergen related repeat, nitrile-specifier detoxification
evgtrinloc66853c0t1	7091.BGIBMGA012135-TA	1.2e-26	125.6					meNOG[21]	0AC3B@biNOG,0JMTZ@euNOG,0VPHK@meNOG,0Z6RE@NOG,14AG7@opiNOG	NA|NA|NA
evgtrinloc66867c0t1	13037.EHJ76593	2e-07	60.8					euNOG[57]	0Y65V@NOG,KOG1075@euNOG	NA|NA|NA	S	Retrotransposon protein
evgtrinloc66887c1t1	34740.HMEL004010-PA	5.8e-50	202.2					artNOG[6]	039XS@artNOG,0AE4A@biNOG,0JAG5@euNOG,0SWRX@inNOG,0THW3@lepNOG,0VRBU@meNOG,0YA48@NOG,141QF@opiNOG	NA|NA|NA
evgtrinloc67011c0t1	34740.HMEL006195-PA	7.8e-66	255			K19385		artNOG[6]	038KS@artNOG,0AB7Q@biNOG,0SVHA@inNOG,0VMEG@meNOG,11ZCW@NOG,13W2M@opiNOG,KOG4502@euNOG	NA|NA|NA	S	Predicted membrane protein
evgtrinloc67028c0t1	13037.EHJ79002	9e-42	175.3					artNOG[6]	03DSG@artNOG,0ACZV@biNOG,0SZ2U@inNOG,0TDSN@lepNOG,0VQ61@meNOG,0YD1T@NOG,12WGH@opiNOG,KOG3700@euNOG	NA|NA|NA	S	Inherit from KOG: nose resistant to fluoxetine protein 6-like
evgtrinloc67034c0t1	34740.HMEL012455-PA	2.4e-94	350.1		GO:0003674,GO:0003774,GO:0003824,GO:0005575,GO:0005622,GO:0005623,GO:0005856,GO:0005858,GO:0005875,GO:0005930,GO:0006139,GO:0006152,GO:0006163,GO:0006195,GO:0006200,GO:0006725,GO:0006753,GO:0006793,GO:0006796,GO:0006807,GO:0006928,GO:0007017,GO:0007018,GO:0008150,GO:0008152,GO:0009056,GO:0009116,GO:0009117,GO:0009119,GO:0009123,GO:0009125,GO:0009126,GO:0009128,GO:0009141,GO:0009143,GO:0009144,GO:…	K10408		artNOG[6]	032DP@artNOG,09TZJ@biNOG,0SPB2@inNOG,0TDPA@lepNOG,0V4YE@meNOG,12NG3@opiNOG,COG5245@NOG,KOG3595@euNOG	NA|NA|NA	Z	Dynein heavy chain, N-terminal region 2
evgtrinloc67034c1t1	34740.HMEL012455-PA	1.3e-79	300.8		GO:0003674,GO:0003774,GO:0003824,GO:0005575,GO:0005622,GO:0005623,GO:0005856,GO:0005858,GO:0005875,GO:0005930,GO:0006139,GO:0006152,GO:0006163,GO:0006195,GO:0006200,GO:0006725,GO:0006753,GO:0006793,GO:0006796,GO:0006807,GO:0006928,GO:0007017,GO:0007018,GO:0008150,GO:0008152,GO:0009056,GO:0009116,GO:0009117,GO:0009119,GO:0009123,GO:0009125,GO:0009126,GO:0009128,GO:0009141,GO:0009143,GO:0009144,GO:…	K10408		artNOG[6]	032DP@artNOG,09TZJ@biNOG,0SPB2@inNOG,0TDPA@lepNOG,0V4YE@meNOG,12NG3@opiNOG,COG5245@NOG,KOG3595@euNOG	NA|NA|NA	Z	Dynein heavy chain, N-terminal region 2
evgtrinloc67051c0t1	13037.EHJ68102	3.2e-12	75.9					artNOG[6]	03DQG@artNOG,0ACP2@biNOG,0SZ4Z@inNOG,0TFKB@lepNOG,0VRRC@meNOG,0ZNFK@NOG,130G7@opiNOG,KOG4294@euNOG	NA|NA|NA	P	Tektin family
evgtrinloc67061c0t1	13037.EHJ74574	2.2e-70	270.8					artNOG[6]	03BHQ@artNOG,0A8W9@biNOG,0JMHW@euNOG,0SXUB@inNOG,0TGQB@lepNOG,0VJSM@meNOG,0ZB97@NOG,149TJ@opiNOG	NA|NA|NA	S	MADF
evgtrinloc67082c0t1	13037.EHJ78150	1.6e-34	151		GO:0000700,GO:0003674,GO:0003676,GO:0003677,GO:0003690,GO:0003824,GO:0005488,GO:0006139,GO:0006259,GO:0006281,GO:0006289,GO:0006298,GO:0006725,GO:0006807,GO:0006950,GO:0006974,GO:0008150,GO:0008152,GO:0008263,GO:0009987,GO:0016787,GO:0016798,GO:0016799,GO:0019104,GO:0033554,GO:0034641,GO:0043170,GO:0043566,GO:0044237,GO:0044238,GO:0044260,GO:0044699,GO:0044763,GO:0046483,GO:0050896,GO:0051716,GO:…	K03649		artNOG[6]	03237@artNOG,0A01I@biNOG,0SP2P@inNOG,0TETW@lepNOG,0V5CK@meNOG,12QKJ@opiNOG,COG3663@NOG,KOG4120@euNOG	NA|NA|NA	L	Uracil DNA glycosylase superfamily
evgtrinloc67106c0t1	13037.EHJ70496	1.1e-38	165.2					artNOG[6]	03CMC@artNOG,0AHIR@biNOG,0T09X@inNOG,0TH1P@lepNOG,0VUWH@meNOG,0XNQK@NOG,1318K@opiNOG,KOG0254@euNOG	NA|NA|NA	G	Sugar (and other) transporter
evgtrinloc67106c1t1	7091.BGIBMGA000224-TA	6.2e-37	159.5					artNOG[6]	03CMC@artNOG,0AHIR@biNOG,0T09X@inNOG,0TH1P@lepNOG,0VUWH@meNOG,0XNQK@NOG,1318K@opiNOG,KOG0254@euNOG	NA|NA|NA	G	Sugar (and other) transporter
evgtrinloc67137c0t1	34740.HMEL005535-PA	3.4e-54	216.1					meNOG[21]	0AA1K@biNOG,0J77I@euNOG,0VKZD@meNOG,0Y6EP@NOG,13ZHW@opiNOG	NA|NA|NA	S	Pacifastin inhibitor (LCMII)
evgtrinloc67185c0t2	13037.EHJ73116	9.9e-18	94.7					artNOG[6]	03DUY@artNOG,0AF4S@biNOG,0JI8V@euNOG,0SZ07@inNOG,0TCK6@lepNOG,0VSCE@meNOG,11BRG@NOG,14VQW@opiNOG	NA|NA|NA	S	Tryp_SPc
evgtrinloc67203c0t1	7091.BGIBMGA009495-TA	3.5e-154	549.7	RFC4	GO:0000003,GO:0000070,GO:0000075,GO:0000076,GO:0000077,GO:0000278,GO:0000280,GO:0000819,GO:0003674,GO:0003676,GO:0003677,GO:0003678,GO:0003824,GO:0004003,GO:0004386,GO:0005488,GO:0005575,GO:0005622,GO:0005623,GO:0005634,GO:0005657,GO:0005663,GO:0005694,GO:0005856,GO:0005875,GO:0006139,GO:0006152,GO:0006163,GO:0006195,GO:0006200,GO:0006259,GO:0006260,GO:0006261,GO:0006271,GO:0006281,GO:0006323,GO:…	K10755		artNOG[6]	035BD@artNOG,09X69@biNOG,0SSIE@inNOG,0TEA7@lepNOG,0V84Q@meNOG,12P99@opiNOG,COG0470@NOG,KOG0991@euNOG	NA|NA|NA	O	Replication factor C C-terminal domain
evgtrinloc67209c0t2	7091.BGIBMGA006612-TA	2.3e-46	190.7		GO:0003674,GO:0003824,GO:0004721,GO:0004722,GO:0006464,GO:0006470,GO:0006793,GO:0006796,GO:0008150,GO:0008152,GO:0009987,GO:0016311,GO:0016787,GO:0016788,GO:0016791,GO:0019538,GO:0036211,GO:0042578,GO:0043170,GO:0043412,GO:0044237,GO:0044238,GO:0044260,GO:0044267,GO:0071704	K17501		artNOG[6]	0358B@artNOG,09WAU@biNOG,0SRVJ@inNOG,0TA9A@lepNOG,0V793@meNOG,12SKB@opiNOG,COG0631@NOG,KOG0698@euNOG	NA|NA|NA	T	PP2Cc
evgtrinloc67210c0t1	13037.EHJ77939	1e-38	164.5					artNOG[6]	037XX@artNOG,0A5S0@biNOG,0IYVP@euNOG,0SUMR@inNOG,0TBUI@lepNOG,0VGM4@meNOG,11R7F@NOG,13SRB@opiNOG	NA|NA|NA
evgtrinloc67383c0t1	7029.ACYPI53603-PA	4.2e-26	122.5					meNOG[21]	0APDH@biNOG,0JQ8X@euNOG,0W1JE@meNOG,0ZSRD@NOG,14EHT@opiNOG	NA|NA|NA
evgtrinloc67383c1t1	6085.XP_002157498	1e-52	212.2					meNOG[21]	0VE9M@meNOG,12WKD@opiNOG,COG4642@NOG,KOG0229@euNOG,KOG0231@euNOG	NA|NA|NA	T	Inherit from KOG: MORN repeat containing
evgtrinloc67399c0t1	34740.HMEL012064-PA	2.4e-66	256.9			K20049		opiNOG[43]	0YM97@NOG,13G7I@opiNOG,KOG3509@euNOG,KOG4237@euNOG	NA|NA|NA	T	Low-density lipoprotein receptor domain class A
evgtrinloc67426c0t1	13037.EHJ72249	8.4e-17	91.7			K03781		artNOG[6]	03DYB@artNOG,0A5PQ@biNOG,0SYWP@inNOG,0TF1Y@lepNOG,0VGIV@meNOG,12XGN@opiNOG,COG0753@NOG,KOG0047@euNOG	NA|NA|NA	P	Catalase-related immune-responsive
evgtrinloc67508c0t2	7091.BGIBMGA004728-TA	3.2e-47	193.7		GO:0000003,GO:0002682,GO:0002697,GO:0002700,GO:0002759,GO:0002784,GO:0002831,GO:0002920,GO:0003674,GO:0004857,GO:0004866,GO:0004867,GO:0005575,GO:0005576,GO:0005615,GO:0006950,GO:0006952,GO:0008150,GO:0009607,GO:0009620,GO:0009892,GO:0010466,GO:0010605,GO:0010951,GO:0019222,GO:0030162,GO:0030234,GO:0030414,GO:0031323,GO:0031324,GO:0032268,GO:0032269,GO:0032501,GO:0032504,GO:0043086,GO:0043900,GO:…	K13963		artNOG[6]	0375W@artNOG,09W3S@biNOG,0STS6@inNOG,0TGH2@lepNOG,0V4H4@meNOG,12QSH@opiNOG,COG4826@NOG,KOG2392@euNOG	NA|NA|NA	V	Inherit from inNOG: Serpin peptidase inhibitor
evgtrinloc67528c0t1	7091.BGIBMGA004796-TA	3.7e-54	216.1			K00665		artNOG[6]	034IF@artNOG,09XQ0@biNOG,0SR6K@inNOG,0TAEV@lepNOG,0V8MP@meNOG,12QNZ@opiNOG,COG0464@NOG,KOG0740@euNOG	NA|NA|NA	O	IQ
evgtrinloc67528c1t1	13037.EHJ76815	1.3e-121	441.4			K00665		artNOG[6]	034IF@artNOG,09XQ0@biNOG,0SR6K@inNOG,0TAEV@lepNOG,0V8MP@meNOG,12QNZ@opiNOG,COG0464@NOG,KOG0740@euNOG	NA|NA|NA	O	IQ
evgtrinloc67593c0t1	7091.BGIBMGA004806-TA	8.1e-73	279.3					artNOG[6]	03B1K@artNOG,0A5RP@biNOG,0SXKR@inNOG,0TCHQ@lepNOG,0VGKW@meNOG,13ZND@opiNOG,COG3040@NOG,KOG4824@euNOG	NA|NA|NA	M	Chlorophyllide A binding protein
evgtrinloc67618c0t2	7091.BGIBMGA000613-TA	5.6e-82	309.7					artNOG[6]	039RX@artNOG,0APP2@biNOG,0SWFG@inNOG,0TEJA@lepNOG,0W206@meNOG,141FE@opiNOG,COG5022@NOG,KOG0161@euNOG	NA|NA|NA	Z	Myosin tail
evgtrinloc67672c0t1	13037.EHJ79002	8e-89	332					artNOG[6]	03DSG@artNOG,0ACZV@biNOG,0SZ2U@inNOG,0TDSN@lepNOG,0VQ61@meNOG,0YD1T@NOG,12WGH@opiNOG,KOG3700@euNOG	NA|NA|NA	S	Inherit from KOG: nose resistant to fluoxetine protein 6-like
evgtrinloc67676c0t2	34740.HMEL004408-PA	1.2e-17	94.4		GO:0006873,GO:0006885,GO:0007035,GO:0007275,GO:0007424,GO:0008150,GO:0008593,GO:0009966,GO:0009987,GO:0010646,GO:0019725,GO:0023051,GO:0030003,GO:0030004,GO:0030641,GO:0032501,GO:0032502,GO:0042592,GO:0044699,GO:0044707,GO:0044763,GO:0045851,GO:0048583,GO:0048731,GO:0048856,GO:0048878,GO:0050789,GO:0050794,GO:0050801,GO:0051452,GO:0051453,GO:0055067,GO:0055080,GO:0055082,GO:0060541,GO:0065007,GO:…			artNOG[6]	03334@artNOG,09V68@biNOG,0SPWU@inNOG,0TAS5@lepNOG,0V65U@meNOG,0XPUM@NOG,12P55@opiNOG,KOG1064@euNOG	NA|NA|NA	S	RAVE protein 1 C terminal
evgtrinloc67684c0t1	13037.EHJ71084	1.2e-60	237.7					artNOG[6]	03CPE@artNOG,0A7XA@biNOG,0KH5B@euNOG,0T07P@inNOG,0TECQ@lepNOG,0VISI@meNOG,10RMG@NOG,12VNI@opiNOG	NA|NA|NA
evgtrinloc67691c0t1	34740.HMEL006392-PA	1e-79	302.8					artNOG[6]	03BMA@artNOG,0AB2T@biNOG,0SXVB@inNOG,0TG1I@lepNOG,0VN35@meNOG,0XTD2@NOG,14C0B@opiNOG,KOG3509@euNOG	NA|NA|NA	O	SEA domain
evgtrinloc67704c0t1	7091.BGIBMGA003250-TA	3.9e-23	112.8					artNOG[6]	03D7Z@artNOG,0AK7I@biNOG,0KHQG@euNOG,0SZNE@inNOG,0TI2J@lepNOG,0VXG5@meNOG,10R1K@NOG,12UHW@opiNOG	NA|NA|NA
evgtrinloc67721c0t1	34740.HMEL007149-PA	3.4e-21	106.3					artNOG[6]	032H8@artNOG,0APDY@biNOG,0SQ8S@inNOG,0W1QR@meNOG,0XPX0@NOG,12P5Q@opiNOG,KOG3510@euNOG	NA|NA|NA	T	Down syndrome cell adhesion molecule C terminal
evgtrinloc67723c1t1	13037.EHJ77464	8.2e-49	198					artNOG[6]	03DYX@artNOG,0A8XS@biNOG,0KEEK@euNOG,0SYW3@inNOG,0TGSA@lepNOG,0VJTY@meNOG,11AUP@NOG,13101@opiNOG	NA|NA|NA
evgtrinloc67745c0t1	7091.BGIBMGA011034-TA	3.6e-45	187.2	18W	GO:0002119,GO:0002164,GO:0002218,GO:0002220,GO:0002221,GO:0002252,GO:0002253,GO:0002376,GO:0002429,GO:0002682,GO:0002684,GO:0002752,GO:0002757,GO:0002758,GO:0002764,GO:0002768,GO:0003674,GO:0004871,GO:0004872,GO:0004888,GO:0005057,GO:0005488,GO:0005575,GO:0005623,GO:0005886,GO:0006950,GO:0006952,GO:0007154,GO:0007165,GO:0007166,GO:0007275,GO:0008150,GO:0008329,GO:0009607,GO:0009615,GO:0009653,GO:…	K00573,K18808,K18809		euNOG[57]	COG4886@NOG,KOG4641@euNOG	NA|NA|NA	T	toll-like receptor
evgtrinloc67751c0t1	13037.EHJ72191	1.2e-64	251.9					artNOG[6]	03DMP@artNOG,0AQTG@biNOG,0SZ7W@inNOG,0TGDN@lepNOG,0W3CH@meNOG,0ZNFK@NOG,12ZS8@opiNOG,KOG4294@euNOG	NA|NA|NA	P, T	Amiloride-sensitive sodium channel
evgtrinloc67786c0t1	13037.EHJ65969	1.9e-64	250.4		GO:0000902,GO:0003674,GO:0005215,GO:0005575,GO:0005622,GO:0005623,GO:0005856,GO:0005874,GO:0005879,GO:0005929,GO:0005930,GO:0006464,GO:0006810,GO:0006928,GO:0006996,GO:0007017,GO:0007018,GO:0008150,GO:0008152,GO:0009653,GO:0009987,GO:0010927,GO:0010970,GO:0015630,GO:0016043,GO:0018095,GO:0018193,GO:0018200,GO:0019538,GO:0022607,GO:0030030,GO:0030031,GO:0030705,GO:0032502,GO:0032989,GO:0032990,GO:…	K19683		artNOG[6]	0355A@artNOG,09YJV@biNOG,0SRS9@inNOG,0TEBT@lepNOG,0V6JF@meNOG,0XNQ1@NOG,12R9G@opiNOG,KOG4340@euNOG	NA|NA|NA	S	TPR
evgtrinloc67804c0t1	7091.BGIBMGA007533-TA	8.1e-34	148.7					artNOG[6]	03BYZ@artNOG,0APTV@biNOG,0JR2U@euNOG,0SYER@inNOG,0TCTM@lepNOG,0W255@meNOG,11JFX@NOG,14FA4@opiNOG	NA|NA|NA	S	Inherit from opiNOG: glutamine rich 2
evgtrinloc67866c0t1	7091.BGIBMGA002140-TA	5.3e-122	442.2	DIP2	GO:0003674,GO:0005488,GO:0005515			artNOG[6]	034KY@artNOG,09Y20@biNOG,0SR8T@inNOG,0TDKJ@lepNOG,0V83D@meNOG,12QW2@opiNOG,COG0318@NOG,KOG3628@euNOG	NA|NA|NA	I, Q	AMP-binding enzyme
evgtrinloc67950c0t1	7091.BGIBMGA014395-TA	7.8e-178	628.2					artNOG[6]	036W4@artNOG,09Y32@biNOG,0IHMN@euNOG,0SXV6@inNOG,0TCHH@lepNOG,0V90E@meNOG,0ZDPG@NOG,131TA@opiNOG	NA|NA|NA	S	Inherit from biNOG: piggyBac transposable element derived
evgtrinloc67967c0t1	34740.HMEL008295-PA	1.4e-32	144.1					artNOG[6]	03CJQ@artNOG,0A6B8@biNOG,0T0BK@inNOG,0TASS@lepNOG,0VH5N@meNOG,12Z8X@opiNOG,COG0477@NOG,KOG0255@euNOG	NA|NA|NA	G	Sugar (and other) transporter
evgtrinloc68000c0t3	570417.WPa_0093	1.9e-154	550.4	LPDA	GO:0005575,GO:0005622,GO:0005623,GO:0005737,GO:0044424,GO:0044464	K00382	PDH,PDHcr	bactNOG[38]	01QSC@aproNOG,07QN2@bactNOG,16Q3B@proNOG,COG1249@NOG	NA|NA|NA	C	Dihydrolipoyl dehydrogenase
evgtrinloc68010c0t1	13037.EHJ65600	5e-62	242.7					artNOG[6]	03900@artNOG,0A8A7@biNOG,0J4AV@euNOG,0SVSR@inNOG,0TGXH@lepNOG,0VJ5Z@meNOG,121PP@NOG,13W7M@opiNOG	NA|NA|NA
evgtrinloc68024c0t1	34740.HMEL011229-PA	3.5e-39	166		GO:0000003,GO:0005575,GO:0005576,GO:0005615,GO:0008150,GO:0032501,GO:0032504,GO:0044421			artNOG[6]	037RY@artNOG,0A8HZ@biNOG,0IZ08@euNOG,0SUN8@inNOG,0TE68@lepNOG,0VJNM@meNOG,11K0G@NOG,13TA1@opiNOG	NA|NA|NA	S	PAN domain
evgtrinloc68033c0t1	34740.HMEL007099-PA	2.1e-77	293.5	EDEM2	GO:0003674,GO:0003824,GO:0004553,GO:0004559,GO:0004571,GO:0005575,GO:0005576,GO:0005622,GO:0005623,GO:0005737,GO:0005783,GO:0005788,GO:0005789,GO:0005975,GO:0006457,GO:0006464,GO:0006486,GO:0006487,GO:0006508,GO:0006511,GO:0006950,GO:0006984,GO:0006986,GO:0007154,GO:0007165,GO:0007275,GO:0007568,GO:0008150,GO:0008152,GO:0008340,GO:0009056,GO:0009057,GO:0009058,GO:0009059,GO:0009100,GO:0009101,GO:…	K10085		meNOG[21]	09WWU@biNOG,0V7V4@meNOG,0XS6F@NOG,12Q68@opiNOG,KOG0583@euNOG,KOG2429@euNOG	NA|NA|NA	G	ER degradation enhancer, mannosidase alpha-like
evgtrinloc68039c0t1	7091.BGIBMGA013997-TA	2e-47	193.4					artNOG[6]	032X5@artNOG,09V9H@biNOG,0SPRV@inNOG,0V68S@meNOG,13M7T@opiNOG,COG0507@NOG,KOG0987@euNOG,KOG3740@euNOG	NA|NA|NA	D	conserved hypothetical protein
evgtrinloc68042c0t1	34740.HMEL014370-PA	8.9e-13	79					artNOG[6]	03ADI@artNOG,0A6T7@biNOG,0JCD5@euNOG,0SX46@inNOG,0VHM1@meNOG,0YKH0@NOG,1458J@opiNOG	NA|NA|NA
evgtrinloc68100c0t1	13037.EHJ74324	4.4e-63	245.7			K10408		artNOG[6]	0361Y@artNOG,09TZJ@biNOG,0SSUX@inNOG,0V4YE@meNOG,12NG3@opiNOG,COG5245@NOG,KOG3595@euNOG	NA|NA|NA	Z	Inherit from biNOG: Dynein, axonemal, heavy chain
evgtrinloc68122c1t1	34740.HMEL011581-PA	1.1e-35	154.1	DSF	GO:0000003,GO:0000122,GO:0000981,GO:0000982,GO:0001071,GO:0001078,GO:0001227,GO:0002682,GO:0003006,GO:0003674,GO:0003700,GO:0003707,GO:0004871,GO:0004872,GO:0004879,GO:0005575,GO:0005622,GO:0005623,GO:0005634,GO:0006139,GO:0006351,GO:0006355,GO:0006357,GO:0006366,GO:0006725,GO:0006807,GO:0007154,GO:0007165,GO:0007275,GO:0007530,GO:0007610,GO:0007617,GO:0007618,GO:0007619,GO:0007620,GO:0008049,GO:…	K07295		artNOG[6]	032DT@artNOG,09XH8@biNOG,0SPB6@inNOG,0TAFI@lepNOG,0VD7F@meNOG,0XRZC@NOG,13PA1@opiNOG,KOG3575@euNOG	NA|NA|NA	T	HOLI
evgtrinloc68128c0t1	7091.BGIBMGA000654-TA	5.1e-29	132.5			K16513		artNOG[6]	038EC@artNOG,0APVK@biNOG,0J3UY@euNOG,0SV9P@inNOG,0TD4D@lepNOG,0W276@meNOG,0ZZRV@NOG,14FKE@opiNOG	NA|NA|NA	T	Inherit from KOG: pdz ligand of neuronal nitric oxide synthase
evgtrinloc68128c1t1	7091.BGIBMGA000654-TA	8.9e-18	95.1			K16513		artNOG[6]	038EC@artNOG,0APVK@biNOG,0J3UY@euNOG,0SV9P@inNOG,0TD4D@lepNOG,0W276@meNOG,0ZZRV@NOG,14FKE@opiNOG	NA|NA|NA	T	Inherit from KOG: pdz ligand of neuronal nitric oxide synthase
evgtrinloc68138c0t1	34740.HMEL011560-PB	1.4e-47	194.5					artNOG[6]	03CHV@artNOG,0AA7B@biNOG,0KHKC@euNOG,0T0DF@inNOG,0TG4F@lepNOG,0VM5A@meNOG,10R5W@NOG,12URN@opiNOG	NA|NA|NA
evgtrinloc68231c0t1	7897.ENSLACP00000011975	3.2e-07	60.5					euNOG[57]	0Y65V@NOG,KOG1075@euNOG	NA|NA|NA	S	Retrotransposon protein
evgtrinloc68252c1t1	13037.EHJ64600	6.6e-39	165.2			K14209		artNOG[6]	034TW@artNOG,09UH5@biNOG,0SRF7@inNOG,0TCE8@lepNOG,0V5GF@meNOG,12P1R@opiNOG,COG0814@NOG,KOG1304@euNOG	NA|NA|NA	E	Transmembrane amino acid transporter protein
evgtrinloc68271c0t2	34740.HMEL004311-PA	2.2e-13	80.9					artNOG[6]	03BAB@artNOG,0ABNK@biNOG,0JK6C@euNOG,0SXRM@inNOG,0THVA@lepNOG,0VNQC@meNOG,0Z24F@NOG,149M6@opiNOG	NA|NA|NA	S	Haemolymph juvenile hormone binding protein (JHBP)
evgtrinloc68275c0t2	7091.BGIBMGA002606-TA	4.6e-21	105.5					artNOG[6]	03CP0@artNOG,0A80F@biNOG,0KEMP@euNOG,0T084@inNOG,0TCIW@lepNOG,0VIW0@meNOG,119A7@NOG,130K8@opiNOG	NA|NA|NA
evgtrinloc68302c0t1	13037.EHJ78070	6.1e-147	525.8		GO:0000003,GO:0007049,GO:0007126,GO:0007140,GO:0008150,GO:0009987,GO:0022402,GO:0044699,GO:0044763,GO:0048610,GO:0051321			artNOG[6]	037JD@artNOG,0A6FR@biNOG,0IZU6@euNOG,0SUR5@inNOG,0TBN5@lepNOG,0VHA9@meNOG,11QNR@NOG,13TAJ@opiNOG	NA|NA|NA
evgtrinloc68315c0t2	13037.EHJ72649	3.6e-16	90.1					artNOG[6]	03D0T@artNOG,0A54F@biNOG,0SZVX@inNOG,0TEIP@lepNOG,0VFZU@meNOG,0XPX0@NOG,12V82@opiNOG,KOG3510@euNOG	NA|NA|NA	T	Immunoglobulin V-set domain
evgtrinloc68324c1t1	13037.EHJ64236	2e-99	367.5					artNOG[6]	03CV3@artNOG,0A6C9@biNOG,0T01S@inNOG,0TEQN@lepNOG,0VH6Q@meNOG,0XPDX@NOG,12YUH@opiNOG,KOG2353@euNOG	NA|NA|NA	P, T	VWA N-terminal
evgtrinloc68364c0t1	13037.EHJ67789	4.7e-102	375.9					opiNOG[43]	0XNNN@NOG,14D9E@opiNOG,KOG4541@euNOG	NA|NA|NA	U, Y	Inherit from KOG: exportin 4
evgtrinloc68374c0t1	13037.EHJ67271	1.1e-196	691	ESG	GO:0000122,GO:0000902,GO:0000904,GO:0000981,GO:0000982,GO:0001071,GO:0001078,GO:0001227,GO:0001667,GO:0001708,GO:0001709,GO:0001763,GO:0002009,GO:0002165,GO:0003674,GO:0003676,GO:0003677,GO:0003700,GO:0005488,GO:0005575,GO:0005622,GO:0005623,GO:0005634,GO:0006139,GO:0006275,GO:0006351,GO:0006355,GO:0006357,GO:0006366,GO:0006725,GO:0006807,GO:0006928,GO:0007154,GO:0007267,GO:0007275,GO:0007399,GO:…	K09218		artNOG[6]	033XJ@artNOG,09Y5G@biNOG,0SQKR@inNOG,0TBV5@lepNOG,0V92Z@meNOG,106JS@NOG,13MSW@opiNOG,KOG2462@euNOG	NA|NA|NA	K	Zinc finger, C2H2 type
evgtrinloc68381c0t1	13037.EHJ71215	6e-173	612.1		GO:0000003,GO:0003674,GO:0004871,GO:0005575,GO:0005623,GO:0005886,GO:0007154,GO:0007165,GO:0007610,GO:0007617,GO:0007618,GO:0008150,GO:0009966,GO:0009967,GO:0009987,GO:0010646,GO:0010647,GO:0016020,GO:0019098,GO:0022414,GO:0023051,GO:0023052,GO:0023056,GO:0032501,GO:0032504,GO:0033057,GO:0040008,GO:0043567,GO:0043568,GO:0044464,GO:0044699,GO:0044700,GO:0044703,GO:0044706,GO:0044763,GO:0046626,GO:…			artNOG[6]	034V1@artNOG,09T4B@biNOG,0IMWK@euNOG,0SRGH@inNOG,0TAT7@lepNOG,0V431@meNOG,102PH@NOG,12N1E@opiNOG	NA|NA|NA	T	Phenylalanine zipper
evgtrinloc68383c1t1	13037.EHJ65374	6.7e-89	332	TRP	GO:0003008,GO:0003674,GO:0005215,GO:0005216,GO:0005217,GO:0005218,GO:0005244,GO:0005245,GO:0005261,GO:0005262,GO:0005488,GO:0005515,GO:0005516,GO:0005575,GO:0005623,GO:0005886,GO:0005887,GO:0005891,GO:0005902,GO:0006810,GO:0006811,GO:0006812,GO:0006816,GO:0006950,GO:0007154,GO:0007165,GO:0007166,GO:0007186,GO:0007600,GO:0007601,GO:0007602,GO:0007603,GO:0007605,GO:0007610,GO:0007611,GO:0007612,GO:…	K04967		artNOG[6]	0357F@artNOG,09XRD@biNOG,0SRUS@inNOG,0TAWR@lepNOG,0V7GN@meNOG,0XQ0Y@NOG,130I9@opiNOG,KOG3609@euNOG	NA|NA|NA	P, T	Transient receptor ion channel II
evgtrinloc68399c0t1	7091.BGIBMGA001727-TA	3.4e-50	203			K12311		artNOG[6]	03B04@artNOG,0AIYS@biNOG,0VWFN@meNOG,0XQMZ@NOG,1485N@opiNOG,KOG1959@euNOG	NA|NA|NA	G	Glycosyl hydrolases family 38 N-terminal domain
evgtrinloc68405c0t1	34740.HMEL011915-PA	1.4e-113	414.8					artNOG[6]	03CSJ@artNOG,0A00H@biNOG,0T04D@inNOG,0TG33@lepNOG,0VAX6@meNOG,0XQVX@NOG,12TMP@opiNOG,KOG4470@euNOG	NA|NA|NA	O	Inherit from biNOG: proteasome (prosome, macropain) activator subunit 3 (PA28 gamma
evgtrinloc68456c2t1	34740.HMEL013792-PA	1.4e-108	397.9			K00741		artNOG[6]	03785@artNOG,09WAM@biNOG,0SU5C@inNOG,0TFSM@lepNOG,0V78W@meNOG,0XRNY@NOG,13RQ4@opiNOG,KOG3765@euNOG	NA|NA|NA	G	Inherit from KOG: Glucoside xylosyltransferase
evgtrinloc68497c1t1	34740.HMEL015802-PA	2.2e-23	113.6					artNOG[6]	03CFV@artNOG,0AAQC@biNOG,0KDZI@euNOG,0T0FK@inNOG,0THFX@lepNOG,0VMP5@meNOG,11DZR@NOG,131VV@opiNOG	NA|NA|NA	S	Insect cuticle protein
evgtrinloc68532c0t1	34740.HMEL002937-PA	4.3e-44	182.6					artNOG[6]	03HKG@artNOG,0B4RQ@biNOG,0IQR7@euNOG,0T410@inNOG,0TIBX@lepNOG,0WHA6@meNOG,127BR@NOG,13DID@opiNOG	NA|NA|NA	S	Inherit from opiNOG: smile protein
evgtrinloc68533c0t1	13037.EHJ67630	7.4e-54	214.9					artNOG[6]	032VM@artNOG,0A2T8@biNOG,0SS7E@inNOG,0VDNV@meNOG,13M5I@opiNOG,COG0500@NOG,KOG1331@euNOG	NA|NA|NA	Q	Hypothetical methyltransferase
evgtrinloc68533c2t1	13037.EHJ67630	3e-28	129.8					artNOG[6]	032VM@artNOG,0A2T8@biNOG,0SS7E@inNOG,0VDNV@meNOG,13M5I@opiNOG,COG0500@NOG,KOG1331@euNOG	NA|NA|NA	Q	Hypothetical methyltransferase
evgtrinloc68550c0t1	34740.HMEL010830-PA	1.1e-54	217.6		GO:0000981,GO:0001071,GO:0003674,GO:0003700,GO:0005575,GO:0005622,GO:0005623,GO:0005634,GO:0006139,GO:0006351,GO:0006355,GO:0006357,GO:0006366,GO:0006725,GO:0006807,GO:0008150,GO:0008152,GO:0009058,GO:0009059,GO:0009889,GO:0009987,GO:0010467,GO:0010468,GO:0010556,GO:0016070,GO:0018130,GO:0019219,GO:0019222,GO:0019438,GO:0031323,GO:0031326,GO:0032774,GO:0034641,GO:0034645,GO:0034654,GO:0043170,GO:…			artNOG[6]	03844@artNOG,0A5VU@biNOG,0SUZZ@inNOG,0VGR2@meNOG,13UMG@opiNOG,COG5641@NOG,KOG1601@euNOG	NA|NA|NA	K	ZnF_GATA
evgtrinloc68559c0t1	13037.EHJ77502	7.2e-52	208.4	HSPD1	GO:0000003,GO:0000166,GO:0000302,GO:0001530,GO:0001666,GO:0001775,GO:0001816,GO:0001817,GO:0001819,GO:0001882,GO:0001883,GO:0002064,GO:0002119,GO:0002164,GO:0002200,GO:0002204,GO:0002208,GO:0002218,GO:0002221,GO:0002224,GO:0002236,GO:0002237,GO:0002250,GO:0002252,GO:0002253,GO:0002263,GO:0002285,GO:0002312,GO:0002366,GO:0002367,GO:0002368,GO:0002376,GO:0002377,GO:0002381,GO:0002440,GO:0002443,GO:…	K04077		euNOG[57]	COG0459@NOG,KOG0356@euNOG	NA|NA|NA	O	heat shock protein
evgtrinloc68559c1t1	13037.EHJ77502	7.6e-59	231.9	HSPD1	GO:0000003,GO:0000166,GO:0000302,GO:0001530,GO:0001666,GO:0001775,GO:0001816,GO:0001817,GO:0001819,GO:0001882,GO:0001883,GO:0002064,GO:0002119,GO:0002164,GO:0002200,GO:0002204,GO:0002208,GO:0002218,GO:0002221,GO:0002224,GO:0002236,GO:0002237,GO:0002250,GO:0002252,GO:0002253,GO:0002263,GO:0002285,GO:0002312,GO:0002366,GO:0002367,GO:0002368,GO:0002376,GO:0002377,GO:0002381,GO:0002440,GO:0002443,GO:…	K04077		euNOG[57]	COG0459@NOG,KOG0356@euNOG	NA|NA|NA	O	heat shock protein
evgtrinloc68592c0t1	13037.EHJ77665	2.3e-80	303.9		GO:0003674,GO:0004871,GO:0004872,GO:0004888,GO:0004930,GO:0004965,GO:0007154,GO:0007165,GO:0007166,GO:0007186,GO:0008150,GO:0009987,GO:0016917,GO:0023052,GO:0038023,GO:0044699,GO:0044700,GO:0044763,GO:0050789,GO:0050794,GO:0050896,GO:0051716,GO:0060089,GO:0065007			artNOG[6]	03HX8@artNOG,0B5YH@biNOG,0ISY4@euNOG,0T4A6@inNOG,0WIME@meNOG,10Y8I@NOG,13FG0@opiNOG	NA|NA|NA
evgtrinloc68636c0t1	7091.BGIBMGA006880-TA	3.6e-20	103.2		GO:0000003,GO:0000975,GO:0001067,GO:0002165,GO:0003002,GO:0003674,GO:0003676,GO:0003677,GO:0003723,GO:0003729,GO:0005488,GO:0005515,GO:0005575,GO:0005622,GO:0005623,GO:0005634,GO:0005737,GO:0006355,GO:0007275,GO:0007276,GO:0007292,GO:0007389,GO:0007399,GO:0007444,GO:0007472,GO:0007474,GO:0007476,GO:0007552,GO:0007560,GO:0008134,GO:0008150,GO:0009653,GO:0009791,GO:0009886,GO:0009887,GO:0009889,GO:…	K14946		artNOG[6]	03716@artNOG,09WGQ@biNOG,0STYG@inNOG,0TGNC@lepNOG,0V71K@meNOG,11WJT@NOG,13FM9@opiNOG,KOG0125@euNOG	NA|NA|NA	A	RNA recognition motif. (a.k.a. RRM, RBD, or RNP domain)
evgtrinloc68702c0t1	570417.WPa_0841	1.2e-115	421	AATA	GO:0003674,GO:0003824,GO:0004069,GO:0005575,GO:0005622,GO:0005623,GO:0005737,GO:0006082,GO:0006520,GO:0006531,GO:0006532,GO:0006533,GO:0006807,GO:0008150,GO:0008152,GO:0008483,GO:0008652,GO:0009056,GO:0009058,GO:0009063,GO:0009066,GO:0009067,GO:0009068,GO:0009987,GO:0016053,GO:0016054,GO:0016740,GO:0016769,GO:0019752,GO:0043436,GO:0043648,GO:0043649,GO:0043650,GO:0044237,GO:0044238,GO:0044248,GO:…	K00812	ASPTA,EHGLAT,PHETA1,TYRTA	bactNOG[38]	01R9D@aproNOG,05CHM@bactNOG,16PWZ@proNOG,COG0436@NOG	NA|NA|NA	E	Aspartate aminotransferase
evgtrinloc68727c0t1	13037.EHJ73472	1.8e-46	190.7		GO:0003674,GO:0003824,GO:0004553,GO:0004563,GO:0005575,GO:0005622,GO:0005623,GO:0005737,GO:0005768,GO:0005770,GO:0005886,GO:0005975,GO:0006464,GO:0006486,GO:0006487,GO:0006491,GO:0007275,GO:0007399,GO:0007417,GO:0007420,GO:0008150,GO:0008152,GO:0009058,GO:0009059,GO:0009100,GO:0009101,GO:0009311,GO:0009987,GO:0015929,GO:0016020,GO:0016231,GO:0016787,GO:0016798,GO:0019538,GO:0032501,GO:0032502,GO:…	K12373		artNOG[6]	034X6@artNOG,09XUT@biNOG,0SRIA@inNOG,0TDVX@lepNOG,0V8SG@meNOG,12QRR@opiNOG,COG3525@NOG,KOG1304@euNOG,KOG2499@euNOG	NA|NA|NA	G	Glycosyl hydrolase family 20, domain 2
evgtrinloc68736c0t1	13037.EHJ64914	4.1e-145	519.2	MAU2	GO:0000003,GO:0000070,GO:0000278,GO:0000280,GO:0000785,GO:0000819,GO:0000902,GO:0000904,GO:0003674,GO:0005488,GO:0005515,GO:0005575,GO:0005622,GO:0005623,GO:0005634,GO:0005654,GO:0005694,GO:0005737,GO:0006928,GO:0006935,GO:0006996,GO:0007049,GO:0007059,GO:0007062,GO:0007064,GO:0007067,GO:0007275,GO:0007399,GO:0007409,GO:0007411,GO:0007610,GO:0008150,GO:0009605,GO:0009653,GO:0009790,GO:0009792,GO:…	K11266		meNOG[21]	0A0ME@biNOG,0VBHK@meNOG,0XSAK@NOG,12SZ1@opiNOG,KOG2300@euNOG	NA|NA|NA	S	MAU2 chromatid cohesion factor homolog (C. elegans)
evgtrinloc68748c0t1	13037.EHJ72657	6.2e-98	362.1		GO:0003674,GO:0003824,GO:0008150,GO:0008152,GO:0008233,GO:0008238,GO:0008239,GO:0016787,GO:0070011			artNOG[6]	0345T@artNOG,09URM@biNOG,0SSKI@inNOG,0TC3M@lepNOG,0V52H@meNOG,12P87@opiNOG,COG1506@NOG,KOG2100@euNOG	NA|NA|NA	O	Dipeptidyl peptidase IV (DPP IV) N-terminal region
evgtrinloc68837c1t1	7029.ACYPI27623-PA	9.1e-11	71.2					artNOG[6]	036A1@artNOG,0A4B4@biNOG,0ST4S@inNOG,0VC4A@meNOG,11T8J@NOG,13N7Q@opiNOG,KOG1121@euNOG,KOG4441@euNOG	NA|NA|NA	L	Pfam:hATC
evgtrinloc68847c0t1	13037.EHJ78130	2.8e-174	616.7					artNOG[6]	03GYR@artNOG,0B0EB@biNOG,0KDEY@euNOG,0T3GY@inNOG,0WCXH@meNOG,0XPEI@NOG,14TM0@opiNOG	NA|NA|NA	T	CUB domain
evgtrinloc68868c0t1	34740.HMEL017132-PA	7e-69	265	SERT	GO:0001504,GO:0001505,GO:0003008,GO:0003674,GO:0005215,GO:0005216,GO:0005261,GO:0005575,GO:0005623,GO:0005886,GO:0005887,GO:0006810,GO:0006811,GO:0006812,GO:0006836,GO:0006837,GO:0006897,GO:0006909,GO:0007154,GO:0007267,GO:0007268,GO:0008150,GO:0008324,GO:0008504,GO:0009987,GO:0015075,GO:0015222,GO:0015267,GO:0015844,GO:0016020,GO:0016021,GO:0016192,GO:0019226,GO:0022803,GO:0022804,GO:0022838,GO:…	K05037		artNOG[6]	033VQ@artNOG,09U0F@biNOG,0SQJ5@inNOG,0TB3F@lepNOG,0V4BE@meNOG,12NMW@opiNOG,COG0733@NOG,KOG3659@euNOG	NA|NA|NA	T	Sodium:neurotransmitter symporter family
evgtrinloc68868c1t1	7091.BGIBMGA014231-TA	1.1e-74	284.3	SERT	GO:0001504,GO:0001505,GO:0003008,GO:0003674,GO:0005215,GO:0005216,GO:0005261,GO:0005575,GO:0005623,GO:0005886,GO:0005887,GO:0006810,GO:0006811,GO:0006812,GO:0006836,GO:0006837,GO:0006897,GO:0006909,GO:0007154,GO:0007267,GO:0007268,GO:0008150,GO:0008324,GO:0008504,GO:0009987,GO:0015075,GO:0015222,GO:0015267,GO:0015844,GO:0016020,GO:0016021,GO:0016192,GO:0019226,GO:0022803,GO:0022804,GO:0022838,GO:…	K05037		artNOG[6]	033VQ@artNOG,09U0F@biNOG,0SQJ5@inNOG,0TB3F@lepNOG,0V4BE@meNOG,12NMW@opiNOG,COG0733@NOG,KOG3659@euNOG	NA|NA|NA	T	Sodium:neurotransmitter symporter family
evgtrinloc68869c0t2	13037.EHJ67927	1.6e-50	204.1					artNOG[6]	03DWA@artNOG,0A8YV@biNOG,0KHD0@euNOG,0SYYR@inNOG,0TGSG@lepNOG,0VJV7@meNOG,10RDF@NOG,12V6U@opiNOG	NA|NA|NA
[truncated: 14,100 more rows]
