# Supplementary material for: A transposable element insertion is associated with an alternative life history strategy
Source: Nat Commun. 2019 Dec 17;10:5757. doi: 10.1038/s41467-019-13596-2 (PMC6917731; doi:10.1038/s41467-019-13596-2)
Supplement: Supplementary file 10 — Source Data [file 41467_2019_13596_MOESM10_ESM.xlsx]

## Sheet: Figure 1B&C
CONTIG	site	FDR_BH
QPacBio.all_path_12	197429	9.554e-06
QPacBio.all_path_12	203975	0.0003062
QPacBio.all_path_12	197606	0.0005266
QPacBio.all_path_12	194705	0.0005266
QPacBio.all_path_12	194254	0.0005266
QPacBio.all_path_12	204035	0.001001
QPacBio.all_path_12	195002	0.001001
QPacBio.all_path_12	194675	0.001089
QPacBio.all_path_12	203061	0.001089
QPacBio.all_path_12	197297	0.001089
QPacBio.all_path_12	197287	0.001089
QPacBio.all_path_12	197254	0.001089
QPacBio.all_path_12	197248	0.001089
QPacBio.all_path_12	197219	0.001089
QPacBio.all_path_12	195955	0.001089
QPacBio.all_path_12	198891	0.001089
QPacBio.all_path_12	198888	0.001089
QPacBio.all_path_12	197590	0.001089
QPacBio.all_path_12	202991	0.001089
QPacBio.all_path_12	202982	0.001089
QPacBio.all_path_12	203022	0.001427
QPacBio.all_path_12	196779	0.001427
QPacBio.all_path_12	196876	0.001427
QPacBio.all_path_12	197083	0.001427
QPacBio.all_path_12	196877	0.001427
QPacBio.all_path_12	196878	0.001427
QPacBio.all_path_12	197113	0.001427
QPacBio.all_path_12	211542	0.001427
QPacBio.all_path_12	196932	0.001427
QPacBio.all_path_12	197216	0.001427
QPacBio.all_path_12	194575	0.001427
QPacBio.all_path_12	196936	0.001427
QPacBio.all_path_12	198874	0.001427
QPacBio.all_path_12	199202	0.001427
QPacBio.all_path_12	197791	0.001427
QPacBio.all_path_12	197776	0.001427
QPacBio.all_path_12	199135	0.001427
QPacBio.all_path_12	196995	0.001427
QPacBio.all_path_12	195641	0.001427
QPacBio.all_path_12	195870	0.001427
QPacBio.all_path_12	195871	0.001427
QPacBio.all_path_12	212254	0.001427
QPacBio.all_path_12	198683	0.001427
QPacBio.all_path_12	202959	0.001427
QPacBio.all_path_12	198877	0.001427
QPacBio.all_path_12	194775	0.002908
QPacBio.all_path_12	197043	0.003614
QPacBio.all_path_12	197125	0.003614
QPacBio.all_path_12	196762	0.003614
QPacBio.all_path_12	196926	0.003614
QPacBio.all_path_12	198668	0.004517
QPacBio.all_path_12	195065	0.006314
QPacBio.all_path_12	195068	0.006314
QPacBio.all_path_12	203968	0.006314
QPacBio.all_path_12	195747	0.00678
QPacBio.all_path_12	194634	0.00678
QPacBio.all_path_12	198779	0.00678
QPacBio.all_path_1397	45862	0.007663
QPacBio.all_path_12	200170	0.008105
QPacBio.all_path_12	212661	0.008105
QPacBio.all_path_12	211692	0.01099
QPacBio.all_path_12	212377	0.01099
QPacBio.all_path_12	81447	0.01638
QPacBio.all_path_12	201483	0.01963
QPacBio.all_path_12	192980	0.02524
QPacBio.all_path_1397	45973	0.02524
QPacBio.all_path_12	195858	0.02722
QPacBio.all_path_12	199192	0.02728
QPacBio.all_path_12	213255	0.02728
QPacBio.all_path_12	198800	0.02728
QPacBio.all_path_12	200265	0.03949
QPacBio.all_path_12	195052	0.04092
QPacBio.all_path_1397	45852	0.06983
QPacBio.all_path_12	193806	0.07575
QPacBio.all_path_698	47447	0.0893
QPacBio.all_path_12	194694	0.09324
QPacBio.all_path_12	81407	0.09746
QPacBio.all_path_12	214568	0.1381
QPacBio.all_path_12	192823	0.1381
QPacBio.all_path_12	192963	0.1381
QPacBio.all_path_12	214261	0.1566
QPacBio.all_path_12	189172	0.1566
QPacBio.all_path_12	195874	0.1566
QPacBio.all_path_12	183211	0.1655
QPacBio.all_path_12	195126	0.1856
QPacBio.all_path_12	195157	0.1856
QPacBio.all_path_12	81413	0.1856
QPacBio.all_path_12	81416	0.1856
QPacBio.all_path_12	192719	0.1856
QPacBio.all_path_12	194012	0.1856
QPacBio.all_path_12	194011	0.1856
QPacBio.all_path_12	189395	0.1856
QPacBio.all_path_12	189550	0.1856
QPacBio.all_path_37	12900	0.1856
QPacBio.all_path_12	178605	0.2143
QPacBio.all_path_698	47248	0.2143
QPacBio.all_path_37	16190	0.2186
QPacBio.all_path_37	16186	0.2186
QPacBio.all_path_753	25222	0.2244
QPacBio.all_path_12	189677	0.2834
QPacBio.all_path_1397	46452	0.2834
QPacBio.all_path_753	25399	0.3114
QPacBio.all_path_12	178454	0.3474
QPacBio.all_path_12	184457	0.3474
QPacBio.all_path_97	214188	0.3474
QPacBio.all_path_12	178119	0.3587
QPacBio.all_path_12	195647	0.3643
QPacBio.all_path_12	194944	0.3643
QPacBio.all_path_12	81622	0.3646
QPacBio.all_path_97	96848	0.3646
QPacBio.all_path_12	211627	0.3646
QPacBio.all_path_12	297021	0.3704
QPacBio.all_path_147	176254	0.3704
QPacBio.all_path_147	176248	0.3704
QPacBio.all_path_37	16179	0.3706
QPacBio.all_path_12	174023	0.3706
QPacBio.all_path_1586	28380	0.378
QPacBio.all_path_12	189303	0.378
QPacBio.all_path_12	192824	0.378
QPacBio.all_path_12	189304	0.378
QPacBio.all_path_12	192819	0.378
QPacBio.all_path_1	208024	0.378
QPacBio.all_path_12	192887	0.378
QPacBio.all_path_12	192940	0.378
QPacBio.all_path_12	189510	0.378
QPacBio.all_path_753	25268	0.378
QPacBio.all_path_1586	20976	0.378
QPacBio.all_path_12	178474	0.378
QPacBio.all_path_12	173248	0.378
QPacBio.all_path_753	25267	0.378
QPacBio.all_path_1586	26593	0.378
QPacBio.all_path_753	25827	0.378
QPacBio.all_path_1	587701	0.378
QPacBio.all_path_12	192243	0.4836
QPacBio.all_path_12	189836	0.4836
QPacBio.all_path_34	257503	0.4836
QPacBio.all_path_12	176544	0.4836
QPacBio.all_path_12	191387	0.4836
QPacBio.all_path_12	176109	0.4836
QPacBio.all_path_1586	26494	0.4836
QPacBio.all_path_698	47196	0.4836
QPacBio.all_path_12	397180	0.4836
QPacBio.all_path_2235	37676	0.4836
QPacBio.all_path_1	577383	0.4836
QPacBio.all_path_12	195642	0.4836
QPacBio.all_path_12	212662	0.4836
QPacBio.all_path_1	571227	0.4836
QPacBio.all_path_1	571228	0.4836
QPacBio.all_path_12	177062	0.4836
QPacBio.all_path_37	275744	0.4836
QPacBio.all_path_34	268566	0.4836
QPacBio.all_path_698	62680	0.4836
QPacBio.all_path_37	156579	0.4836
QPacBio.all_path_147	106627	0.4836
QPacBio.all_path_212	124980	0.4836
QPacBio.all_path_97	216974	0.4836
QPacBio.all_path_34	253771	0.4836
QPacBio.all_path_212	23443	0.4836
QPacBio.all_path_12	178558	0.4836
QPacBio.all_path_12	177726	0.4836
QPacBio.all_path_2235	12685	0.4836
QPacBio.all_path_1397	48462	0.4836
QPacBio.all_path_12	297013	0.4836
QPacBio.all_path_1586	30995	0.4836
QPacBio.all_path_1586	30992	0.4836
QPacBio.all_path_12	192950	0.4836
QPacBio.all_path_37	7055	0.4836
QPacBio.all_path_147	106624	0.4836
QPacBio.all_path_37	16258	0.4836
QPacBio.all_path_2235	23981	0.4836
QPacBio.all_path_753	25303	0.4836
QPacBio.all_path_753	25305	0.4836
QPacBio.all_path_753	25308	0.4836
QPacBio.all_path_12	247517	0.4836
QPacBio.all_path_1	207759	0.4836
QPacBio.all_path_34	6798	0.4836
QPacBio.all_path_753	25243	0.4836
QPacBio.all_path_753	25725	0.4836
QPacBio.all_path_580	27292	0.4836
QPacBio.all_path_580	27298	0.4836
QPacBio.all_path_753	25766	0.4836
QPacBio.all_path_753	25724	0.4836
QPacBio.all_path_1397	45604	0.4836
QPacBio.all_path_580	27554	0.4836
QPacBio.all_path_34	253773	0.4836
QPacBio.all_path_147	68590	0.4836
QPacBio.all_path_147	68589	0.4836
QPacBio.all_path_37	275746	0.4836
QPacBio.all_path_37	275808	0.4836
QPacBio.all_path_1586	21736	0.4836
QPacBio.all_path_1397	45831	0.4836
QPacBio.all_path_1397	45702	0.4836
QPacBio.all_path_753	25107	0.4836
QPacBio.all_path_580	27558	0.4836
QPacBio.all_path_1586	40049	0.4836
QPacBio.all_path_1397	45811	0.4836
QPacBio.all_path_753	25327	0.4836
QPacBio.all_path_12	161959	0.4836
QPacBio.all_path_12	161900	0.4836
QPacBio.all_path_12	215016	0.4836
QPacBio.all_path_12	195169	0.4836
QPacBio.all_path_37	272624	0.4836
QPacBio.all_path_12	195214	0.4836
QPacBio.all_path_12	212655	0.4836
QPacBio.all_path_698	29563	0.4836
QPacBio.all_path_37	156662	0.4836
QPacBio.all_path_37	156581	0.4836
QPacBio.all_path_70	130463	0.4836
QPacBio.all_path_580	97080	0.4836
QPacBio.all_path_753	25565	0.4836
QPacBio.all_path_37	156651	0.4836
QPacBio.all_path_753	25805	0.4836
QPacBio.all_path_753	25804	0.4836
QPacBio.all_path_70	130457	0.4836
QPacBio.all_path_37	16192	0.4836
QPacBio.all_path_37	16196	0.4836
QPacBio.all_path_37	16194	0.4836
QPacBio.all_path_12	183227	0.4836
QPacBio.all_path_12	193410	0.4836
QPacBio.all_path_37	15897	0.4836
QPacBio.all_path_1	670976	0.4836
QPacBio.all_path_37	15895	0.4836
QPacBio.all_path_37	144978	0.4836
QPacBio.all_path_37	19348	0.4836
QPacBio.all_path_12	194156	0.4836
QPacBio.all_path_34	238633	0.4836
QPacBio.all_path_37	174287	0.4836
QPacBio.all_path_12	297142	0.4836
QPacBio.all_path_12	133561	0.4836
QPacBio.all_path_12	184346	0.4836
QPacBio.all_path_12	184345	0.4836
QPacBio.all_path_1	626167	0.4836
QPacBio.all_path_12	194175	0.4836
QPacBio.all_path_147	51695	0.4836
QPacBio.all_path_12	194191	0.4836
QPacBio.all_path_753	99533	0.4836
QPacBio.all_path_34	228521	0.4836
QPacBio.all_path_698	67827	0.4836
QPacBio.all_path_1	26032	0.4836
QPacBio.all_path_580	126528	0.4836
QPacBio.all_path_1	528671	0.4836
QPacBio.all_path_753	25820	0.4836
QPacBio.all_path_1	528657	0.4836
QPacBio.all_path_1	528551	0.4836
QPacBio.all_path_1	528710	0.4836
QPacBio.all_path_1	528532	0.4836
QPacBio.all_path_37	275303	0.4836
QPacBio.all_path_1	528707	0.4836
QPacBio.all_path_1	528507	0.4836
QPacBio.all_path_753	25638	0.4836
QPacBio.all_path_753	25624	0.4836
QPacBio.all_path_1	528510	0.4836
QPacBio.all_path_1586	26584	0.4836
QPacBio.all_path_1586	26569	0.4836
QPacBio.all_path_753	25577	0.4836
QPacBio.all_path_12	193808	0.4836
QPacBio.all_path_37	56044	0.4836
QPacBio.all_path_12	265622	0.4836
QPacBio.all_path_12	265620	0.4836
QPacBio.all_path_580	37815	0.4836
QPacBio.all_path_70	141515	0.4836
QPacBio.all_path_1	207984	0.4836
QPacBio.all_path_12	212331	0.4836
QPacBio.all_path_580	40697	0.4836
QPacBio.all_path_12	192551	0.4836
QPacBio.all_path_580	121866	0.4836
QPacBio.all_path_34	40568	0.4836
QPacBio.all_path_12	192579	0.4836
QPacBio.all_path_12	183408	0.4836
QPacBio.all_path_12	197464	0.4836
QPacBio.all_path_12	183509	0.4836
QPacBio.all_path_12	81434	0.4836
QPacBio.all_path_753	63561	0.4836
QPacBio.all_path_70	150786	0.4836
QPacBio.all_path_12	189111	0.4836
QPacBio.all_path_698	70542	0.4836
QPacBio.all_path_1	339032	0.4836
QPacBio.all_path_12	189141	0.4836
QPacBio.all_path_698	70544	0.4836
QPacBio.all_path_97	88612	0.4836
QPacBio.all_path_753	63587	0.4836
QPacBio.all_path_753	63585	0.4836
QPacBio.all_path_12	189252	0.4836
QPacBio.all_path_753	63574	0.4836
QPacBio.all_path_147	52595	0.4836
QPacBio.all_path_37	312848	0.4836
QPacBio.all_path_147	49432	0.4836
QPacBio.all_path_147	49587	0.4836
QPacBio.all_path_1785	42878	0.4836
QPacBio.all_path_753	45044	0.4836
QPacBio.all_path_147	175609	0.4836
QPacBio.all_path_580	26177	0.4836
QPacBio.all_path_753	25682	0.4836
QPacBio.all_path_753	30711	0.4836
QPacBio.all_path_37	16432	0.4836
QPacBio.all_path_580	27331	0.4836
QPacBio.all_path_753	25487	0.4836
QPacBio.all_path_753	25583	0.4836
QPacBio.all_path_1397	48447	0.4836
QPacBio.all_path_753	31156	0.4836
QPacBio.all_path_698	29629	0.4836
QPacBio.all_path_580	27276	0.4836
QPacBio.all_path_12	192385	0.4836
QPacBio.all_path_548	41230	0.4836
QPacBio.all_path_580	27297	0.4836
QPacBio.all_path_580	27557	0.4836
QPacBio.all_path_1	528832	0.4836
QPacBio.all_path_12	178157	0.4836
QPacBio.all_path_698	31135	0.4836
QPacBio.all_path_1397	45880	0.4836
QPacBio.all_path_1397	20856	0.4836
QPacBio.all_path_12	81120	0.4836
QPacBio.all_path_2235	37520	0.4836
QPacBio.all_path_580	89522	0.4836
QPacBio.all_path_2235	37519	0.4836
QPacBio.all_path_97	88694	0.4836
QPacBio.all_path_12	164821	0.4836
QPacBio.all_path_2235	37538	0.4836
QPacBio.all_path_37	310120	0.4836
QPacBio.all_path_2235	37521	0.4836
QPacBio.all_path_2235	37522	0.4836
QPacBio.all_path_12	164773	0.4836
QPacBio.all_path_12	356101	0.4836
QPacBio.all_path_147	197617	0.4836
QPacBio.all_path_147	197613	0.4836
QPacBio.all_path_2235	37662	0.4836
QPacBio.all_path_2235	37661	0.4836
QPacBio.all_path_147	89296	0.4836
QPacBio.all_path_2235	37647	0.4836
QPacBio.all_path_37	319641	0.4836
QPacBio.all_path_1785	42418	0.4836
QPacBio.all_path_37	16927	0.4836
QPacBio.all_path_2235	37595	0.4836
QPacBio.all_path_1586	10978	0.4836
QPacBio.all_path_2235	37570	0.4836
QPacBio.all_path_2235	37565	0.4836
QPacBio.all_path_34	209751	0.4836
QPacBio.all_path_212	71556	0.4836
QPacBio.all_path_34	209791	0.4836
QPacBio.all_path_2235	37559	0.4836
QPacBio.all_path_2235	37558	0.4836
QPacBio.all_path_2235	37555	0.4836
QPacBio.all_path_2235	37553	0.4836
QPacBio.all_path_12	195595	0.4836
QPacBio.all_path_12	177145	0.4836
QPacBio.all_path_1	647005	0.4836
QPacBio.all_path_2235	29262	0.4836
QPacBio.all_path_147	106418	0.4836
QPacBio.all_path_2235	8205	0.4836
QPacBio.all_path_1397	45602	0.4836
QPacBio.all_path_37	156549	0.4836
QPacBio.all_path_1	198873	0.4836
QPacBio.all_path_37	275683	0.4836
QPacBio.all_path_1	574808	0.4836
QPacBio.all_path_12	215349	0.4836
QPacBio.all_path_12	175493	0.4836
QPacBio.all_path_37	156688	0.4836
QPacBio.all_path_37	156679	0.4836
QPacBio.all_path_37	272204	0.4836
QPacBio.all_path_37	16214	0.4836
QPacBio.all_path_12	194136	0.4836
QPacBio.all_path_12	185079	0.4836
QPacBio.all_path_12	185975	0.4836
QPacBio.all_path_12	178632	0.4836
QPacBio.all_path_34	268561	0.4836
QPacBio.all_path_37	144889	0.4836
QPacBio.all_path_12	184948	0.4836
QPacBio.all_path_12	183329	0.4836
QPacBio.all_path_753	25213	0.4836
QPacBio.all_path_147	176409	0.4836
QPacBio.all_path_147	176410	0.4836
QPacBio.all_path_147	176411	0.4836
QPacBio.all_path_34	241721	0.4836
QPacBio.all_path_37	10202	0.4836
QPacBio.all_path_97	103636	0.4836
QPacBio.all_path_97	103622	0.4836
QPacBio.all_path_70	141243	0.4836
QPacBio.all_path_12	266293	0.4836
QPacBio.all_path_34	264197	0.4836
QPacBio.all_path_97	103612	0.4836
QPacBio.all_path_12	183797	0.4836
QPacBio.all_path_12	183651	0.4836
QPacBio.all_path_97	103580	0.4836
QPacBio.all_path_97	103576	0.4836
QPacBio.all_path_12	183390	0.4836
QPacBio.all_path_485	54558	0.4836
QPacBio.all_path_1	207705	0.4836
QPacBio.all_path_1	207708	0.4836
QPacBio.all_path_1	6785	0.4836
QPacBio.all_path_12	190459	0.4836
QPacBio.all_path_1397	9689	0.4836
QPacBio.all_path_753	25188	0.4836
QPacBio.all_path_753	25179	0.4836
QPacBio.all_path_753	25173	0.4836
QPacBio.all_path_753	25174	0.4836
QPacBio.all_path_753	25184	0.4836
QPacBio.all_path_753	25190	0.4836
QPacBio.all_path_753	25177	0.4836
QPacBio.all_path_1	574782	0.4836
QPacBio.all_path_1	177426	0.4836
QPacBio.all_path_1	177432	0.4836
QPacBio.all_path_212	116558	0.4836
QPacBio.all_path_34	234754	0.4836
QPacBio.all_path_1397	47276	0.4836
QPacBio.all_path_147	50054	0.4836
QPacBio.all_path_70	42317	0.4836
QPacBio.all_path_753	25574	0.4836
QPacBio.all_path_1	662246	0.4836
QPacBio.all_path_1	662251	0.4836
QPacBio.all_path_147	195657	0.4836
QPacBio.all_path_97	227188	0.4836
QPacBio.all_path_1586	28299	0.4836
QPacBio.all_path_34	41624	0.4836
QPacBio.all_path_34	241254	0.4836
QPacBio.all_path_12	193638	0.4836
QPacBio.all_path_12	194131	0.4836
QPacBio.all_path_37	308598	0.4836
QPacBio.all_path_37	67320	0.4836
QPacBio.all_path_1	208397	0.4836
QPacBio.all_path_12	67891	0.4836
QPacBio.all_path_580	112216	0.4836
QPacBio.all_path_12	197458	0.4836
QPacBio.all_path_1586	46701	0.4836
QPacBio.all_path_1	208398	0.4836
QPacBio.all_path_580	115258	0.4836
QPacBio.all_path_2499	22408	0.4836
QPacBio.all_path_1	6763	0.4836
QPacBio.all_path_698	73903	0.4836
QPacBio.all_path_548	65346	0.4836
QPacBio.all_path_147	50169	0.4836
QPacBio.all_path_1	28239	0.4836
QPacBio.all_path_97	245434	0.4836
QPacBio.all_path_70	17762	0.4836
QPacBio.all_path_753	63536	0.4836
QPacBio.all_path_753	63534	0.4836
QPacBio.all_path_1	208328	0.4836
QPacBio.all_path_12	80938	0.4836
QPacBio.all_path_147	176478	0.4836
QPacBio.all_path_97	80151	0.4836
QPacBio.all_path_753	79157	0.4836
QPacBio.all_path_12	80916	0.4836
QPacBio.all_path_12	58992	0.4836
QPacBio.all_path_12	183529	0.4836
QPacBio.all_path_12	183528	0.4836
QPacBio.all_path_12	184687	0.4836
QPacBio.all_path_1	574803	0.4836
QPacBio.all_path_1	574800	0.4836
QPacBio.all_path_34	136933	0.4836
QPacBio.all_path_12	183526	0.4836
QPacBio.all_path_12	183524	0.4836
QPacBio.all_path_12	183516	0.4836
QPacBio.all_path_753	63546	0.4836
QPacBio.all_path_12	183515	0.4836
QPacBio.all_path_12	194737	0.4836
QPacBio.all_path_97	246918	0.4836
QPacBio.all_path_753	63506	0.4836
QPacBio.all_path_753	63543	0.4836
QPacBio.all_path_753	63542	0.4836
QPacBio.all_path_147	223836	0.4836
QPacBio.all_path_37	291082	0.4836
QPacBio.all_path_12	178153	0.4836
QPacBio.all_path_548	41219	0.4836
QPacBio.all_path_34	253788	0.4836
QPacBio.all_path_97	13998	0.4836
QPacBio.all_path_753	30155	0.4836
QPacBio.all_path_70	130460	0.4836
QPacBio.all_path_753	30728	0.4836
QPacBio.all_path_753	30922	0.4836
QPacBio.all_path_548	117890	0.4836
QPacBio.all_path_12	178155	0.4836
QPacBio.all_path_37	270615	0.4836
QPacBio.all_path_37	270622	0.4836
QPacBio.all_path_147	75705	0.4836
QPacBio.all_path_147	75701	0.4836
QPacBio.all_path_698	34439	0.4836
QPacBio.all_path_580	27320	0.4836
QPacBio.all_path_212	21912	0.4836
QPacBio.all_path_37	159923	0.4836
QPacBio.all_path_34	112710	0.4836
QPacBio.all_path_37	16435	0.4836
QPacBio.all_path_37	254922	0.4836
QPacBio.all_path_212	152819	0.4836
QPacBio.all_path_12	377386	0.4836
QPacBio.all_path_1	210168	0.4836
QPacBio.all_path_147	106402	0.4836
QPacBio.all_path_12	175612	0.4836
QPacBio.all_path_485	132391	0.4836
QPacBio.all_path_1785	42884	0.4836
QPacBio.all_path_1785	42887	0.4836
QPacBio.all_path_1586	26421	0.4836
QPacBio.all_path_70	278861	0.4836
QPacBio.all_path_1	83165	0.4836
QPacBio.all_path_97	216443	0.4836
QPacBio.all_path_37	275198	0.4836
QPacBio.all_path_37	275205	0.4836
QPacBio.all_path_37	275423	0.4836
QPacBio.all_path_2235	24072	0.4836
QPacBio.all_path_1397	46389	0.4836
QPacBio.all_path_147	105659	0.4836
QPacBio.all_path_548	41244	0.4836
QPacBio.all_path_548	41246	0.4836
QPacBio.all_path_753	25345	0.4836
QPacBio.all_path_70	264184	0.4836
QPacBio.all_path_1586	15738	0.4836
QPacBio.all_path_147	48717	0.4836
QPacBio.all_path_698	48763	0.4836
QPacBio.all_path_580	126507	0.4836
QPacBio.all_path_580	126511	0.4836
QPacBio.all_path_580	126518	0.4836
QPacBio.all_path_37	254881	0.4836
QPacBio.all_path_580	28039	0.4836
QPacBio.all_path_12	217568	0.4836
QPacBio.all_path_37	280322	0.4836
QPacBio.all_path_12	217771	0.4836
QPacBio.all_path_12	247551	0.4836
QPacBio.all_path_34	109979	0.4836
QPacBio.all_path_12	179040	0.4836
QPacBio.all_path_1	533128	0.4836
QPacBio.all_path_37	156040	0.4836
QPacBio.all_path_37	172992	0.4836
QPacBio.all_path_37	157147	0.4836
QPacBio.all_path_580	56877	0.4836
QPacBio.all_path_12	57619	0.4836
QPacBio.all_path_37	204084	0.4836
QPacBio.all_path_2499	16537	0.4836
QPacBio.all_path_12	58382	0.4836
QPacBio.all_path_12	216241	0.4836
QPacBio.all_path_580	76119	0.4836
QPacBio.all_path_1586	26460	0.4836
QPacBio.all_path_147	131300	0.4836
QPacBio.all_path_580	76404	0.4836
QPacBio.all_path_1	613697	0.4836
QPacBio.all_path_34	110076	0.4836
QPacBio.all_path_1	630583	0.4836
QPacBio.all_path_147	169714	0.4836
QPacBio.all_path_147	50500	0.4836
QPacBio.all_path_147	50501	0.4836
QPacBio.all_path_147	50503	0.4836
QPacBio.all_path_12	354429	0.4836
QPacBio.all_path_147	50506	0.4836
QPacBio.all_path_37	156801	0.4836
QPacBio.all_path_1	577440	0.4836
QPacBio.all_path_2235	37788	0.4836
QPacBio.all_path_1371	41571	0.4836
QPacBio.all_path_2235	37499	0.4836
QPacBio.all_path_1586	39587	0.4836
QPacBio.all_path_485	95214	0.4836
QPacBio.all_path_12	2943	0.4836
QPacBio.all_path_70	197774	0.4836
QPacBio.all_path_2235	37503	0.4836
QPacBio.all_path_2235	37480	0.4836
QPacBio.all_path_2235	37504	0.4836
QPacBio.all_path_753	37129	0.4836
QPacBio.all_path_1	136537	0.4836
QPacBio.all_path_698	67146	0.4836
QPacBio.all_path_1397	68491	0.4836
QPacBio.all_path_2235	37507	0.4836
QPacBio.all_path_753	34613	0.4836
QPacBio.all_path_212	65352	0.4836
QPacBio.all_path_34	321517	0.4836
QPacBio.all_path_2235	37508	0.4836
QPacBio.all_path_12	165177	0.4836
QPacBio.all_path_1586	13486	0.4836
QPacBio.all_path_2235	13672	0.4836
QPacBio.all_path_37	316654	0.4836
QPacBio.all_path_34	40594	0.4836
QPacBio.all_path_753	25153	0.4836
QPacBio.all_path_147	38216	0.4836
QPacBio.all_path_147	176393	0.4836
QPacBio.all_path_1397	48351	0.4836
QPacBio.all_path_97	216573	0.4836
QPacBio.all_path_1	528008	0.4836
QPacBio.all_path_97	45558	0.4836
QPacBio.all_path_1	495503	0.4836
QPacBio.all_path_34	241218	0.4836
QPacBio.all_path_34	244724	0.4836
QPacBio.all_path_1785	26293	0.4836
QPacBio.all_path_34	241213	0.4836
QPacBio.all_path_1586	26902	0.4836
QPacBio.all_path_147	86357	0.4836
QPacBio.all_path_147	64761	0.4836
QPacBio.all_path_37	272169	0.4836
QPacBio.all_path_12	358498	0.4836
QPacBio.all_path_37	6221	0.4836
QPacBio.all_path_1	480232	0.4836
QPacBio.all_path_1	208061	0.4836
QPacBio.all_path_1	483894	0.4836
QPacBio.all_path_1	670909	0.4836
QPacBio.all_path_580	55225	0.4836
QPacBio.all_path_580	55246	0.4836
QPacBio.all_path_753	54541	0.4836
QPacBio.all_path_580	55269	0.4836
QPacBio.all_path_37	285108	0.4836
QPacBio.all_path_580	55274	0.4836
QPacBio.all_path_12	274216	0.4836
QPacBio.all_path_147	161379	0.4836
QPacBio.all_path_1586	26806	0.4836
QPacBio.all_path_37	272222	0.4836
QPacBio.all_path_70	197361	0.4836
QPacBio.all_path_580	55318	0.4836
QPacBio.all_path_37	167616	0.4836
QPacBio.all_path_34	244747	0.4836
QPacBio.all_path_97	188321	0.4836
QPacBio.all_path_753	31556	0.4836
QPacBio.all_path_70	200505	0.4836
QPacBio.all_path_12	29147	0.4836
QPacBio.all_path_698	31576	0.4836
QPacBio.all_path_212	111638	0.4836
QPacBio.all_path_12	192264	0.4836
QPacBio.all_path_1586	5467	0.4836
QPacBio.all_path_70	264021	0.4836
QPacBio.all_path_12	180367	0.4836
QPacBio.all_path_70	250617	0.4836
QPacBio.all_path_1	661702	0.4836
QPacBio.all_path_698	88063	0.4836
QPacBio.all_path_12	178556	0.4836
QPacBio.all_path_212	152969	0.4836
QPacBio.all_path_1586	30798	0.4836
QPacBio.all_path_753	63603	0.4836
QPacBio.all_path_147	50031	0.4836
QPacBio.all_path_1397	68365	0.4836
QPacBio.all_path_1	60640	0.4836
QPacBio.all_path_1397	68366	0.4836
QPacBio.all_path_70	141066	0.4836
QPacBio.all_path_548	41178	0.4836
QPacBio.all_path_1397	68369	0.4836
QPacBio.all_path_147	50332	0.4836
QPacBio.all_path_548	41185	0.4836
QPacBio.all_path_70	264097	0.4836
QPacBio.all_path_70	264052	0.4836
QPacBio.all_path_37	282759	0.4836
QPacBio.all_path_1586	14468	0.4836
QPacBio.all_path_12	183352	0.4836
QPacBio.all_path_147	106415	0.4836
QPacBio.all_path_1586	46231	0.4836
QPacBio.all_path_147	106416	0.4836
QPacBio.all_path_147	176487	0.4836
QPacBio.all_path_97	55145	0.4836
QPacBio.all_path_12	278125	0.4836
QPacBio.all_path_1586	46229	0.4836
QPacBio.all_path_12	278099	0.4836
QPacBio.all_path_12	351974	0.4836
QPacBio.all_path_147	50590	0.4836
QPacBio.all_path_485	10234	0.4836
QPacBio.all_path_2235	37964	0.4836
QPacBio.all_path_147	13076	0.4836
QPacBio.all_path_1397	46916	0.4836
QPacBio.all_path_1	544075	0.4836
QPacBio.all_path_147	204748	0.4836
QPacBio.all_path_147	75925	0.4836
QPacBio.all_path_147	76482	0.4836
QPacBio.all_path_147	75922	0.4836
QPacBio.all_path_2235	9531	0.4836
QPacBio.all_path_147	75911	0.4836
QPacBio.all_path_212	70871	0.4836
QPacBio.all_path_548	41169	0.4836
QPacBio.all_path_70	29970	0.4836
QPacBio.all_path_1	289765	0.4836
QPacBio.all_path_753	25513	0.4836
QPacBio.all_path_212	69996	0.4836
QPacBio.all_path_34	267821	0.4836
QPacBio.all_path_37	270661	0.4836
QPacBio.all_path_12	177009	0.4836
QPacBio.all_path_2235	36406	0.4836
QPacBio.all_path_147	76451	0.4836
QPacBio.all_path_12	178154	0.4836
QPacBio.all_path_147	50060	0.4836
QPacBio.all_path_147	76486	0.4836
QPacBio.all_path_147	75814	0.4836
QPacBio.all_path_147	49978	0.4836
QPacBio.all_path_1	628180	0.4836
QPacBio.all_path_212	152525	0.4836
QPacBio.all_path_580	89608	0.4836
QPacBio.all_path_580	89609	0.4836
QPacBio.all_path_2235	24069	0.4836
QPacBio.all_path_212	191590	0.4836
QPacBio.all_path_97	242144	0.4836
QPacBio.all_path_97	247081	0.4836
QPacBio.all_path_1	550732	0.4836
QPacBio.all_path_37	312867	0.4836
QPacBio.all_path_37	243186	0.4836
QPacBio.all_path_37	243262	0.4836
QPacBio.all_path_34	38392	0.4836
QPacBio.all_path_1397	55198	0.4836
QPacBio.all_path_12	175836	0.4836
QPacBio.all_path_12	58668	0.4836
QPacBio.all_path_1	544305	0.4836
QPacBio.all_path_97	247079	0.4836
QPacBio.all_path_212	152743	0.4836
QPacBio.all_path_147	51638	0.4836
QPacBio.all_path_12	377396	0.4836
QPacBio.all_path_37	20636	0.4836
QPacBio.all_path_212	18783	0.4836
QPacBio.all_path_753	97422	0.4836
QPacBio.all_path_753	25182	0.4836
QPacBio.all_path_97	96681	0.4836
QPacBio.all_path_753	25189	0.4836
QPacBio.all_path_1	301613	0.4836
QPacBio.all_path_753	25194	0.4836
QPacBio.all_path_753	59483	0.4836
QPacBio.all_path_1397	6236	0.4836
QPacBio.all_path_37	56039	0.4836
QPacBio.all_path_37	19757	0.4836
QPacBio.all_path_12	296951	0.4836
QPacBio.all_path_147	190971	0.4836
QPacBio.all_path_1	617108	0.4836
QPacBio.all_path_12	193809	0.4836
QPacBio.all_path_147	77923	0.4836
QPacBio.all_path_147	106342	0.4836
QPacBio.all_path_97	226125	0.4836
QPacBio.all_path_12	193810	0.4836
QPacBio.all_path_580	37145	0.4836
QPacBio.all_path_12	193811	0.4836
QPacBio.all_path_12	193813	0.4836
QPacBio.all_path_12	178639	0.4836
QPacBio.all_path_37	19168	0.4836
QPacBio.all_path_580	40889	0.4836
QPacBio.all_path_580	40893	0.4836
QPacBio.all_path_34	248307	0.4836
QPacBio.all_path_212	98341	0.4836
QPacBio.all_path_698	31765	0.4836
QPacBio.all_path_12	190427	0.4836
QPacBio.all_path_1	207656	0.4836
QPacBio.all_path_1397	9688	0.4836
QPacBio.all_path_698	65047	0.4836
QPacBio.all_path_485	57520	0.4836
QPacBio.all_path_37	19258	0.4836
QPacBio.all_path_12	184760	0.4836
QPacBio.all_path_12	184755	0.4836
QPacBio.all_path_37	136842	0.4836
QPacBio.all_path_97	226148	0.4836
QPacBio.all_path_97	226199	0.4836
QPacBio.all_path_37	19388	0.4836
QPacBio.all_path_37	275275	0.4836
QPacBio.all_path_70	141688	0.4836
QPacBio.all_path_1371	43452	0.4836
QPacBio.all_path_1	384721	0.4836
QPacBio.all_path_1397	49321	0.4836
QPacBio.all_path_97	226140	0.4836
QPacBio.all_path_37	19165	0.4836
QPacBio.all_path_580	37144	0.4836
QPacBio.all_path_34	241676	0.4836
QPacBio.all_path_580	105702	0.4836
QPacBio.all_path_12	195136	0.4836
QPacBio.all_path_1	227564	0.4836
QPacBio.all_path_37	294306	0.4836
QPacBio.all_path_212	170177	0.4836
QPacBio.all_path_97	10593	0.4836
QPacBio.all_path_753	25280	0.4836
QPacBio.all_path_1	411761	0.4836
QPacBio.all_path_2235	16353	0.4836
QPacBio.all_path_548	20259	0.4836
QPacBio.all_path_2235	21041	0.4836
QPacBio.all_path_2235	21042	0.4836
QPacBio.all_path_70	141875	0.4836
QPacBio.all_path_12	183816	0.4836
QPacBio.all_path_2499	15696	0.4836
QPacBio.all_path_12	183402	0.4836
QPacBio.all_path_12	183400	0.4836
QPacBio.all_path_1	208257	0.4836
QPacBio.all_path_698	37540	0.4836
QPacBio.all_path_2235	35952	0.4836
QPacBio.all_path_212	131969	0.4836
QPacBio.all_path_1	208248	0.4836
QPacBio.all_path_212	131968	0.4836
QPacBio.all_path_1785	42402	0.4836
QPacBio.all_path_212	131967	0.4836
QPacBio.all_path_37	7048	0.4836
QPacBio.all_path_1	31721	0.4836
QPacBio.all_path_1	29130	0.4836
QPacBio.all_path_12	214565	0.4836
QPacBio.all_path_12	189221	0.4836
QPacBio.all_path_70	113515	0.4836
QPacBio.all_path_580	107302	0.4836
QPacBio.all_path_753	97486	0.4836
QPacBio.all_path_12	181992	0.4836
QPacBio.all_path_70	187480	0.4836
QPacBio.all_path_2235	24078	0.4836
QPacBio.all_path_753	59598	0.4836
QPacBio.all_path_147	90231	0.4836
QPacBio.all_path_147	90229	0.4836
QPacBio.all_path_70	119418	0.4836
QPacBio.all_path_12	182766	0.4836
QPacBio.all_path_12	247666	0.4836
QPacBio.all_path_698	67920	0.4836
QPacBio.all_path_147	90226	0.4836
QPacBio.all_path_1	574756	0.4836
QPacBio.all_path_1	574762	0.4836
QPacBio.all_path_97	88825	0.4836
QPacBio.all_path_1	552100	0.4836
QPacBio.all_path_37	7051	0.4836
QPacBio.all_path_1	29799	0.4836
QPacBio.all_path_212	66158	0.4836
QPacBio.all_path_1	571272	0.4836
QPacBio.all_path_1785	42937	0.4836
QPacBio.all_path_70	179341	0.4836
QPacBio.all_path_2235	4398	0.4836
QPacBio.all_path_2499	31100	0.4836
QPacBio.all_path_12	82200	0.4836
QPacBio.all_path_37	189575	0.4836
QPacBio.all_path_2235	4401	0.4836
QPacBio.all_path_70	44722	0.4836
QPacBio.all_path_37	18692	0.4836
QPacBio.all_path_97	87613	0.4836
QPacBio.all_path_1	527143	0.4836
QPacBio.all_path_1	190911	0.4836
QPacBio.all_path_12	280033	0.4836
QPacBio.all_path_12	166888	0.4836
QPacBio.all_path_12	280032	0.4836
QPacBio.all_path_97	36642	0.4836
QPacBio.all_path_147	86393	0.4836
QPacBio.all_path_12	280112	0.4836
QPacBio.all_path_147	47171	0.4836
QPacBio.all_path_753	63604	0.4836
QPacBio.all_path_212	119138	0.4836
QPacBio.all_path_12	280020	0.4836
QPacBio.all_path_147	86390	0.4836
QPacBio.all_path_12	280137	0.4836
QPacBio.all_path_12	301567	0.4836
QPacBio.all_path_1371	43154	0.4836
QPacBio.all_path_548	117258	0.4836
QPacBio.all_path_12	81675	0.4836
QPacBio.all_path_12	81673	0.4836
QPacBio.all_path_147	134008	0.4836
QPacBio.all_path_37	237774	0.4836
QPacBio.all_path_753	30604	0.4836
QPacBio.all_path_212	71255	0.4836
QPacBio.all_path_753	30134	0.4836
QPacBio.all_path_212	70930	0.4836
QPacBio.all_path_2499	30027	0.4836
QPacBio.all_path_37	322685	0.4836
QPacBio.all_path_97	64514	0.4836
QPacBio.all_path_147	75982	0.4836
QPacBio.all_path_37	15843	0.4836
QPacBio.all_path_34	56350	0.4836
QPacBio.all_path_37	156674	0.4836
QPacBio.all_path_212	98416	0.4836
QPacBio.all_path_37	265936	0.4836
QPacBio.all_path_12	279870	0.4836
QPacBio.all_path_1	544323	0.4836
QPacBio.all_path_70	259749	0.4836
QPacBio.all_path_37	15849	0.4836
QPacBio.all_path_1	527640	0.4836
QPacBio.all_path_147	151518	0.4836
QPacBio.all_path_12	167698	0.4836
QPacBio.all_path_580	27228	0.4836
QPacBio.all_path_212	88847	0.4836
QPacBio.all_path_12	67908	0.4836
QPacBio.all_path_12	168462	0.4836
QPacBio.all_path_12	192526	0.4836
QPacBio.all_path_37	159908	0.4836
QPacBio.all_path_212	70921	0.4836
QPacBio.all_path_1	526964	0.4836
QPacBio.all_path_37	175702	0.4836
QPacBio.all_path_37	25486	0.4836
QPacBio.all_path_12	67905	0.4836
QPacBio.all_path_212	70849	0.4836
QPacBio.all_path_12	163910	0.4836
QPacBio.all_path_212	70850	0.4836
QPacBio.all_path_1	192839	0.4836
QPacBio.all_path_37	175737	0.4836
QPacBio.all_path_212	147646	0.4836
QPacBio.all_path_12	392233	0.4836
QPacBio.all_path_37	184753	0.4836
QPacBio.all_path_212	186192	0.4836
QPacBio.all_path_12	256849	0.4836
QPacBio.all_path_212	107645	0.4836
QPacBio.all_path_1	592536	0.4836
QPacBio.all_path_580	74903	0.4836
QPacBio.all_path_12	247839	0.4836
QPacBio.all_path_37	184752	0.4836
QPacBio.all_path_12	386165	0.4836
QPacBio.all_path_212	187417	0.4836
QPacBio.all_path_1	640600	0.4836
QPacBio.all_path_34	101544	0.4836
QPacBio.all_path_1397	59030	0.4836
QPacBio.all_path_753	70058	0.4836
QPacBio.all_path_580	75417	0.4836
QPacBio.all_path_1	530404	0.4836
QPacBio.all_path_147	75106	0.4836
QPacBio.all_path_12	58857	0.4836
QPacBio.all_path_12	392228	0.4836
QPacBio.all_path_1	497882	0.4836
QPacBio.all_path_1	109115	0.4836
QPacBio.all_path_37	144871	0.4836
QPacBio.all_path_34	267275	0.4836
QPacBio.all_path_580	73946	0.4836
QPacBio.all_path_753	59513	0.4836
QPacBio.all_path_580	73986	0.4836
QPacBio.all_path_580	107502	0.4836
QPacBio.all_path_70	145191	0.4836
QPacBio.all_path_37	269262	0.4836
QPacBio.all_path_12	216914	0.4836
QPacBio.all_path_2235	9659	0.4836
QPacBio.all_path_2235	9537	0.4836
QPacBio.all_path_580	75419	0.4836
QPacBio.all_path_548	66698	0.4836
QPacBio.all_path_580	74273	0.4836
QPacBio.all_path_70	145194	0.4836
QPacBio.all_path_753	59480	0.4836
QPacBio.all_path_580	75560	0.4836
QPacBio.all_path_147	142178	0.4836
QPacBio.all_path_753	59416	0.4836
QPacBio.all_path_12	392229	0.4836
QPacBio.all_path_580	74373	0.4836
QPacBio.all_path_485	18110	0.4836
QPacBio.all_path_580	73228	0.4836
QPacBio.all_path_12	392232	0.4836
QPacBio.all_path_147	65241	0.4836
QPacBio.all_path_580	74774	0.4836
QPacBio.all_path_1586	10329	0.4836
QPacBio.all_path_580	107501	0.4836
QPacBio.all_path_37	230685	0.4836
QPacBio.all_path_548	88152	0.4836
QPacBio.all_path_12	163927	0.4836
QPacBio.all_path_12	224021	0.4836
QPacBio.all_path_580	79888	0.4836
QPacBio.all_path_1586	28297	0.4836
QPacBio.all_path_12	163924	0.4836
QPacBio.all_path_1586	28293	0.4836
QPacBio.all_path_97	195739	0.4836
QPacBio.all_path_97	195750	0.4836
QPacBio.all_path_12	332398	0.4836
QPacBio.all_path_753	48266	0.4836
QPacBio.all_path_698	48381	0.4836
QPacBio.all_path_37	310103	0.4836
QPacBio.all_path_1	418427	0.4836
QPacBio.all_path_2235	32456	0.4836
QPacBio.all_path_1	465218	0.4836
QPacBio.all_path_70	197394	0.4836
QPacBio.all_path_12	163539	0.4836
QPacBio.all_path_212	23460	0.4836
QPacBio.all_path_70	197407	0.4836
QPacBio.all_path_1	468815	0.4836
QPacBio.all_path_1	291681	0.4836
QPacBio.all_path_70	197408	0.4836
QPacBio.all_path_34	38120	0.4836
QPacBio.all_path_1	670648	0.4836
QPacBio.all_path_753	79200	0.4836
QPacBio.all_path_753	49251	0.4836
QPacBio.all_path_1	418428	0.4836
QPacBio.all_path_698	89279	0.4836
QPacBio.all_path_1	550713	0.4836
QPacBio.all_path_2235	32708	0.4836
QPacBio.all_path_548	18488	0.4836
QPacBio.all_path_485	42747	0.4836
QPacBio.all_path_70	237576	0.4836
QPacBio.all_path_34	200156	0.4836
QPacBio.all_path_753	104987	0.4836
QPacBio.all_path_70	200390	0.4836
QPacBio.all_path_12	177744	0.4836
QPacBio.all_path_580	44557	0.4836
QPacBio.all_path_580	44577	0.4836
QPacBio.all_path_70	200796	0.4836
QPacBio.all_path_2235	30886	0.4836
QPacBio.all_path_1586	30420	0.4836
QPacBio.all_path_34	222932	0.4836
QPacBio.all_path_37	157337	0.4836
QPacBio.all_path_1397	5798	0.4836
QPacBio.all_path_12	178309	0.4836
QPacBio.all_path_1	190775	0.4836
QPacBio.all_path_37	231827	0.4836
QPacBio.all_path_698	86070	0.4836
QPacBio.all_path_698	86006	0.4836
QPacBio.all_path_147	176750	0.4836
QPacBio.all_path_548	104142	0.4836
QPacBio.all_path_1371	41771	0.4836
QPacBio.all_path_70	197459	0.4836
QPacBio.all_path_1371	41773	0.4836
QPacBio.all_path_70	196807	0.4836
QPacBio.all_path_753	41971	0.4836
QPacBio.all_path_1	472281	0.4836
QPacBio.all_path_70	196806	0.4836
QPacBio.all_path_2235	42203	0.4836
QPacBio.all_path_1586	46084	0.4836
QPacBio.all_path_1785	18266	0.4836
QPacBio.all_path_12	80998	0.4836
QPacBio.all_path_1	540650	0.4836
QPacBio.all_path_34	324225	0.4836
QPacBio.all_path_698	99802	0.4836
QPacBio.all_path_580	76520	0.4836
QPacBio.all_path_34	323737	0.4836
QPacBio.all_path_97	216412	0.4836
QPacBio.all_path_34	6341	0.4836
QPacBio.all_path_580	76478	0.4836
QPacBio.all_path_37	280342	0.4836
QPacBio.all_path_12	89918	0.4836
QPacBio.all_path_212	151137	0.4836
QPacBio.all_path_548	13665	0.4836
QPacBio.all_path_698	34463	0.4836
QPacBio.all_path_34	322552	0.4836
QPacBio.all_path_212	4047	0.4836
QPacBio.all_path_1586	26365	0.4836
QPacBio.all_path_698	55784	0.4836
QPacBio.all_path_12	322199	0.4836
QPacBio.all_path_212	169050	0.4836
QPacBio.all_path_37	171478	0.4836
QPacBio.all_path_37	171481	0.4836
QPacBio.all_path_147	58296	0.4836
QPacBio.all_path_37	276126	0.4836
QPacBio.all_path_37	16417	0.4836
QPacBio.all_path_34	321444	0.4836
QPacBio.all_path_70	130650	0.4836
QPacBio.all_path_37	171488	0.4836
QPacBio.all_path_1397	57844	0.4836
QPacBio.all_path_37	129086	0.4836
QPacBio.all_path_147	56506	0.4836
QPacBio.all_path_147	134268	0.4836
QPacBio.all_path_34	278791	0.4836
QPacBio.all_path_34	322547	0.4836
QPacBio.all_path_1586	26340	0.4836
QPacBio.all_path_34	27724	0.4836
QPacBio.all_path_485	11647	0.4836
QPacBio.all_path_147	216256	0.4836
QPacBio.all_path_12	163163	0.4836
QPacBio.all_path_753	50605	0.4836
QPacBio.all_path_698	33733	0.4836
QPacBio.all_path_2235	13680	0.4836
QPacBio.all_path_37	286756	0.4836
QPacBio.all_path_753	51519	0.4836
QPacBio.all_path_37	204769	0.4836
QPacBio.all_path_753	52149	0.4836
QPacBio.all_path_580	77012	0.4836
QPacBio.all_path_2235	37458	0.4836
QPacBio.all_path_2235	37467	0.4836
QPacBio.all_path_580	76735	0.4836
QPacBio.all_path_147	52668	0.4836
QPacBio.all_path_753	52594	0.4836
QPacBio.all_path_580	76782	0.4836
QPacBio.all_path_37	309755	0.4836
QPacBio.all_path_580	108401	0.4836
QPacBio.all_path_37	121079	0.4836
QPacBio.all_path_12	280674	0.4836
QPacBio.all_path_212	152472	0.4836
QPacBio.all_path_212	152471	0.4836
QPacBio.all_path_212	152411	0.4836
QPacBio.all_path_1	207769	0.4836
QPacBio.all_path_1	207767	0.4836
QPacBio.all_path_70	220716	0.4836
QPacBio.all_path_212	152408	0.4836
QPacBio.all_path_212	152393	0.4836
QPacBio.all_path_1	207679	0.4836
QPacBio.all_path_37	121157	0.4836
QPacBio.all_path_1	54628	0.4836
QPacBio.all_path_12	280695	0.4836
QPacBio.all_path_37	121183	0.4836
QPacBio.all_path_37	121190	0.4836
QPacBio.all_path_12	280682	0.4836
QPacBio.all_path_34	85699	0.4836
QPacBio.all_path_34	85690	0.4836
QPacBio.all_path_548	36386	0.4836
QPacBio.all_path_698	37504	0.4836
QPacBio.all_path_698	37501	0.4836
QPacBio.all_path_1	544019	0.4836
QPacBio.all_path_1397	48174	0.4836
QPacBio.all_path_1397	48213	0.4836
QPacBio.all_path_1397	48217	0.4836
QPacBio.all_path_1397	48227	0.4836
QPacBio.all_path_1397	48406	0.4836
QPacBio.all_path_1397	48408	0.4836
QPacBio.all_path_1397	48409	0.4836
QPacBio.all_path_1397	48411	0.4836
QPacBio.all_path_1397	48474	0.4836
QPacBio.all_path_1397	48475	0.4836
QPacBio.all_path_1397	48477	0.4836
QPacBio.all_path_1397	48508	0.4836
QPacBio.all_path_1	210115	0.4836
QPacBio.all_path_147	204658	0.4836
QPacBio.all_path_147	204670	0.4836
QPacBio.all_path_1	245260	0.4836
QPacBio.all_path_37	282569	0.4836
QPacBio.all_path_37	282565	0.4836
QPacBio.all_path_37	282564	0.4836
QPacBio.all_path_37	282550	0.4836
QPacBio.all_path_212	54032	0.4836
QPacBio.all_path_1586	26434	0.4836
QPacBio.all_path_580	55315	0.4836
QPacBio.all_path_1586	26431	0.4836
QPacBio.all_path_70	217837	0.4836
QPacBio.all_path_34	247686	0.4836
QPacBio.all_path_37	275408	0.4836
QPacBio.all_path_12	192384	0.4836
QPacBio.all_path_12	266487	0.4836
QPacBio.all_path_12	266069	0.4836
QPacBio.all_path_1397	46857	0.4836
QPacBio.all_path_37	294722	0.4836
QPacBio.all_path_1397	47215	0.4836
QPacBio.all_path_1	209859	0.4836
QPacBio.all_path_1397	47274	0.4836
QPacBio.all_path_37	203766	0.4836
QPacBio.all_path_37	121649	0.4836
QPacBio.all_path_1397	47288	0.4836
QPacBio.all_path_485	125398	0.4836
QPacBio.all_path_1371	42974	0.4836
QPacBio.all_path_1586	25803	0.4836
QPacBio.all_path_12	249777	0.4836
QPacBio.all_path_97	55144	0.4836
QPacBio.all_path_147	193042	0.4836
QPacBio.all_path_37	220788	0.4836
QPacBio.all_path_34	241222	0.4836
QPacBio.all_path_1	627507	0.4836
QPacBio.all_path_70	102307	0.4836
QPacBio.all_path_485	73054	0.4836
QPacBio.all_path_1	222884	0.4836
QPacBio.all_path_1	492580	0.4836
QPacBio.all_path_212	75871	0.4836
QPacBio.all_path_212	85459	0.4836
QPacBio.all_path_1	627525	0.4836
QPacBio.all_path_212	107663	0.4836
QPacBio.all_path_34	85370	0.4836
QPacBio.all_path_212	88213	0.4836
QPacBio.all_path_70	220735	0.4836
QPacBio.all_path_548	18479	0.4836
QPacBio.all_path_1	230314	0.4836
QPacBio.all_path_97	241842	0.4836
QPacBio.all_path_12	230387	0.4836
QPacBio.all_path_698	73990	0.4836
QPacBio.all_path_34	98692	0.4836
QPacBio.all_path_147	86338	0.4836
QPacBio.all_path_12	213494	0.4836
QPacBio.all_path_1	627844	0.4836
QPacBio.all_path_698	73993	0.4836
QPacBio.all_path_147	105802	0.4836
QPacBio.all_path_70	220728	0.4836
QPacBio.all_path_1	491392	0.4836
QPacBio.all_path_97	211378	0.4836
QPacBio.all_path_1	627707	0.4836
QPacBio.all_path_1	627653	0.4836
QPacBio.all_path_1	627645	0.4836
QPacBio.all_path_34	244560	0.4836
QPacBio.all_path_1	627553	0.4836
QPacBio.all_path_1	11598	0.4836
QPacBio.all_path_37	120031	0.4836
QPacBio.all_path_1785	30316	0.4836
QPacBio.all_path_12	350348	0.4836
QPacBio.all_path_698	35880	0.4836
QPacBio.all_path_212	155254	0.4836
QPacBio.all_path_37	16483	0.4836
QPacBio.all_path_37	184040	0.4836
QPacBio.all_path_37	268511	0.4836
QPacBio.all_path_753	29864	0.4836
QPacBio.all_path_37	16486	0.4836
QPacBio.all_path_12	356178	0.4836
QPacBio.all_path_1371	24344	0.4836
QPacBio.all_path_580	46864	0.4836
QPacBio.all_path_1397	64419	0.4836
QPacBio.all_path_12	203049	0.4836
QPacBio.all_path_12	406107	0.4836
QPacBio.all_path_2235	37574	0.4836
QPacBio.all_path_70	116697	0.4836
QPacBio.all_path_2235	37614	0.4836
QPacBio.all_path_1	590201	0.4836
QPacBio.all_path_37	276176	0.4836
QPacBio.all_path_12	55615	0.4836
QPacBio.all_path_580	55379	0.4836
QPacBio.all_path_753	31508	0.4836
QPacBio.all_path_580	55340	0.4836
QPacBio.all_path_580	55334	0.4836
QPacBio.all_path_1	449515	0.4836
QPacBio.all_path_580	55093	0.4836
QPacBio.all_path_1	337985	0.4836
QPacBio.all_path_12	163915	0.4836
QPacBio.all_path_1586	13858	0.4836
QPacBio.all_path_37	60916	0.4836
QPacBio.all_path_37	282712	0.4836
QPacBio.all_path_12	330131	0.4836
QPacBio.all_path_1	580513	0.4836
QPacBio.all_path_1	527976	0.4836
QPacBio.all_path_37	285008	0.4836
QPacBio.all_path_37	285022	0.4836
QPacBio.all_path_485	113282	0.4836
QPacBio.all_path_34	324010	0.4836
QPacBio.all_path_1	670099	0.4836
QPacBio.all_path_1	412123	0.4836
QPacBio.all_path_1	670072	0.4836
QPacBio.all_path_1	669984	0.4836
QPacBio.all_path_97	26586	0.4836
QPacBio.all_path_70	42546	0.4836
QPacBio.all_path_1	669980	0.4836
QPacBio.all_path_70	260343	0.4836
QPacBio.all_path_1	669976	0.4836
QPacBio.all_path_1	669945	0.4836
QPacBio.all_path_1	669908	0.4836
QPacBio.all_path_37	143328	0.4836
QPacBio.all_path_212	68299	0.4836
QPacBio.all_path_1	669853	0.4836
QPacBio.all_path_2235	10043	0.4836
QPacBio.all_path_37	118714	0.4836
QPacBio.all_path_1	669787	0.4836
QPacBio.all_path_2235	37615	0.4836
QPacBio.all_path_1	313553	0.4836
QPacBio.all_path_1	313552	0.4836
QPacBio.all_path_580	38312	0.4836
QPacBio.all_path_37	312741	0.4836
QPacBio.all_path_1785	43948	0.4836
QPacBio.all_path_37	160087	0.4836
QPacBio.all_path_37	310277	0.4836
QPacBio.all_path_1	670133	0.4836
QPacBio.all_path_37	310276	0.4836
QPacBio.all_path_37	309812	0.4836
QPacBio.all_path_1	227503	0.4836
QPacBio.all_path_147	176488	0.4836
QPacBio.all_path_34	6264	0.4836
QPacBio.all_path_753	41170	0.4836
QPacBio.all_path_698	47364	0.4836
QPacBio.all_path_753	25343	0.4836
QPacBio.all_path_147	176486	0.4836
QPacBio.all_path_12	278076	0.4836
QPacBio.all_path_12	278078	0.4836
QPacBio.all_path_580	55171	0.4836
QPacBio.all_path_37	296228	0.4836
QPacBio.all_path_34	296124	0.4836
QPacBio.all_path_12	163839	0.4836
QPacBio.all_path_580	108815	0.4836
QPacBio.all_path_37	307578	0.4836
QPacBio.all_path_12	165628	0.4836
QPacBio.all_path_548	41240	0.4836
QPacBio.all_path_12	180456	0.4836
QPacBio.all_path_12	180513	0.4836
QPacBio.all_path_70	189158	0.4836
QPacBio.all_path_698	31253	0.4836
QPacBio.all_path_12	180576	0.4836
QPacBio.all_path_548	41259	0.4836
QPacBio.all_path_1	228246	0.4836
QPacBio.all_path_147	47147	0.4836
QPacBio.all_path_12	180439	0.4836
QPacBio.all_path_1	177463	0.4836
QPacBio.all_path_212	80327	0.4836
QPacBio.all_path_37	238556	0.4836
QPacBio.all_path_1	86382	0.4836
QPacBio.all_path_698	42306	0.4836
QPacBio.all_path_485	77390	0.4836
QPacBio.all_path_12	181092	0.4836
QPacBio.all_path_1	660035	0.4836
QPacBio.all_path_753	30026	0.4836
QPacBio.all_path_753	97498	0.4836
QPacBio.all_path_70	97909	0.4836
QPacBio.all_path_70	250698	0.4836
QPacBio.all_path_12	60878	0.4836
QPacBio.all_path_12	165633	0.4836
QPacBio.all_path_37	122018	0.4836
QPacBio.all_path_1	531993	0.4836
QPacBio.all_path_1	531982	0.4836
QPacBio.all_path_1586	60226	0.4836
QPacBio.all_path_70	263976	0.4836
QPacBio.all_path_753	99890	0.4836
QPacBio.all_path_70	263024	0.4836
QPacBio.all_path_147	148365	0.4836
QPacBio.all_path_147	148369	0.4836
QPacBio.all_path_37	196980	0.4836
QPacBio.all_path_1397	68490	0.4836
QPacBio.all_path_12	274834	0.4836
QPacBio.all_path_12	274827	0.4836
QPacBio.all_path_12	165630	0.4836
QPacBio.all_path_37	20271	0.4836
QPacBio.all_path_1	234093	0.4836
QPacBio.all_path_147	106414	0.4836
QPacBio.all_path_37	288617	0.4836
QPacBio.all_path_97	36303	0.4836
QPacBio.all_path_580	103425	0.4836
QPacBio.all_path_37	19338	0.4836
QPacBio.all_path_1785	24151	0.4836
QPacBio.all_path_1785	24149	0.4836
QPacBio.all_path_147	180457	0.4836
QPacBio.all_path_97	215006	0.4836
QPacBio.all_path_97	214988	0.4836
QPacBio.all_path_97	96865	0.4836
QPacBio.all_path_97	106694	0.4836
QPacBio.all_path_97	96846	0.4836
QPacBio.all_path_212	152874	0.4836
QPacBio.all_path_12	265720	0.4836
QPacBio.all_path_97	96866	0.4836
QPacBio.all_path_70	237310	0.4836
QPacBio.all_path_1	3171	0.4836
QPacBio.all_path_37	203177	0.4836
QPacBio.all_path_97	39871	0.4836
QPacBio.all_path_753	36279	0.4836
QPacBio.all_path_1	83899	0.4836
QPacBio.all_path_580	105695	0.4836
QPacBio.all_path_1	355220	0.4836
QPacBio.all_path_12	83962	0.4836
QPacBio.all_path_212	99723	0.4836
QPacBio.all_path_97	24213	0.4836
QPacBio.all_path_12	162216	0.4836
QPacBio.all_path_37	319250	0.4836
QPacBio.all_path_2235	34957	0.4836
QPacBio.all_path_34	303713	0.4836
QPacBio.all_path_97	191796	0.4836
QPacBio.all_path_12	67663	0.4836
QPacBio.all_path_12	67677	0.4836
QPacBio.all_path_1	669604	0.4836
QPacBio.all_path_580	122537	0.4836
QPacBio.all_path_12	301787	0.4836
QPacBio.all_path_12	300899	0.4836
QPacBio.all_path_1586	28278	0.4836
QPacBio.all_path_1785	43949	0.4836
QPacBio.all_path_753	44662	0.4836
QPacBio.all_path_212	28432	0.4836
QPacBio.all_path_12	81498	0.4836
QPacBio.all_path_37	265848	0.4836
QPacBio.all_path_97	229256	0.4836
QPacBio.all_path_37	265881	0.4836
QPacBio.all_path_37	265883	0.4836
QPacBio.all_path_1586	46093	0.4836
QPacBio.all_path_1	638131	0.4836
QPacBio.all_path_37	265889	0.4836
QPacBio.all_path_698	46214	0.4836
QPacBio.all_path_147	224389	0.4836
QPacBio.all_path_580	107305	0.4836
QPacBio.all_path_2235	9307	0.4836
QPacBio.all_path_1	449523	0.4836
QPacBio.all_path_37	270645	0.4836
QPacBio.all_path_37	270648	0.4836
QPacBio.all_path_34	247296	0.4836
QPacBio.all_path_12	248035	0.4836
QPacBio.all_path_37	270576	0.4836
QPacBio.all_path_753	30965	0.4836
QPacBio.all_path_1397	56846	0.4836
QPacBio.all_path_70	139258	0.4836
QPacBio.all_path_37	16459	0.4836
QPacBio.all_path_37	6096	0.4836
QPacBio.all_path_37	270560	0.4836
QPacBio.all_path_2235	34596	0.4836
QPacBio.all_path_37	6097	0.4836
QPacBio.all_path_1	6777	0.4836
QPacBio.all_path_37	270649	0.4836
QPacBio.all_path_1	3388	0.4836
QPacBio.all_path_37	270672	0.4836
QPacBio.all_path_2235	34595	0.4836
QPacBio.all_path_147	50591	0.4836
QPacBio.all_path_37	294407	0.4836
QPacBio.all_path_12	265667	0.4836
QPacBio.all_path_12	265670	0.4836
QPacBio.all_path_97	88707	0.4836
QPacBio.all_path_1	60391	0.4836
QPacBio.all_path_12	265647	0.4836
QPacBio.all_path_1586	28381	0.4836
QPacBio.all_path_1785	43908	0.4836
QPacBio.all_path_1	544518	0.4836
QPacBio.all_path_12	265668	0.4836
QPacBio.all_path_37	232810	0.4836
QPacBio.all_path_12	233110	0.4836
QPacBio.all_path_1	528824	0.4836
QPacBio.all_path_1	176673	0.4836
QPacBio.all_path_37	255400	0.4836
QPacBio.all_path_147	173351	0.4836
QPacBio.all_path_1	233676	0.4836
QPacBio.all_path_70	57553	0.4836
QPacBio.all_path_12	274638	0.4836
QPacBio.all_path_1	456056	0.4836
QPacBio.all_path_34	230589	0.4836
QPacBio.all_path_12	274555	0.4836
QPacBio.all_path_2499	13915	0.4836
QPacBio.all_path_1586	9320	0.4836
QPacBio.all_path_212	135989	0.4836
QPacBio.all_path_212	23281	0.4836
QPacBio.all_path_70	11179	0.4836
QPacBio.all_path_12	265556	0.4836
QPacBio.all_path_1397	49373	0.4836
QPacBio.all_path_1397	49371	0.4836
QPacBio.all_path_1397	49260	0.4836
QPacBio.all_path_2235	9030	0.4836
QPacBio.all_path_37	288557	0.4836
QPacBio.all_path_70	141110	0.4836
QPacBio.all_path_1	228488	0.4836
QPacBio.all_path_147	175091	0.4836
QPacBio.all_path_212	46301	0.4836
QPacBio.all_path_753	36859	0.4836
QPacBio.all_path_70	115212	0.4836
QPacBio.all_path_70	119378	0.4836
QPacBio.all_path_12	265853	0.4836
QPacBio.all_path_12	265827	0.4836
QPacBio.all_path_698	75870	0.4836
QPacBio.all_path_1586	13428	0.4836
QPacBio.all_path_97	247454	0.4836
QPacBio.all_path_37	316299	0.4836
QPacBio.all_path_485	2359	0.4836
QPacBio.all_path_12	249776	0.4836
QPacBio.all_path_1586	5456	0.4836
QPacBio.all_path_97	48586	0.4836
QPacBio.all_path_1586	25835	0.4836
QPacBio.all_path_753	25117	0.4836
QPacBio.all_path_12	171215	0.4836
QPacBio.all_path_12	67634	0.4836
QPacBio.all_path_1	6484	0.4836
QPacBio.all_path_1785	26500	0.4836
QPacBio.all_path_70	200605	0.4836
QPacBio.all_path_1	482864	0.4836
QPacBio.all_path_1586	45677	0.4836
QPacBio.all_path_34	284915	0.4836
QPacBio.all_path_37	5612	0.4836
QPacBio.all_path_12	133503	0.4836
QPacBio.all_path_485	94449	0.4836
QPacBio.all_path_753	26875	0.4836
QPacBio.all_path_698	690	0.4836
QPacBio.all_path_212	3512	0.4836
QPacBio.all_path_1	228613	0.4836
QPacBio.all_path_12	151976	0.4836
QPacBio.all_path_212	181470	0.4836
QPacBio.all_path_212	138587	0.4836
QPacBio.all_path_37	288849	0.4836
QPacBio.all_path_147	50608	0.4836
QPacBio.all_path_147	50610	0.4836
QPacBio.all_path_147	50614	0.4836
QPacBio.all_path_2499	22429	0.4836
QPacBio.all_path_1371	27894	0.4836
QPacBio.all_path_34	230515	0.4836
QPacBio.all_path_97	36096	0.4836
QPacBio.all_path_12	214677	0.4836
QPacBio.all_path_212	132018	0.4836
QPacBio.all_path_212	132013	0.4836
QPacBio.all_path_212	132025	0.4836
QPacBio.all_path_1	670900	0.4836
QPacBio.all_path_147	169524	0.4836
QPacBio.all_path_753	8034	0.4836
QPacBio.all_path_1	627329	0.4836
QPacBio.all_path_212	166484	0.4836
QPacBio.all_path_212	132009	0.4836
QPacBio.all_path_147	16149	0.4836
QPacBio.all_path_1	136057	0.4836
QPacBio.all_path_212	171294	0.4836
QPacBio.all_path_70	17759	0.4836
QPacBio.all_path_70	19358	0.4836
QPacBio.all_path_1371	42996	0.4836
QPacBio.all_path_37	298047	0.4836
QPacBio.all_path_37	298044	0.4836
QPacBio.all_path_34	296620	0.4836
QPacBio.all_path_70	203632	0.4836
QPacBio.all_path_580	105753	0.4836
QPacBio.all_path_1397	49326	0.4836
QPacBio.all_path_37	20137	0.4836
QPacBio.all_path_485	138183	0.4836
QPacBio.all_path_2235	4483	0.4836
QPacBio.all_path_34	6196	0.4836
QPacBio.all_path_37	55607	0.4836
QPacBio.all_path_12	247612	0.4836
QPacBio.all_path_12	58641	0.4836
QPacBio.all_path_12	58652	0.4836
QPacBio.all_path_12	58672	0.4836
QPacBio.all_path_12	274665	0.4836
QPacBio.all_path_34	248290	0.4836
QPacBio.all_path_37	60544	0.4836
QPacBio.all_path_212	107085	0.4836
QPacBio.all_path_34	193244	0.4836
QPacBio.all_path_34	252299	0.4836
QPacBio.all_path_1	661635	0.4836
QPacBio.all_path_12	265580	0.4836
QPacBio.all_path_548	66642	0.4836
QPacBio.all_path_12	193655	0.4836
QPacBio.all_path_212	142518	0.4836
QPacBio.all_path_12	193731	0.4836
QPacBio.all_path_12	193707	0.4836
QPacBio.all_path_12	193724	0.4836
QPacBio.all_path_212	23014	0.4836
QPacBio.all_path_12	159134	0.4836
QPacBio.all_path_12	159114	0.4836
QPacBio.all_path_12	159131	0.4836
QPacBio.all_path_548	41248	0.4836
QPacBio.all_path_97	41042	0.4836
QPacBio.all_path_37	14507	0.4836
QPacBio.all_path_12	266698	0.4836
QPacBio.all_path_212	191618	0.4836
QPacBio.all_path_1371	43022	0.4836
QPacBio.all_path_1	642750	0.4836
QPacBio.all_path_37	294518	0.4836
QPacBio.all_path_34	84888	0.4836
QPacBio.all_path_580	122040	0.4836
QPacBio.all_path_70	141718	0.4836
QPacBio.all_path_147	79705	0.4836
QPacBio.all_path_147	79660	0.4836
QPacBio.all_path_1397	49170	0.4836
QPacBio.all_path_70	36222	0.4836
QPacBio.all_path_212	80299	0.4836
QPacBio.all_path_1397	49172	0.4836
QPacBio.all_path_37	20956	0.4836
QPacBio.all_path_698	35605	0.4836
QPacBio.all_path_37	19898	0.4836
QPacBio.all_path_97	244743	0.4836
QPacBio.all_path_70	113509	0.4836
QPacBio.all_path_1	486918	0.4836
QPacBio.all_path_12	246691	0.4836
QPacBio.all_path_34	268435	0.4836
QPacBio.all_path_70	249823	0.4836
QPacBio.all_path_12	223671	0.4836
QPacBio.all_path_12	247379	0.4836
QPacBio.all_path_37	213068	0.4836
QPacBio.all_path_1	176443	0.4836
QPacBio.all_path_1	176444	0.4836
QPacBio.all_path_37	312968	0.4836
QPacBio.all_path_37	312971	0.4836
QPacBio.all_path_12	82509	0.4836
QPacBio.all_path_37	19225	0.4836
QPacBio.all_path_37	19397	0.4836
QPacBio.all_path_1	622240	0.4836
QPacBio.all_path_1	176776	0.4836
QPacBio.all_path_698	37533	0.4836
QPacBio.all_path_698	37521	0.4836
QPacBio.all_path_698	88598	0.4836
QPacBio.all_path_34	40649	0.4836
QPacBio.all_path_698	65074	0.4836
QPacBio.all_path_12	375691	0.4836
QPacBio.all_path_1	670958	0.4836
QPacBio.all_path_12	266727	0.4836
QPacBio.all_path_70	18993	0.4836
QPacBio.all_path_485	128809	0.4836
QPacBio.all_path_485	128810	0.4836
QPacBio.all_path_485	128802	0.4836
QPacBio.all_path_37	164365	0.4836
QPacBio.all_path_548	33902	0.4836
QPacBio.all_path_37	282643	0.4836
QPacBio.all_path_1371	43061	0.4836
QPacBio.all_path_1371	43063	0.4836
QPacBio.all_path_1397	36204	0.4836
QPacBio.all_path_1397	68763	0.4836
QPacBio.all_path_1397	68760	0.4836
QPacBio.all_path_37	17418	0.4836
QPacBio.all_path_34	40518	0.4836
QPacBio.all_path_698	62048	0.4836
QPacBio.all_path_698	62049	0.4836
QPacBio.all_path_2499	31725	0.4836
QPacBio.all_path_70	15198	0.4836
QPacBio.all_path_34	222679	0.4836
QPacBio.all_path_34	222678	0.4836
QPacBio.all_path_70	63761	0.4836
QPacBio.all_path_70	63793	0.4836
QPacBio.all_path_485	21394	0.4836
QPacBio.all_path_97	216477	0.4836
QPacBio.all_path_37	208519	0.4836
QPacBio.all_path_70	118714	0.4836
QPacBio.all_path_70	118700	0.4836
QPacBio.all_path_212	108633	0.4836
QPacBio.all_path_1	499061	0.4836
QPacBio.all_path_34	209771	0.4836
QPacBio.all_path_1	103797	0.4836
QPacBio.all_path_1	103652	0.4836
QPacBio.all_path_97	213697	0.4836
QPacBio.all_path_485	107177	0.4836
QPacBio.all_path_34	209805	0.4836
QPacBio.all_path_37	108278	0.4836
QPacBio.all_path_97	216472	0.4836
QPacBio.all_path_70	118709	0.4836
QPacBio.all_path_147	102405	0.4836
QPacBio.all_path_70	118713	0.4836
QPacBio.all_path_12	197538	0.4836
QPacBio.all_path_212	5116	0.4836
QPacBio.all_path_580	107815	0.4836
QPacBio.all_path_1	504527	0.4836
QPacBio.all_path_1	209884	0.4836
QPacBio.all_path_1	208321	0.4836
QPacBio.all_path_37	215922	0.4836
QPacBio.all_path_70	119644	0.4836
QPacBio.all_path_97	203746	0.4836
QPacBio.all_path_70	119639	0.4836
QPacBio.all_path_12	214513	0.4836
QPacBio.all_path_1	199608	0.4836
QPacBio.all_path_12	214511	0.4836
QPacBio.all_path_1785	6031	0.4836
QPacBio.all_path_580	114266	0.4836
QPacBio.all_path_37	5979	0.4836
QPacBio.all_path_212	119492	0.4836
QPacBio.all_path_1	202891	0.4836
QPacBio.all_path_212	115840	0.4836
QPacBio.all_path_97	115930	0.4836
QPacBio.all_path_1785	5763	0.4836
QPacBio.all_path_97	212847	0.4836
QPacBio.all_path_37	116729	0.4836
QPacBio.all_path_70	200840	0.4836
QPacBio.all_path_97	199086	0.4836
QPacBio.all_path_70	200819	0.4836
QPacBio.all_path_753	105142	0.4836
QPacBio.all_path_70	200732	0.4836
QPacBio.all_path_37	117999	0.4836
QPacBio.all_path_97	212799	0.4836
QPacBio.all_path_70	118694	0.4836
QPacBio.all_path_97	212743	0.4836
QPacBio.all_path_212	106626	0.4836
QPacBio.all_path_212	102444	0.4836
QPacBio.all_path_70	118697	0.4836
QPacBio.all_path_70	118696	0.4836
QPacBio.all_path_34	110000	0.4836
QPacBio.all_path_580	102662	0.4836
QPacBio.all_path_147	106411	0.4836
QPacBio.all_path_12	197624	0.4836
QPacBio.all_path_147	121475	0.4836
QPacBio.all_path_1	207238	0.4836
QPacBio.all_path_212	111455	0.4836
QPacBio.all_path_485	111579	0.4836
QPacBio.all_path_212	111819	0.4836
QPacBio.all_path_37	6248	0.4836
QPacBio.all_path_580	104576	0.4836
QPacBio.all_path_1586	5360	0.4836
QPacBio.all_path_97	120458	0.4836
QPacBio.all_path_548	112636	0.4836
QPacBio.all_path_97	212884	0.4836
QPacBio.all_path_147	204732	0.4836
QPacBio.all_path_37	6828	0.4836
QPacBio.all_path_70	118716	0.4836
QPacBio.all_path_70	118717	0.4836
QPacBio.all_path_12	214630	0.4836
QPacBio.all_path_580	105848	0.4836
QPacBio.all_path_2235	44796	0.4836
QPacBio.all_path_580	22721	0.4836
QPacBio.all_path_1	571049	0.4836
QPacBio.all_path_212	22705	0.4836
QPacBio.all_path_212	45111	0.4836
QPacBio.all_path_34	297683	0.4836
QPacBio.all_path_698	45240	0.4836
QPacBio.all_path_212	45296	0.4836
QPacBio.all_path_1785	45345	0.4836
QPacBio.all_path_1785	45379	0.4836
QPacBio.all_path_97	45496	0.4836
QPacBio.all_path_1	45520	0.4836
QPacBio.all_path_1	573750	0.4836
QPacBio.all_path_1	296770	0.4836
QPacBio.all_path_12	296428	0.4836
QPacBio.all_path_1586	46077	0.4836
QPacBio.all_path_1586	46078	0.4836
QPacBio.all_path_1586	46275	0.4836
QPacBio.all_path_1397	46301	0.4836
QPacBio.all_path_1397	46323	0.4836
QPacBio.all_path_1397	46364	0.4836
QPacBio.all_path_1397	46429	0.4836
QPacBio.all_path_1785	46582	0.4836
QPacBio.all_path_1	411131	0.4836
QPacBio.all_path_1	304453	0.4836
QPacBio.all_path_1371	42297	0.4836
QPacBio.all_path_1	560584	0.4836
QPacBio.all_path_1371	42454	0.4836
QPacBio.all_path_37	12648	0.4836
QPacBio.all_path_485	42872	0.4836
QPacBio.all_path_485	42905	0.4836
QPacBio.all_path_1	561679	0.4836
QPacBio.all_path_70	42998	0.4836
QPacBio.all_path_485	43335	0.4836
QPacBio.all_path_37	12479	0.4836
QPacBio.all_path_37	12453	0.4836
QPacBio.all_path_548	12448	0.4836
QPacBio.all_path_1785	43958	0.4836
QPacBio.all_path_2235	44186	0.4836
QPacBio.all_path_1	527284	0.4836
QPacBio.all_path_12	300291	0.4836
QPacBio.all_path_580	44419	0.4836
QPacBio.all_path_580	44466	0.4836
QPacBio.all_path_580	44572	0.4836
QPacBio.all_path_485	44780	0.4836
QPacBio.all_path_485	44785	0.4836
QPacBio.all_path_485	11550	0.4836
QPacBio.all_path_1	578842	0.4836
QPacBio.all_path_698	50802	0.4836
QPacBio.all_path_37	286077	0.4836
QPacBio.all_path_147	51603	0.4836
QPacBio.all_path_1371	51811	0.4836
QPacBio.all_path_37	52111	0.4836
QPacBio.all_path_485	52128	0.4836
QPacBio.all_path_97	22005	0.4836
QPacBio.all_path_70	52420	0.4836
QPacBio.all_path_147	52671	0.4836
QPacBio.all_path_37	53004	0.4836
QPacBio.all_path_12	11329	0.4836
QPacBio.all_path_753	53227	0.4836
QPacBio.all_path_147	53307	0.4836
QPacBio.all_path_753	53589	0.4836
QPacBio.all_path_1	581913	0.4836
QPacBio.all_path_753	53798	0.4836
QPacBio.all_path_2499	11261	0.4836
QPacBio.all_path_1	53803	0.4836
QPacBio.all_path_1	281791	0.4836
QPacBio.all_path_97	53846	0.4836
QPacBio.all_path_97	53884	0.4836
QPacBio.all_path_1785	46586	0.4836
QPacBio.all_path_1586	46716	0.4836
QPacBio.all_path_1397	46770	0.4836
QPacBio.all_path_34	295253	0.4836
QPacBio.all_path_1397	47308	0.4836
QPacBio.all_path_698	47567	0.4836
QPacBio.all_path_698	47568	0.4836
QPacBio.all_path_698	47572	0.4836
QPacBio.all_path_1	418210	0.4836
QPacBio.all_path_147	48186	0.4836
QPacBio.all_path_1	577355	0.4836
QPacBio.all_path_147	49031	0.4836
QPacBio.all_path_2499	11791	0.4836
QPacBio.all_path_37	291790	0.4836
QPacBio.all_path_698	49446	0.4836
QPacBio.all_path_1	291688	0.4836
QPacBio.all_path_698	49486	0.4836
QPacBio.all_path_698	49492	0.4836
QPacBio.all_path_698	49500	0.4836
QPacBio.all_path_1	291678	0.4836
QPacBio.all_path_1586	11667	0.4836
QPacBio.all_path_147	50200	0.4836
QPacBio.all_path_12	11605	0.4836
QPacBio.all_path_1	578825	0.4836
QPacBio.all_path_2499	27861	0.4836
QPacBio.all_path_1	373380	0.4836
QPacBio.all_path_1	371601	0.4836
QPacBio.all_path_1586	28025	0.4836
QPacBio.all_path_1	28162	0.4836
QPacBio.all_path_1	365635	0.4836
QPacBio.all_path_1	365628	0.4836
QPacBio.all_path_2499	29125	0.4836
QPacBio.all_path_698	29396	0.4836
QPacBio.all_path_12	358481	0.4836
QPacBio.all_path_753	29518	0.4836
QPacBio.all_path_698	29551	0.4836
QPacBio.all_path_698	29594	0.4836
QPacBio.all_path_37	29976	0.4836
QPacBio.all_path_1	540824	0.4836
QPacBio.all_path_1	540831	0.4836
QPacBio.all_path_12	401348	0.4836
QPacBio.all_path_485	31225	0.4836
QPacBio.all_path_212	24103	0.4836
QPacBio.all_path_34	333461	0.4836
QPacBio.all_path_12	402610	0.4836
QPacBio.all_path_34	331645	0.4836
QPacBio.all_path_1586	13837	0.4836
QPacBio.all_path_12	395413	0.4836
QPacBio.all_path_12	392433	0.4836
QPacBio.all_path_1	391376	0.4836
QPacBio.all_path_753	25514	0.4836
QPacBio.all_path_753	25546	0.4836
QPacBio.all_path_12	387721	0.4836
QPacBio.all_path_753	25615	0.4836
QPacBio.all_path_212	25693	0.4836
QPacBio.all_path_1586	24632	0.4836
QPacBio.all_path_1	26314	0.4836
QPacBio.all_path_37	14566	0.4836
QPacBio.all_path_37	14563	0.4836
QPacBio.all_path_1586	26890	0.4836
QPacBio.all_path_1586	26916	0.4836
QPacBio.all_path_580	27207	0.4836
QPacBio.all_path_580	27209	0.4836
QPacBio.all_path_580	27295	0.4836
QPacBio.all_path_580	27431	0.4836
QPacBio.all_path_1371	27432	0.4836
QPacBio.all_path_1397	27731	0.4836
QPacBio.all_path_1397	27732	0.4836
QPacBio.all_path_1	375294	0.4836
QPacBio.all_path_1	374795	0.4836
QPacBio.all_path_1586	27858	0.4836
QPacBio.all_path_1397	37084	0.4836
QPacBio.all_path_1397	37548	0.4836
QPacBio.all_path_1397	23582	0.4836
QPacBio.all_path_1	314199	0.4836
QPacBio.all_path_37	313815	0.4836
QPacBio.all_path_212	38056	0.4836
QPacBio.all_path_12	23495	0.4836
QPacBio.all_path_37	312891	0.4836
QPacBio.all_path_1	551623	0.4836
QPacBio.all_path_1586	38948	0.4836
QPacBio.all_path_34	40232	0.4836
QPacBio.all_path_2235	40266	0.4836
QPacBio.all_path_2235	40271	0.4836
QPacBio.all_path_1	556081	0.4836
QPacBio.all_path_1586	40718	0.4836
QPacBio.all_path_1586	40745	0.4836
QPacBio.all_path_147	40866	0.4836
QPacBio.all_path_1371	40914	0.4836
QPacBio.all_path_698	41369	0.4836
QPacBio.all_path_548	41607	0.4836
QPacBio.all_path_1	41664	0.4836
QPacBio.all_path_698	23122	0.4836
QPacBio.all_path_1371	41840	0.4836
QPacBio.all_path_548	32661	0.4836
QPacBio.all_path_97	32663	0.4836
QPacBio.all_path_1397	32783	0.4836
QPacBio.all_path_753	32928	0.4836
QPacBio.all_path_753	32929	0.4836
QPacBio.all_path_1	544358	0.4836
QPacBio.all_path_1	544390	0.4836
QPacBio.all_path_37	14925	0.4836
QPacBio.all_path_12	33639	0.4836
QPacBio.all_path_698	34398	0.4836
QPacBio.all_path_34	323118	0.4836
QPacBio.all_path_37	322208	0.4836
QPacBio.all_path_37	322195	0.4836
QPacBio.all_path_34	321575	0.4836
QPacBio.all_path_37	321536	0.4836
QPacBio.all_path_37	321532	0.4836
QPacBio.all_path_34	321112	0.4836
QPacBio.all_path_580	35242	0.4836
QPacBio.all_path_97	36036	0.4836
QPacBio.all_path_2235	36066	0.4836
QPacBio.all_path_485	36146	0.4836
QPacBio.all_path_34	317436	0.4836
QPacBio.all_path_34	315453	0.4836
QPacBio.all_path_97	37003	0.4836
QPacBio.all_path_1	80343	0.4836
QPacBio.all_path_1	80404	0.4836
QPacBio.all_path_34	241277	0.4836
QPacBio.all_path_37	19622	0.4836
QPacBio.all_path_34	240941	0.4836
QPacBio.all_path_12	81315	0.4836
QPacBio.all_path_548	81447	0.4836
QPacBio.all_path_548	81487	0.4836
QPacBio.all_path_548	81577	0.4836
QPacBio.all_path_548	82009	0.4836
QPacBio.all_path_12	82143	0.4836
QPacBio.all_path_12	82250	0.4836
QPacBio.all_path_212	8840	0.4836
QPacBio.all_path_34	239031	0.4836
QPacBio.all_path_12	82541	0.4836
QPacBio.all_path_12	237536	0.4836
QPacBio.all_path_12	237288	0.4836
QPacBio.all_path_12	83815	0.4836
QPacBio.all_path_37	236853	0.4836
QPacBio.all_path_97	235904	0.4836
QPacBio.all_path_37	235781	0.4836
QPacBio.all_path_70	85181	0.4836
QPacBio.all_path_70	85182	0.4836
QPacBio.all_path_212	9278	0.4836
QPacBio.all_path_698	77075	0.4836
QPacBio.all_path_1	245365	0.4836
QPacBio.all_path_147	78007	0.4836
QPacBio.all_path_34	245212	0.4836
QPacBio.all_path_2235	9202	0.4836
QPacBio.all_path_147	78038	0.4836
QPacBio.all_path_70	78128	0.4836
QPacBio.all_path_147	78208	0.4836
QPacBio.all_path_34	244733	0.4836
QPacBio.all_path_37	78566	0.4836
QPacBio.all_path_34	244103	0.4836
QPacBio.all_path_97	244049	0.4836
QPacBio.all_path_97	243923	0.4836
QPacBio.all_path_97	9140	0.4836
QPacBio.all_path_212	19933	0.4836
QPacBio.all_path_97	9113	0.4836
QPacBio.all_path_70	19854	0.4836
QPacBio.all_path_2235	9069	0.4836
QPacBio.all_path_1	79460	0.4836
QPacBio.all_path_212	79805	0.4836
QPacBio.all_path_698	80051	0.4836
QPacBio.all_path_37	241791	0.4836
QPacBio.all_path_212	80303	0.4836
QPacBio.all_path_147	228408	0.4836
QPacBio.all_path_34	228308	0.4836
QPacBio.all_path_37	227227	0.4836
QPacBio.all_path_1	92237	0.4836
QPacBio.all_path_212	92448	0.4836
QPacBio.all_path_70	92483	0.4836
QPacBio.all_path_1	224682	0.4836
QPacBio.all_path_12	93951	0.4836
QPacBio.all_path_70	224292	0.4836
QPacBio.all_path_12	223686	0.4836
QPacBio.all_path_1	95545	0.4836
QPacBio.all_path_1	95699	0.4836
QPacBio.all_path_34	222620	0.4836
QPacBio.all_path_70	222423	0.4836
QPacBio.all_path_753	97130	0.4836
QPacBio.all_path_70	97800	0.4836
QPacBio.all_path_698	98606	0.4836
QPacBio.all_path_1	220484	0.4836
QPacBio.all_path_212	99603	0.4836
QPacBio.all_path_37	100059	0.4836
QPacBio.all_path_147	100655	0.4836
QPacBio.all_path_34	218442	0.4836
QPacBio.all_path_97	216503	0.4836
QPacBio.all_path_70	85327	0.4836
QPacBio.all_path_37	234374	0.4836
QPacBio.all_path_12	85415	0.4836
QPacBio.all_path_34	85838	0.4836
QPacBio.all_path_34	85841	0.4836
QPacBio.all_path_698	85923	0.4836
QPacBio.all_path_698	85933	0.4836
QPacBio.all_path_698	85947	0.4836
QPacBio.all_path_147	86292	0.4836
QPacBio.all_path_147	86334	0.4836
QPacBio.all_path_147	86342	0.4836
QPacBio.all_path_147	86402	0.4836
QPacBio.all_path_12	86562	0.4836
QPacBio.all_path_212	86755	0.4836
QPacBio.all_path_97	86972	0.4836
QPacBio.all_path_212	87749	0.4836
QPacBio.all_path_147	230148	0.4836
QPacBio.all_path_12	230111	0.4836
QPacBio.all_path_12	230053	0.4836
QPacBio.all_path_12	230036	0.4836
QPacBio.all_path_1	481892	0.4836
QPacBio.all_path_37	18693	0.4836
QPacBio.all_path_698	90267	0.4836
QPacBio.all_path_698	90270	0.4836
QPacBio.all_path_37	21236	0.4836
QPacBio.all_path_34	271081	0.4836
QPacBio.all_path_1	593496	0.4836
QPacBio.all_path_753	61711	0.4836
QPacBio.all_path_37	62682	0.4836
QPacBio.all_path_37	269007	0.4836
QPacBio.all_path_70	63131	0.4836
QPacBio.all_path_34	267744	0.4836
QPacBio.all_path_753	63632	0.4836
QPacBio.all_path_698	65121	0.4836
QPacBio.all_path_548	65288	0.4836
QPacBio.all_path_548	65401	0.4836
QPacBio.all_path_698	65712	0.4836
QPacBio.all_path_753	65930	0.4836
QPacBio.all_path_212	66113	0.4836
QPacBio.all_path_1586	10237	0.4836
QPacBio.all_path_70	259927	0.4836
QPacBio.all_path_70	259925	0.4836
QPacBio.all_path_70	259914	0.4836
QPacBio.all_path_70	259911	0.4836
QPacBio.all_path_2235	10115	0.4836
QPacBio.all_path_212	67857	0.4836
QPacBio.all_path_12	68449	0.4836
QPacBio.all_path_1	281302	0.4836
QPacBio.all_path_753	54308	0.4836
QPacBio.all_path_753	54544	0.4836
QPacBio.all_path_37	280854	0.4836
QPacBio.all_path_580	54688	0.4836
QPacBio.all_path_12	11125	0.4836
QPacBio.all_path_12	280022	0.4836
QPacBio.all_path_12	279964	0.4836
QPacBio.all_path_12	279935	0.4836
QPacBio.all_path_12	55621	0.4836
QPacBio.all_path_1	56473	0.4836
QPacBio.all_path_37	56527	0.4836
QPacBio.all_path_580	57514	0.4836
QPacBio.all_path_34	276653	0.4836
QPacBio.all_path_34	276645	0.4836
QPacBio.all_path_34	276634	0.4836
QPacBio.all_path_485	58049	0.4836
QPacBio.all_path_37	276262	0.4836
QPacBio.all_path_147	58685	0.4836
QPacBio.all_path_37	274600	0.4836
QPacBio.all_path_37	274591	0.4836
QPacBio.all_path_12	274149	0.4836
QPacBio.all_path_2499	10783	0.4836
QPacBio.all_path_580	59990	0.4836
QPacBio.all_path_12	249312	0.4836
QPacBio.all_path_147	74773	0.4836
QPacBio.all_path_147	74810	0.4836
QPacBio.all_path_753	74891	0.4836
QPacBio.all_path_753	74919	0.4836
QPacBio.all_path_1	248868	0.4836
QPacBio.all_path_12	248585	0.4836
QPacBio.all_path_580	75451	0.4836
QPacBio.all_path_548	75673	0.4836
QPacBio.all_path_548	75856	0.4836
QPacBio.all_path_548	75864	0.4836
QPacBio.all_path_1	611737	0.4836
QPacBio.all_path_147	75928	0.4836
QPacBio.all_path_34	247664	0.4836
QPacBio.all_path_580	75979	0.4836
QPacBio.all_path_548	76012	0.4836
QPacBio.all_path_548	76029	0.4836
QPacBio.all_path_548	76030	0.4836
QPacBio.all_path_580	76074	0.4836
QPacBio.all_path_548	76311	0.4836
QPacBio.all_path_580	76427	0.4836
QPacBio.all_path_580	76430	0.4836
QPacBio.all_path_2235	9284	0.4836
QPacBio.all_path_97	20697	0.4836
QPacBio.all_path_37	68534	0.4836
QPacBio.all_path_37	68535	0.4836
QPacBio.all_path_698	68614	0.4836
QPacBio.all_path_698	68794	0.4836
QPacBio.all_path_698	68837	0.4836
QPacBio.all_path_698	68838	0.4836
QPacBio.all_path_37	255881	0.4836
QPacBio.all_path_37	255413	0.4836
QPacBio.all_path_37	255386	0.4836
QPacBio.all_path_37	255009	0.4836
QPacBio.all_path_753	70241	0.4836
QPacBio.all_path_212	71421	0.4836
QPacBio.all_path_212	71449	0.4836
QPacBio.all_path_37	253262	0.4836
QPacBio.all_path_1397	9712	0.4836
QPacBio.all_path_34	251730	0.4836
QPacBio.all_path_212	72796	0.4836
QPacBio.all_path_70	15287	0.4836
QPacBio.all_path_698	73945	0.4836
QPacBio.all_path_1586	9534	0.4836
QPacBio.all_path_753	74144	0.4836
QPacBio.all_path_698	74436	0.4836
QPacBio.all_path_147	74663	0.4836
QPacBio.all_path_485	132902	0.4836
QPacBio.all_path_147	182626	0.4836
QPacBio.all_path_212	141043	0.4836
QPacBio.all_path_70	184705	0.4836
QPacBio.all_path_147	196538	0.4836
QPacBio.all_path_12	184530	0.4836
QPacBio.all_path_1	136413	0.4836
QPacBio.all_path_12	187418	0.4836
QPacBio.all_path_12	131214	0.4836
QPacBio.all_path_1	187608	0.4836
QPacBio.all_path_147	175146	0.4836
QPacBio.all_path_97	188171	0.4836
QPacBio.all_path_12	154860	0.4836
QPacBio.all_path_147	175142	0.4836
QPacBio.all_path_147	149124	0.4836
QPacBio.all_path_147	188492	0.4836
QPacBio.all_path_485	130481	0.4836
QPacBio.all_path_37	195412	0.4836
QPacBio.all_path_12	158131	0.4836
QPacBio.all_path_212	182889	0.4836
QPacBio.all_path_485	138495	0.4836
QPacBio.all_path_147	149047	0.4836
QPacBio.all_path_12	2275	0.4836
QPacBio.all_path_97	143747	0.4836
[truncated: 160,245 more rows]

## Sheet: Figure 1B&C #2
Contigs within the Alba locus identified via bulk segregant analysis
QPacBio.all_path_1
QPacBio.all_path_12
QPacBio.all_path_1371
QPacBio.all_path_1397
QPacBio.all_path_147
QPacBio.all_path_1586
QPacBio.all_path_1785
QPacBio.all_path_212
QPacBio.all_path_2235
QPacBio.all_path_2499
QPacBio.all_path_34
QPacBio.all_path_37
QPacBio.all_path_485
QPacBio.all_path_548
QPacBio.all_path_580
QPacBio.all_path_698
QPacBio.all_path_70
QPacBio.all_path_753
QPacBio.all_path_97

## Sheet: Figure 4 A
Recently eclosed adult abdominal lipid stores
Summary Statistics
Treatment	Morph	n	Weight corrected total lipids mean	SD	SE	CI
Cold	Alba	21	0.544938	0.230363	0.0502693	0.10486
Cold	orange	11	0.346195	0.0966415	0.0291385	0.0649247
Hot	Alba	14	0.654228	0.315561	0.0843371	0.182199
Hot	orange	11	0.575202	0.274771	0.0828465	0.184594
Data
Morph	treatment	abdomen_weight_g	abdomen_weight_mg	Sex	diglycerides_mol%	cholesterol_mol%	triglycerides_mol%	cholesterol_esters_mol%	diglycerides_pmol	diglycerides_nmol	cholesterol_pmol	cholesterol_nmol	triglycerides_pmol	triglycerides_nmol	cholesterol_esters_pmol	cholesterol_esters_nmol	diglycerides_ng	cholesterol_ng	triglycerides_ng	cholesterol_esters_ng	total_lipid_ng	total_lipid_abdomen_nmol	relative_lipid_content	weight_cor_storage_lipid	weight_cor_mobilized_lipid	weight_cor_diglyceride	weight_cor_cholesterol_ester	weight_cor_cholesterol	weight_cor_triglyceride	weight_cor_total_neutral_lipid_content_nmol mg -1
Alba	Cold	0.058	58	female	50.8	6.2	24	19	15178	15.2	1850.7	1.9	7164.8	7.2	5685	5.7	16804.7	715.6	6344	3690	27554.3	29.9	1.19	0.1569	0.36034	0.26207	0.09828	0.03276	0.12414	0.51725
Alba	Cold	0.0362	36.2	female	38.9	14.3	21.7	25.1	4064	4.1	1492.8	1.5	2264.2	2.3	2624.4	2.6	4499.6	577.2	2004.8	1703.5	8785	10.4	0.61	0.10497	0.18508	0.11326	0.07182	0.04144	0.06354	0.29006
Alba	Cold	0.0681	68.1	female		4.1	34.3	13.5	21529.4	21.5	1823.9	1.8	15315.6	15.3	6046.3	6	23836.9	705.2	13560.9	3924.6	42027.6	44.7	1.54	0.2511	0.40382	0.31571	0.08811	0.02643	0.22467	0.65492
Alba	Cold	0.0518	51.8	female	52.4	4.1	25	18.4	19623.6	19.6	1541.1	1.5	9358.5	9.4	6902.5	6.9	21726.8	595.9	8286.3	4480.3	35089.2	37.4	1.69	0.21042	0.51158	0.37838	0.1332	0.02896	0.18147	0.72201
Alba	Cold	0.0693	69.3	female	32.5	2	53	12.5	19785.2	19.8	1228.7	1.2	32257	32.3	7598.7	7.6	20536.6	475.1	28561.3	4932.2	54505.1	60.9	1.97	0.48341	0.39538	0.28571	0.10967	0.01732	0.46609	0.87879
Alba	Cold	0.0732	73.2	female	54	2.4	34.6	9	39250.3	39.3	1722.9	1.7	25187.1	25.2	6532.8	6.5	43457	666.2	22301.4	4240.3	70664.9	72.7	2.41	0.36749	0.62568	0.53689	0.0888	0.02322	0.34426	0.99317
Alba	Cold	0.0817	81.7	female	29.5	4.4	48.6	17.5	8944.2	8.9	1347.8	1.3	14767.8	14.8	5307	5.3	9283.8	521.1	13075.9	3444.7	26325.5	30.4	0.81	0.19706	0.17381	0.10894	0.06487	0.01591	0.18115	0.37087
Alba	Cold	0.0462	46.2	female	42.3	3.8	43.4	10.5	19714.1	19.7	1777.8	1.8	20228.9	20.2	4891	4.9	21827	687.4	17911.3	3174.6	43600.2	46.6	2.36	0.47619	0.53247	0.42641	0.10606	0.03896	0.43723	1.00866
Alba	Cold	0.0571	57.1	female	34.8	4.9	36.8	23.5	7195.1	7.2	1005.9	1	7598.1	7.6	4850	4.8	7468.3	388.9	6727.6	3148	17732.8	20.6	0.78	0.15061	0.21016	0.12609	0.08406	0.01751	0.1331	0.36076
Alba	Cold	0.0729	72.9	female	36.8	4.6	43.2	15.4	13131	13.1	1627.7	1.6	15393.5	15.4	5500.1	5.5	13629.7	629.4	13629.8	3570	31458.9	35.7	1.08	0.2332	0.25514	0.1797	0.07545	0.02195	0.21125	0.48835
Alba	Cold	0.0471	47.1	female	23.1	12.3	10.5	54.1	2663.7	2.7	1422.7	1.4	1208.9	1.2	6251.6	6.3	2949.2	550.1	1070.4	4057.8	8627.4	11.5	0.46	0.0552	0.19108	0.05732	0.13376	0.02972	0.02548	0.24628
Alba	Cold	0.0568	56.8	female	26.9	6.4	38.3	28.4	7788.8	7.8	1852.9	1.9	11088.3	11.1	8210.4	8.2	8084.6	716.4	9817.9	5329.2	23948.2	28.9	1.05	0.22887	0.28169	0.13732	0.14437	0.03345	0.19542	0.51056
Alba	Cold	0.0511	51.1	female	34.3	4.2		16.7	12657.2	12.7	1554.2	1.6	16534.7	16.5	6185.9	6.2	14013.8	600.9	14640.4	4015.1	33270.2	36.9	1.63	0.35421	0.36986	0.24853	0.12133	0.03131	0.3229	0.72407
Alba	Cold	0.0741	74.1	female	56.9	8.7	6	28.4	12518.1	12.5	1918	1.9	1324.6	1.3	6251.6	6.3	13859.7	741.6	1172.8	4057.8	19831.9	22	0.67	0.04318	0.25371	0.16869	0.08502	0.02564	0.01754	0.29689
Alba	Cold	0.0728	72.8	female	26.5	6.6	34.8	32.1	7601.6	7.6	1904.2	1.9	9962.6	10	9183.5	9.2	7890.3	736.3	8821.1	5960.8	23408.5	28.7	0.8	0.16346	0.23077	0.1044	0.12637	0.0261	0.13736	0.39423
Alba	Cold	0.0866	86.6	female		5.8	61.9	21.9	3006.6	3	1684.9	1.7	17892.9	17.9	6341.8	6.3	3120.8	651.5	15842.9	4116.4	23731.5	28.9	0.69	0.22633	0.10739	0.03464	0.07275	0.01963	0.2067	0.33372
Alba	Cold	0.0432	43.2	female	53.5	4.2	27.1	15.1	18594.3	18.6	1473.3	1.5	9422.7	9.4	5243.6	5.2	20587.2	569.6	8343.1	3403.5	32903.5	34.7	1.9	0.25231	0.55093	0.43056	0.12037	0.03472	0.21759	0.80324
Alba	Cold	0.0627	62.7	female	36.6	5.1		22.7	11897.9	11.9	1648.4	1.6	11565.3	11.6	7392.5	7.4	12349.7	637.3	10240.2	4798.3	28025.7	32.5	1.12	0.21053	0.30781	0.18979	0.11802	0.02552	0.18501	0.51834
Alba	Cold	0.0703	70.3	female	40.3	5.6	34.7	19.5	14116.3	14.1	1951.2	2	12166.2	12.2	6821.3	6.8	14652.4	754.4	10772.3	4427.6	30606.7	35.1	1.09	0.20199	0.2973	0.20057	0.09673	0.02845	0.17354	0.49929
Alba	Cold	0.0567	56.7	female	38.3	8.2	29.2	24.3	9912.9	9.9	2135.9	2.1	7569.7	7.6	6283	6.3	10975.3	825.9	6702.5	4078.2	22581.8	25.9	1	0.17108	0.28571	0.1746	0.11111	0.03704	0.13404	0.45679
orange	Cold	0.0792	79.2	female	29.2	7		18.2	8786.4	8.8	2116.7	2.1	13755.9	13.8	5469.9	5.5	9728	818.4	12179.9	3550.4	26276.8	30.1	0.83	0.20076	0.18056	0.11111	0.06944	0.02652	0.17424	0.38131
orange	Cold	0.0348	34.8	female	30.8	14.5	25.2	29.5	3091.8	3.1	1453.5	1.5	2526.8	2.5	2957.3	3	3423.2	562	2237.3	1919.5	8142.1	10	0.58	0.11494	0.17529	0.08908	0.08621	0.0431	0.07184	0.29023
orange	Cold	0.0629	62.9	female	39.4	8.4	35.9	16.3	10029.9	10	2150.1	2.2	9135.1	9.1	4144.1	4.1	11104.9	831.4	8088.5	2689.9	22714.6	25.5	0.9	0.17965	0.22417	0.15898	0.06518	0.03498	0.14467	0.40381
orange	Cold	0.084	84	female	29.4	5.6	55.1	9.9	8974.1	9	1716.1	1.7	16787.1	16.8	3006.8	3	9935.9	663.5	14863.8	1951.7	27414.9	30.5	0.82	0.22024	0.14286	0.10714	0.03571	0.02024	0.2	0.36309
Alba	Cold	0.057	57	female	35.9	7.4	36.6	20.1	7684	7.7	1588.6	1.6	7848.8	7.8	4309.5	4.3	8507.6	614.2	6949.6	2797.2	18868.7	21.4	0.83	0.16491	0.21053	0.13509	0.07544	0.02807	0.13684	0.37544
orange	Cold	0.0719	71.9	female	26.9	6.4	52.3	14.4	9583.1	9.6	2282.1	2.3	18583.8	18.6	5115.7	5.1	10610.2	882.4	16454.6	3320.5	31267.7	35.6	1.09	0.29068	0.20445	0.13352	0.07093	0.03199	0.25869	0.49513
orange	Cold	0.0921	92.1	female	46.5	5.4	28.2	19.9	16219.3	16.2	1869.9	1.9	9824.3	9.8	6942.2	6.9	17957.7	723	8698.7	4506.1	31885.4	34.9	0.87	0.12704	0.25081	0.1759	0.07492	0.02063	0.10641	0.37786
orange	Cold	0.088	88	female	34	5.9	43.4	16.8	12727.7	12.7	2209.7	2.2	16241.4	16.2	6278.7	6.3	14091.8	854.4	14380.6	4075.4	33402.2	37.5	0.95	0.20909	0.21591	0.14432	0.07159	0.025	0.18409	0.425
orange	Cold	0.052	52	female	32.4	8.7	26.6	32.3	6302.5	6.3	1683.8	1.7	5183.1	5.2	6284.6	6.3	6978	651	4589.3	4079.2	16297.5	19.5	0.78	0.13269	0.24231	0.12115	0.12115	0.03269	0.1	0.37499
orange	Cold	0.0869	86.9	female	36.6	15.4	6.1	41.9	4136.6	4.1	1741.9	1.7	695.1	0.7	4732.3	4.7	4579.9	673.5	615.5	3071.7	8940.6	11.3	0.26	0.02762	0.10127	0.04718	0.05409	0.01956	0.00806	0.12889
orange	Cold	0.0761	76.1	female	21.9	9.5	45.9	22.6	4564	4.6	1982.7	2	9540.8	9.5	4710.3	4.7	5053.2	766.6	8447.7	3057.3	17324.8	20.8	0.57	0.15112	0.12221	0.06045	0.06176	0.02628	0.12484	0.27333
orange	Cold	0.0601	60.1	female		8.4	42.6	27.7	3783.1	3.8	1482.3	1.5	7528.8	7.5	4892.9	4.9	4188.5	573.1	6666.2	3175.9	14603.7	17.7	0.61	0.14975	0.14476	0.06323	0.08153	0.02496	0.12479	0.29451
Alba	Hot	0.0217	21.7	female		18.4	15.6	66.1		0	986.8	1	837.7	0.8	3552.3	3.6		381.6	741.7	2305.7	3429	5.4	0.4	0.08295	0.1659	0	0.1659	0.04608	0.03687	0.24885
Alba	Hot	0.0398	39.8	female	20.5	6.6	53.1	19.8	3755.2	3.8	1215.9	1.2	9712.3	9.7	3618.2	3.6	2078.8	470.1	8599.6	2348.5	13497.1	18.3	0.85	0.27387	0.18593	0.09548	0.09045	0.03015	0.24372	0.4598
Alba	Hot	0.0331	33.1	female	24.5	3.7	56.5	15.2	9820.8	9.8	1495.5	1.5	22638.2	22.6	6090.2	6.1	5436.7	578.2	20044.6	3953	30012.5	40	2.27	0.7281	0.48036	0.29607	0.18429	0.04532	0.68278	1.20846
Alba	Hot	0.0191	19.1	female	0	25.1	10	64.9		0	886.8	0.9	353.8	0.4	2294.5	2.3		342.9	313.2	1489.3	2145.4	3.5	0.28	0.06806	0.12042	0	0.12042	0.04712	0.02094	0.18848
Alba	Hot	0.0436	43.6	female	21.9	2.7	67	8.4	8325.3	8.3	1044	1	25464.3	25.5	3183.4	3.2	4608.8	403.7	22546.9	2066.3	29625.6	38	1.7	0.6078	0.26376	0.19037	0.07339	0.02294	0.58486	0.87156
Alba	Hot	0.0305	30.5	female	10.9	5.9	68.1	15.1	1682.5	1.7	921.9	0.9	10560.6	10.6	2334.8	2.3	931.4	356.4	9350.7	1515.4	12154	15.5	1	0.37705	0.13115	0.05574	0.07541	0.02951	0.34754	0.5082
Alba	Hot	0.0314	31.4	female	14.6	3.8	71.8	9.8	3924.8	3.9	1022.4	1	19344.6	19.3	2639.8	2.6	2172.7	395.3	17128.3	1713.5	21409.8	26.9	1.7	0.6465	0.20701	0.1242	0.0828	0.03185	0.61465	0.8535
Alba	Hot	0.0194	19.4	female	31	9.4	34.6	25	2565.8	2.6	776.2	0.8	2858	2.9	2069.2	2.1	1420.4	300.1	2530.6	1343.1	5594.2	8.3	0.72	0.19072	0.24227	0.13402	0.10825	0.04124	0.14948	0.43299
Alba	Hot	0.0353	35.3	female	12.5	4	72	11.5	3734.4	3.7	1209	1.2	21533	21.5	3436.3	3.4	2067.3	467.5	19066	2230.5	23831.2	29.9	1.69	0.64306	0.20113	0.10482	0.09632	0.03399	0.60907	0.8442
Alba	Hot	0.0351	35.1	female	27.7	7		10.1	4475.8	4.5	1132.4	1.1	8911.1	8.9	1632.5	1.6	2477.8	437.8	7890.2	1059.6	11865.4	16.2	0.85	0.2849	0.17379	0.12821	0.04558	0.03134	0.25356	0.45869
Alba	Hot	0.0415	41.5	female	17	2.6	73.3	7.1	8200.8	8.2	1230.2	1.2	35340.4	35.3	3432.6	3.4	4539.8	475.6	31291.5	2228.1	38535	48.2	2.32	0.87952	0.27952	0.19759	0.08193	0.02892	0.8506	1.15904
Alba	Hot	0.0401	40.1	female	17.6	6.1	60.3	16.1	2895.9	2.9	1001.3	1	9923.8	9.9	2644	2.6	1603.1	387.2	8786.9	1716.2	12493.3	16.5	0.78	0.27182	0.13716	0.07232	0.06484	0.02494	0.24688	0.40898
orange	Hot	0.032	32	female	23.1	18.2	26.7	32	2888.3	2.9	2284.1	2.3	3337.9	3.3	4009.4	4	2998	883.2	2955.5	2602.5	9439.1	12.5	0.74	0.175	0.21563	0.09063	0.125	0.07188	0.10313	0.39064
orange	Hot	0.027	27	female	18.2	22.6	6	53.2	1045.7	1	1294.6	1.3	346.9	0.3	3051.8	3.1	1085.4	500.6	307.2	1980.9	3874	5.7	0.36	0.05926	0.15185	0.03704	0.11481	0.04815	0.01111	0.21111
orange	Hot	0.0289	28.9	female	15.5	16.4	25.6	42.5	2477.8	2.5	2627.8	2.6	4096.1	4.1	6808	6.8	2571.9	1016	3626.8	4418.9	11633.6	16	1.01	0.23183	0.3218	0.08651	0.23529	0.08997	0.14187	0.55364
orange	Hot	0.0348	34.8	female	29.3	14.6	31.8	24.4	4688.7	4.7	2332.6	2.3	5096.6	5.1	3907.9	3.9	4866.8	901.9	4512.7	2536.5	12817.9	16	0.92	0.21264	0.24713	0.13506	0.11207	0.06609	0.14655	0.45977
orange	Hot	0.0481	48.1	female	17.5	6.5	58.7	17.3	9203.2	9.2	3404.4	3.4	30792.9	30.8	9067.1	9.1	9552.7	1316.3	27264.9	5885.3	44019.3	52.5	2.29	0.71102	0.38046	0.19127	0.18919	0.07069	0.64033	1.09148
orange	Hot	0.0423	42.3	female	24.1	11.8	34.8	29.3	5940	5.9	2904.7	2.9	8578.3	8.6	7232.6	7.2	6165.6	1123.1	7595.5	4694.5	19578.7	24.7	1.16	0.27187	0.30969	0.13948	0.17021	0.06856	0.20331	0.58156
orange	Hot	0.0325	32.5	female		13.1	38.1	22.8	5583.8	5.6	2798.1	2.8	8165.9	8.2	4888.1	4.9	5795.9	1081.9	7230.3	3172.7	17280.8	21.4	1.33	0.33846	0.32308	0.17231	0.15077	0.08615	0.25231	0.66154
orange	Hot	0.0364	36.4	female	18.8	7.5	55.8	18	6792.5	6.8	2713.7	2.7	20206.1	20.2	6509.4	6.5	7050.5	1049.3	17891.1	4225.1	30216	36.2	2.08	0.62912	0.36538	0.18681	0.17857	0.07418	0.55495	0.99451
orange	Hot	0.0331	33.1	female	16	10.6		22.9	3483.2	3.5	2307.2	2.3	11017.9	11	4993.4	5	3615.5	892.1	9755.6	3241.1	17504.3	21.8	1.32	0.40181	0.2568	0.10574	0.15106	0.06949	0.33233	0.65862
orange	Hot	0.0561	56.1	female	27.6	9.7	39.1	23.7	3825.2	3.8	1343.9	1.3	5416.2	5.4	3282.9	3.3	3970.5	519.6	4795.6	2130.8	11416.6	13.9	0.51	0.11943	0.12656	0.06774	0.05882	0.02317	0.09626	0.24599
Alba	Hot	0.0403	40.3	female	10.4	7.8	64	17.8	3218.2	3.2	2421.5	2.4	19827.5	19.8	5501.5	5.5	3340.4	936.3	17555.9	3570.9	25403.5	31	1.58	0.55087	0.21588	0.0794	0.13648	0.05955	0.49132	0.76675
Alba	Hot	0.0831	83.1	female	29.9	5.5	49.7	14.8	18624	18.6	3437.5	3.4	30981.8	31	9250.1	9.3	19331.3	1329.1	27432.2	6004.1	54096.7	62.3	1.63	0.41396	0.33574	0.22383	0.11191	0.04091	0.37304	0.74969
orange	Hot	0.0462	46.2	female	6.3	4.4	73.4	15.9	1382.8	1.4	978.3	1	16175.4	16.2	3506.4	3.5	1435.3	378.3	14322.2	2275.9	18411.7	22	1	0.37229	0.10606	0.0303	0.07576	0.02165	0.35065	0.47836

## Sheet: Figure 4 B
Differential expression results from EdgeR comparing morph abdominal tissue
Transcript ID	logFC	logCPM	PValue	FDR
evgtrinloc95809c1t2	-8.70654	-0.0593498	2.88572e-10	3.53869e-06
evgtrinloc103696c2t10	4.18396	2.49425	5.66055e-10	3.53869e-06
evgtrinloc104363c0t2	-8.12276	-0.591751	4.51069e-09	1.87991e-05
evgtrinloc31272c0t1	-6.00442	4.44896	8.18071e-09	2.55708e-05
evgtrinloc29394c0t1	2.15314	5.40783	3.16134e-08	7.34995e-05
evgtrinloc78421c0t1	-7.56672	-1.07483	4.07558e-08	7.34995e-05
evgtrinloc78345c0t1	6.28071	-0.262088	4.11499e-08	7.34995e-05
evgtrinloc99217c2t7	3.40656	3.07311	1.65678e-07	0.000246204
evgtrinloc95975c1t13	2.49301	4.0903	1.77224e-07	0.000246204
evgtrinloc96041c1t2	3.98005	1.55148	2.34208e-07	0.000289555
evgtrinloc85449c0t2	2.26453	5.99294	2.70873e-07	0.000289555
evgtrinloc95617c1t5	3.57872	2.45013	2.77906e-07	0.000289555
evgtrinloc107465c0t1	7.45245	-1.21056	4.91519e-07	0.000472728
evgtrinloc95995c0t2	1.67099	6.23688	6.88181e-07	0.000614595
evgtrinloc100863c1t18	4.76772	2.93329	7.94435e-07	0.000662188
evgtrinloc103628c0t7	2.74323	4.78497	1.53007e-06	0.00119565
evgtrinloc71784c0t1	-2.45728	7.86229	3.44986e-06	0.00253727
evgtrinloc85878c0t1	4.11339	2.77296	4.82802e-06	0.00335359
evgtrinloc93647c0t4	3.11559	4.41035	5.85903e-06	0.00385555
evgtrinloc93540c0t3	-1.8693	9.24522	1.34271e-05	0.00806496
evgtrinloc95679c0t4	-4.67051	1.03523	1.3958e-05	0.00806496
evgtrinloc91343c0t1	1.60358	6.09251	1.48526e-05	0.00806496
evgtrinloc94696c0t10	2.19104	3.63572	1.57361e-05	0.00806496
evgtrinloc82208c0t2	2.82749	6.92954	1.59667e-05	0.00806496
evgtrinloc88449c0t1	3.17602	2.97437	1.61804e-05	0.00806496
evgtrinloc97754c0t1	-4.79055	-0.246341	1.67711e-05	0.00806496
evgtrinloc83267c0t1	1.64866	4.51117	2.1504e-05	0.0098985
evgtrinloc99481c0t1	1.53619	6.20898	2.21673e-05	0.0098985
evgtrinloc86207c0t1	-2.04198	6.78681	2.82613e-05	0.0118048
evgtrinloc52597c0t1	6.64646	0.937313	2.83246e-05	0.0118048
evgtrinloc98720c0t3	4.21805	1.28799	3.03117e-05	0.0122254
evgtrinloc94446c0t1	-2.0589	9.8962	3.60295e-05	0.0140774
evgtrinloc92186c0t1	4.83328	0.38701	3.98738e-05	0.0146818
evgtrinloc93441c0t1	1.53544	6.61047	3.99249e-05	0.0146818
evgtrinloc101860c0t12	-1.79241	5.13677	4.6488e-05	0.0166069
evgtrinloc104991c0t2	3.36912	2.37778	6.03843e-05	0.0209718
evgtrinloc71053c0t1	-3.32834	7.59461	6.23154e-05	0.0210576
evgtrinloc100188c0t4	-4.72156	-0.358627	6.65231e-05	0.0218879
evgtrinloc93065c0t1	3.11484	4.78851	7.18216e-05	0.0230253
evgtrinloc101993c0t2	-3.05843	0.166511	8.2737e-05	0.0258615
evgtrinloc90275c0t1	3.1613	8.92993	9.39731e-05	0.0286572
evgtrinloc38603c0t1	-2.43673	3.77358	9.99406e-05	0.0297514
evgtrinloc97522c0t1	1.49898	4.82787	0.000108622	0.0315836
evgtrinloc91501c0t1	2.21574	6.99263	0.000115585	0.0328446
evgtrinloc94663c0t6	2.86204	1.62404	0.000130329	0.0361177
evgtrinloc99403c0t2	2.72031	1.49016	0.000132881	0.0361177
evgtrinloc99659c0t2	-1.93322	4.5316	0.000136084	0.0362012
evgtrinloc103435c0t2	-2.40876	5.6933	0.000187189	0.0487589
evgtrinloc101537c0t10	4.96603	2.47947	0.000194344	0.0495895
evgtrinloc102788c0t3	-2.76861	1.1407	0.000219338	0.0548477
evgtrinloc71922c0t1	1.94487	4.8769	0.000224192	0.0549623
evgtrinloc98067c0t1	5.14411	5.04868	0.000233103	0.0560478
evgtrinloc103399c0t6	-2.25208	4.50278	0.000241693	0.0567052
evgtrinloc102226c1t7	3.43868	3.33943	0.000244908	0.0567052
evgtrinloc76551c0t1	1.98654	3.49975	0.000253386	0.0576014
evgtrinloc70849c0t1	-2.5941	0.444545	0.000331689	0.0737214
evgtrinloc101714c0t3	4.8586	0.775012	0.000336089	0.0737214
evgtrinloc96915c0t1	3.12935	1.41721	0.000371666	0.0793788
evgtrinloc93540c0t2	-1.89399	10.0736	0.000378622	0.0793788
evgtrinloc102911c0t2	-1.47096	5.5244	0.000387735	0.0793788
evgtrinloc91507c0t1	1.2249	6.61294	0.000389501	0.0793788
evgtrinloc101442c0t1	-1.74049	7.7091	0.000393625	0.0793788
evgtrinloc100468c0t1	1.79239	4.90342	0.000401513	0.0796845
evgtrinloc104181c0t1	-1.972	4.47767	0.000418643	0.0817859
evgtrinloc94535c1t1	1.72288	4.25749	0.000444942	0.0854434
evgtrinloc97670c0t1	1.09915	6.56302	0.000451033	0.0854434
evgtrinloc100027c0t10	2.52826	1.57911	0.000469168	0.0862582
evgtrinloc51793c0t1	1.65333	7.59419	0.000470735	0.0862582
evgtrinloc96134c0t1	-4.48089	0.252871	0.000476031	0.0862582
evgtrinloc95725c0t1	-3.42795	4.04078	0.000484438	0.0865275
evgtrinloc104847c0t5	1.06746	6.65743	0.000511916	0.089013
evgtrinloc97978c0t1	2.59737	1.23331	0.000512592	0.089013
evgtrinloc82357c1t1	2.00653	6.38594	0.00054245	0.0929076
evgtrinloc95199c0t3	2.99951	3.71997	0.00057322	0.0962443
evgtrinloc76745c0t1	2.70469	1.37082	0.000581823	0.0962443
evgtrinloc103042c0t9	-2.45821	3.51965	0.000585025	0.0962443
evgtrinloc97801c0t1	1.51807	8.31521	0.000611373	0.0992727
evgtrinloc104455c0t1	-3.43679	5.04897	0.000648718	0.103864
evgtrinloc103438c1t3	2.26318	5.31978	0.000662071	0.103864
evgtrinloc85495c0t1	1.1406	6.12851	0.00066457	0.103864
evgtrinloc93449c0t1	1.34538	8.83317	0.000675933	0.104336
evgtrinloc93846c0t1	5.32162	6.9294	0.000685421	0.10451
evgtrinloc92272c0t1	2.40788	4.0548	0.000707142	0.105543
evgtrinloc99795c0t4	1.20926	7.31355	0.000715287	0.105543
evgtrinloc104111c0t3	2.50712	4.01608	0.000725423	0.105543
evgtrinloc88455c0t1	1.84833	7.24919	0.000725958	0.105543
evgtrinloc31060c0t1	1.25738	5.48763	0.00075117	0.106748
evgtrinloc89221c0t1	-2.80593	0.706439	0.000751326	0.106748
evgtrinloc99784c0t8	1.26616	6.35513	0.000792434	0.11008
evgtrinloc72207c0t1	1.47202	4.37988	0.000799797	0.11008
evgtrinloc102836c0t8	-1.44243	6.03456	0.000802328	0.11008
evgtrinloc90618c0t3	3.1613	-0.739771	0.000822655	0.11008
evgtrinloc91526c1t1	1.97224	7.66752	0.000826214	0.11008
evgtrinloc89160c0t2	-1.91474	4.3952	0.000835	0.11008
evgtrinloc98770c1t5	-3.54089	-0.532959	0.000836405	0.11008
evgtrinloc98270c0t8	2.28272	2.50473	0.000846247	0.110215
evgtrinloc94946c0t1	2.61932	4.8935	0.000876277	0.112949
evgtrinloc76228c0t1	1.42091	8.91588	0.000898893	0.114238
evgtrinloc102156c0t2	-1.99413	4.38914	0.000906094	0.114238
evgtrinloc102292c0t3	-2.37536	0.619664	0.000935027	0.114238
evgtrinloc102463c1t1	1.33706	7.94612	0.000938886	0.114238
evgtrinloc100716c0t1	1.19643	5.94022	0.000939898	0.114238
evgtrinloc91728c0t1	-2.50016	2.2309	0.00094703	0.114238
evgtrinloc96297c0t1	1.58239	4.97719	0.000954501	0.114238
evgtrinloc103704c1t1	1.63956	12.0353	0.000965501	0.114238
evgtrinloc103720c0t2	-1.56214	5.51634	0.000971364	0.114238
evgtrinloc93594c0t1	-2.94384	4.89906	0.000977643	0.114238
evgtrinloc95525c0t1	2.30528	8.88188	0.00099258	0.114909
evgtrinloc91890c0t1	-1.84446	3.43904	0.00104093	0.118873
evgtrinloc102261c0t1	-1.33374	5.86492	0.0010495	0.118873
evgtrinloc99525c0t43	1.86218	4.3853	0.00105534	0.118873
evgtrinloc102581c0t2	-3.15557	0.28898	0.00106949	0.119391
evgtrinloc104893c0t2	-1.6496	5.80443	0.00108306	0.119836
evgtrinloc94126c0t4	-3.19148	0.498078	0.00112053	0.122895
evgtrinloc99133c0t2	1.4411	7.04829	0.0011349	0.123388
evgtrinloc82086c0t1	1.12639	5.64845	0.00118942	0.128201
evgtrinloc71354c0t1	1.12809	7.7073	0.00120882	0.129178
evgtrinloc93447c0t1	1.2762	6.11961	0.00131529	0.138868
evgtrinloc93519c0t1	-1.67442	4.31261	0.00132815	0.138868
evgtrinloc87154c0t1	2.26094	-0.0338812	0.00133282	0.138868
evgtrinloc96141c0t2	-2.29505	1.73361	0.0013762	0.142204
evgtrinloc95116c0t1	2.31225	7.60977	0.0013909	0.142544
evgtrinloc87893c0t1	2.52061	2.07521	0.00140417	0.142734
evgtrinloc88249c1t3	2.41314	1.66613	0.00144136	0.144751
evgtrinloc104482c1t2	1.17103	7.78696	0.00144717	0.144751
evgtrinloc89427c0t1	1.34112	5.73303	0.00148159	0.147004
evgtrinloc81326c0t1	3.32772	0.101745	0.0014932	0.147004
evgtrinloc98379c0t5	-2.0417	5.7609	0.00152493	0.147484
evgtrinloc103721c1t3	-1.51302	6.54457	0.00153001	0.147484
evgtrinloc99200c1t1	1.19188	8.96257	0.00154347	0.147484
evgtrinloc96579c0t4	-1.3326	4.64572	0.00154526	0.147484
evgtrinloc104336c1t1	-2.39874	4.36399	0.00157278	0.148973
evgtrinloc99228c0t4	2.80589	4.44865	0.00159004	0.149388
evgtrinloc97555c0t5	-3.74859	2.48636	0.0016011	0.149388
evgtrinloc81825c0t1	2.21987	5.52421	0.00163338	0.149388
evgtrinloc104154c0t1	-1.05193	6.1436	0.00164001	0.149388
evgtrinloc97196c2t2	-3.01482	0.92645	0.00164311	0.149388
evgtrinloc102407c0t5	3.84949	1.33664	0.00164885	0.149388
evgtrinloc98840c0t1	1.478	5.87675	0.00167208	0.150403
evgtrinloc96074c0t1	-5.43421	6.81105	0.00170384	0.1519
evgtrinloc100343c0t2	2.75649	2.49917	0.00171303	0.1519
evgtrinloc103615c0t1	1.08997	6.73155	0.0017279	0.15214
evgtrinloc96245c0t3	-4.41642	-0.0616187	0.00182118	0.157744
evgtrinloc99603c0t1	-3.26098	6.88668	0.00182299	0.157744
evgtrinloc99393c2t1	1.14588	6.76499	0.00183337	0.157744
evgtrinloc81720c0t1	-4.14942	5.06979	0.001842	0.157744
evgtrinloc95831c0t3	2.09909	1.64917	0.00185574	0.157839
evgtrinloc71099c0t1	1.08663	5.31398	0.00188471	0.15922
evgtrinloc81911c0t1	1.31775	5.96358	0.00190486	0.159842
evgtrinloc97277c0t60	3.30577	0.638162	0.00197381	0.163767
evgtrinloc93677c0t6	-2.5282	0.545565	0.00198237	0.163767
evgtrinloc52568c0t1	1.79456	2.50373	0.00199092	0.163767
evgtrinloc98801c1t1	-1.20602	7.45185	0.00201354	0.164544
evgtrinloc105037c0t1	1.14487	6.42399	0.00211165	0.170496
evgtrinloc99926c1t1	-2.58007	4.24663	0.00212469	0.170496
evgtrinloc94070c0t3	2.47658	1.79867	0.00213247	0.170496
evgtrinloc87426c0t1	0.970313	6.62327	0.00214092	0.170496
evgtrinloc104809c0t1	-2.03692	4.70979	0.00219304	0.173542
evgtrinloc96845c1t5	2.94996	3.49041	0.00222781	0.175185
evgtrinloc51798c0t1	1.06118	6.12775	0.00226885	0.177297
evgtrinloc101936c0t1	-2.14509	1.86315	0.00231627	0.179878
evgtrinloc71672c0t1	1.09926	6.01658	0.00233565	0.180263
evgtrinloc99718c2t1	2.66727	4.46563	0.00237918	0.180766
evgtrinloc98220c3t8	-4.31719	1.21107	0.00238364	0.180766
evgtrinloc101123c0t5	1.61191	5.85962	0.00238553	0.180766
evgtrinloc94711c1t1	1.29322	7.85	0.00242644	0.182757
evgtrinloc98780c1t1	2.12484	5.032	0.00244712	0.182829
evgtrinloc51679c0t1	1.09233	5.94577	0.00245663	0.182829
evgtrinloc87492c0t1	1.16172	8.62077	0.00247911	0.182913
evgtrinloc101059c0t1	-3.00417	1.0753	0.00248852	0.182913
evgtrinloc100368c1t2	-3.68664	0.303924	0.00250973	0.182913
evgtrinloc104548c0t1	-3.16503	1.92649	0.00252959	0.182913
evgtrinloc94062c0t1	-5.05603	5.62403	0.0025309	0.182913
evgtrinloc100458c0t2	3.14774	2.64963	0.00254832	0.183113
evgtrinloc82901c0t1	3.4911	-0.680688	0.00263489	0.188251
evgtrinloc51580c0t1	1.32419	4.96438	0.0027044	0.190102
evgtrinloc86593c0t2	1.0542	6.20873	0.00271055	0.190102
evgtrinloc32748c0t1	1.19318	5.58189	0.00271966	0.190102
evgtrinloc96924c2t1	1.1985	6.8102	0.0027423	0.190102
evgtrinloc91438c0t2	3.90092	1.87715	0.00274624	0.190102
evgtrinloc97482c2t3	2.15872	6.11208	0.00275394	0.190102
evgtrinloc82723c0t1	-2.39494	0.30432	0.00276722	0.190102
evgtrinloc83005c0t1	-2.85018	1.17185	0.00286147	0.195502
evgtrinloc92606c0t2	2.15147	5.75385	0.00288719	0.195728
evgtrinloc69341c0t1	3.1196	0.130362	0.0029054	0.195728
evgtrinloc89666c0t1	4.05009	-0.926191	0.00294434	0.195728
evgtrinloc71499c0t1	1.11803	9.02462	0.00296688	0.195728
evgtrinloc96017c0t1	1.40756	6.06883	0.00297799	0.195728
evgtrinloc71104c0t1	1.11369	6.70983	0.00297827	0.195728
evgtrinloc90153c0t1	1.21583	6.1342	0.00299746	0.195728
evgtrinloc91695c0t2	1.42389	6.04076	0.00301753	0.195728
evgtrinloc85836c0t1	1.17702	8.8424	0.00303222	0.195728
evgtrinloc94378c1t1	0.972193	5.99529	0.00303607	0.195728
evgtrinloc51398c0t1	8.70356	4.78163	0.00303698	0.195728
evgtrinloc82011c0t2	1.08511	6.52809	0.00306371	0.196328
evgtrinloc99671c0t6	3.12148	-0.133253	0.00307768	0.196328
evgtrinloc104865c0t22	-1.64208	4.01402	0.00311036	0.197405
evgtrinloc81767c0t2	1.03436	4.85621	0.00317585	0.200544
evgtrinloc93339c0t1	2.28622	0.143958	0.00320818	0.20104
evgtrinloc94486c0t1	1.12127	6.70796	0.00321587	0.20104
evgtrinloc99794c0t2	-2.2023	3.45542	0.00327758	0.203879
evgtrinloc98764c0t1	-2.83105	2.62956	0.0033201	0.20461
evgtrinloc92502c0t1	1.04704	6.82739	0.00333255	0.20461
evgtrinloc92419c0t1	1.55795	7.40708	0.00333843	0.20461
evgtrinloc98316c0t4	-2.76877	1.07207	0.00339458	0.206566
evgtrinloc100964c0t3	3.74939	2.61888	0.0034034	0.206566
evgtrinloc104187c0t4	-1.34413	4.56575	0.00342156	0.206665
evgtrinloc103737c0t2	-1.18828	6.50384	0.00346393	0.207647
evgtrinloc83063c0t1	1.42324	4.85926	0.00347103	0.207647
evgtrinloc88821c0t1	-2.3421	3.89412	0.00353362	0.210048
evgtrinloc82454c0t1	-2.7088	4.8908	0.00358497	0.210048
evgtrinloc71667c0t1	1.02807	5.93771	0.00359957	0.210048
evgtrinloc102423c1t1	-2.01161	3.19054	0.00362537	0.210048
evgtrinloc87931c0t1	1.08135	6.37561	0.00362942	0.210048
evgtrinloc93900c0t1	-4.13952	5.63997	0.0036554	0.210048
evgtrinloc93779c0t2	-2.24343	0.163621	0.00366239	0.210048
evgtrinloc96252c1t1	1.55132	4.01106	0.0036642	0.210048
evgtrinloc82074c0t1	1.24285	6.16568	0.00368846	0.210048
evgtrinloc71762c0t1	1.16662	6.32319	0.00369423	0.210048
evgtrinloc101032c0t3	2.16363	2.14477	0.00370001	0.210048
evgtrinloc101546c1t12	2.52371	1.11358	0.00372047	0.210048
evgtrinloc82275c0t1	1.48765	6.17822	0.0037417	0.210048
evgtrinloc97589c0t1	1.19662	4.94577	0.00374636	0.210048
evgtrinloc103987c10t1	1.66684	6.18103	0.00383361	0.213981
evgtrinloc104088c0t1	-1.53869	5.64291	0.003853	0.214107
evgtrinloc104624c0t7	-2.23932	4.20898	0.0038739	0.214227
evgtrinloc103461c1t6	-1.54918	6.7008	0.00388944	0.214227
evgtrinloc76249c0t1	2.445	7.09102	0.00391919	0.214645
evgtrinloc100568c1t25	2.26502	1.62384	0.00393135	0.214645
evgtrinloc100911c1t4	-2.13637	0.857432	0.00397642	0.215235
evgtrinloc104636c0t1	-1.57988	4.29522	0.0039766	0.215235
evgtrinloc89708c0t2	0.966929	6.2006	0.00400466	0.21582
evgtrinloc95094c0t1	1.2578	5.79737	0.00409793	0.218535
evgtrinloc97437c0t6	2.40195	5.34759	0.00410556	0.218535
evgtrinloc93575c0t1	-3.11724	3.22512	0.00410993	0.218535
evgtrinloc32760c0t1	2.05102	2.21211	0.00412494	0.218535
evgtrinloc96616c1t2	1.09807	6.24569	0.00414797	0.218828
evgtrinloc85796c1t1	-1.66317	11.0639	0.00418248	0.219719
evgtrinloc91469c0t1	1.07789	8.44226	0.00422208	0.219719
evgtrinloc32180c0t1	0.909477	7.14224	0.00423454	0.219719
evgtrinloc98171c3t1	1.82985	8.47304	0.00423517	0.219719
evgtrinloc31721c0t1	1.00597	6.73214	0.00428754	0.221255
evgtrinloc89764c0t1	1.7032	5.12766	0.00430203	0.221255
evgtrinloc95927c0t2	1.54952	6.2647	0.00432494	0.221255
evgtrinloc99209c0t1	0.937272	5.96257	0.00434984	0.221255
evgtrinloc76716c0t1	2.68193	6.13706	0.00435326	0.221255
evgtrinloc94716c0t1	-1.53584	3.80334	0.00442084	0.223781
evgtrinloc85092c0t1	1.71418	6.73416	0.00444704	0.224199
evgtrinloc96575c0t1	-4.84052	2.61101	0.00455021	0.227618
evgtrinloc95477c0t1	-3.12095	2.10046	0.00455754	0.227618
evgtrinloc98944c0t1	1.19959	6.35626	0.00456948	0.227618
evgtrinloc89851c0t1	3.25319	4.26691	0.00463803	0.229319
evgtrinloc95258c0t1	1.5736	7.05538	0.00464609	0.229319
evgtrinloc103587c0t1	-1.21978	4.57539	0.00465865	0.229319
evgtrinloc96139c0t1	0.977601	6.67254	0.00478722	0.233696
evgtrinloc98777c1t1	-2.07525	1.59098	0.00480346	0.233696
evgtrinloc71043c0t1	1.06178	6.60209	0.00480548	0.233696
evgtrinloc102016c0t7	3.86923	-0.529528	0.00482992	0.233696
evgtrinloc88290c0t1	1.10548	6.66215	0.00487277	0.233696
evgtrinloc96918c0t1	3.16006	4.20773	0.00487503	0.233696
evgtrinloc99295c0t1	-2.84657	5.85277	0.00489876	0.233696
evgtrinloc85624c0t1	1.00155	7.19624	0.0049014	0.233696
evgtrinloc101969c0t1	0.934987	5.52812	0.00491578	0.233696
evgtrinloc104726c0t6	-2.48313	5.7506	0.00493721	0.233825
evgtrinloc104387c0t1	-1.17789	6.87874	0.00496788	0.23439
evgtrinloc94650c0t4	-2.5487	-0.494174	0.00499307	0.234693
evgtrinloc82250c0t1	1.06613	8.86762	0.00506762	0.237305
evgtrinloc93618c0t1	0.976632	7.40059	0.00509174	0.237415
evgtrinloc99168c2t16	1.61326	1.02071	0.005124	0.237415
evgtrinloc95832c2t1	-7.01053	5.31055	0.00512693	0.237415
evgtrinloc101650c0t1	0.939671	5.06461	0.00516597	0.23834
evgtrinloc98104c0t1	-3.25916	4.38641	0.00521798	0.23964
evgtrinloc81978c0t1	1.15251	5.47681	0.00523981	0.23964
evgtrinloc102534c1t5	-2.43983	3.40734	0.00526598	0.23964
evgtrinloc89095c0t1	-2.61735	-0.238284	0.00528314	0.23964
evgtrinloc86196c0t1	-2.29163	1.64031	0.00528998	0.23964
evgtrinloc86655c0t1	1.14146	6.63884	0.00539462	0.240145
evgtrinloc100949c0t1	1.03197	5.29523	0.00539584	0.240145
evgtrinloc94949c0t1	1.58432	2.75563	0.00540227	0.240145
evgtrinloc76263c0t1	2.14524	4.67855	0.00541861	0.240145
evgtrinloc87496c0t2	1.56684	3.07057	0.00542031	0.240145
evgtrinloc96762c0t2	1.34822	3.81561	0.00543226	0.240145
evgtrinloc95717c0t1	0.809501	6.49588	0.00543557	0.240145
evgtrinloc71993c0t1	-2.90146	2.52247	0.00547778	0.241158
evgtrinloc88198c0t1	1.41343	6.31748	0.00553881	0.242989
evgtrinloc100698c0t2	2.0105	1.50565	0.00560511	0.245002
evgtrinloc89615c0t1	2.60844	3.82696	0.0056242	0.245002
evgtrinloc81805c0t3	2.98513	-1.22282	0.0056435	0.245002
evgtrinloc100896c0t5	2.28187	7.23768	0.00569901	0.245608
evgtrinloc100890c2t1	1.03467	7.7062	0.00571551	0.245608
evgtrinloc89151c0t1	-1.70051	1.73945	0.00571828	0.245608
evgtrinloc92471c0t5	1.09386	6.20872	0.00573603	0.245608
evgtrinloc100343c0t1	4.15899	2.45725	0.00575729	0.245677
evgtrinloc71736c0t1	1.33983	6.65744	0.00577975	0.245797
evgtrinloc88967c0t1	1.95852	1.05214	0.00583199	0.247052
evgtrinloc90779c0t1	0.898771	5.65617	0.00585318	0.247052
evgtrinloc87959c0t1	2.00186	2.61593	0.00588573	0.247052
evgtrinloc96358c0t1	-3.16829	5.667	0.00588831	0.247052
evgtrinloc104052c2t1	-1.77272	6.76858	0.00592232	0.247071
evgtrinloc101111c0t2	1.89855	3.65602	0.00595212	0.247071
evgtrinloc49016c0t1	-2.69558	-0.908017	0.00596729	0.247071
evgtrinloc101601c0t7	4.16901	0.209678	0.0059678	0.247071
evgtrinloc98472c0t2	0.863626	6.52292	0.0060481	0.24829
evgtrinloc97205c0t1	-2.77623	-0.00336119	0.00608362	0.24829
evgtrinloc84465c0t1	0.916397	6.56385	0.00609147	0.24829
evgtrinloc104789c0t3	-1.34343	4.35344	0.00611862	0.24829
evgtrinloc101290c0t2	-2.44442	1.36372	0.00614907	0.24829
evgtrinloc99515c0t1	-2.92232	4.02262	0.00627642	0.24829
evgtrinloc92901c1t14	4.47374	1.44892	0.006282	0.24829
evgtrinloc71282c0t1	0.969382	5.70991	0.00629466	0.24829
evgtrinloc104567c1t11	-2.03062	2.60769	0.00629746	0.24829
evgtrinloc95571c0t2	2.7582	0.696867	0.00630627	0.24829
evgtrinloc99210c0t2	-3.88074	1.116	0.00630946	0.24829
evgtrinloc103589c1t1	-3.87516	5.03719	0.00632482	0.24829
evgtrinloc98653c0t1	-1.50135	2.99689	0.00632682	0.24829
evgtrinloc104437c0t8	-3.31996	5.92044	0.0063421	0.24829
evgtrinloc99785c0t9	-1.81999	3.37408	0.00634593	0.24829
evgtrinloc91368c0t1	-3.25978	0.494835	0.00640155	0.24829
evgtrinloc91296c0t1	1.6225	6.95092	0.00642843	0.24829
evgtrinloc91424c0t1	7.26548	7.64069	0.00642965	0.24829
evgtrinloc90623c0t1	0.99049	5.88006	0.00644539	0.24829
evgtrinloc88919c0t1	1.07183	5.41161	0.00646151	0.24829
evgtrinloc90350c0t8	2.10629	1.18269	0.00647306	0.24829
evgtrinloc94731c0t1	-8.20398	6.10576	0.00647434	0.24829
evgtrinloc99756c0t2	-0.98632	6.03293	0.00649332	0.24829
evgtrinloc103600c1t2	-2.94392	1.29481	0.00652513	0.24829
evgtrinloc71560c1t1	1.0619	8.4938	0.0065299	0.24829
evgtrinloc99194c0t32	-2.48556	3.59196	0.00654719	0.24829
evgtrinloc92906c0t2	0.96413	5.24986	0.00655105	0.24829
evgtrinloc102620c0t26	1.85158	2.35464	0.00655328	0.24829
evgtrinloc97063c0t2	1.97446	0.599126	0.00660455	0.24899
evgtrinloc100920c0t1	1.91792	2.1759	0.00662818	0.24899
evgtrinloc96170c2t1	-1.40939	4.91823	0.00666958	0.24899
evgtrinloc99261c0t1	1.096	8.54884	0.00667008	0.24899
evgtrinloc93344c0t1	2.34745	1.0598	0.00667133	0.24899
evgtrinloc101928c0t1	-1.63847	1.882	0.00670351	0.249054
evgtrinloc103980c2t4	1.18173	6.31306	0.00672189	0.249054
evgtrinloc94124c0t1	1.13151	5.20138	0.00674175	0.249054
evgtrinloc76044c0t1	3.86666	3.32101	0.00675465	0.249054
evgtrinloc100637c0t1	1.54882	5.44724	0.00677264	0.249054
evgtrinloc71485c0t1	2.11733	9.87881	0.00684149	0.249788
evgtrinloc97258c0t1	-2.52154	4.62476	0.00687656	0.249788
evgtrinloc88003c0t1	-2.13981	5.09909	0.00688032	0.249788
evgtrinloc96389c1t1	2.65067	3.42583	0.00688048	0.249788
evgtrinloc98704c0t1	-2.3911	8.62494	0.0069147	0.249788
evgtrinloc84662c0t1	0.925371	5.19732	0.00692181	0.249788
evgtrinloc101765c1t1	-1.51728	3.93821	0.00693244	0.249788
evgtrinloc102184c1t2	1.10823	7.02827	0.00695688	0.249948
evgtrinloc104703c0t7	-2.03774	1.38589	0.00699382	0.250472
evgtrinloc67122c0t1	-2.44078	-0.271142	0.00701153	0.250472
evgtrinloc90658c0t1	2.23162	-0.0511405	0.00709472	0.252721
evgtrinloc98954c2t1	0.928539	5.88235	0.00718872	0.254357
evgtrinloc102202c0t1	-2.04813	5.45622	0.00719767	0.254357
evgtrinloc104484c2t1	1.09432	9.61489	0.00724878	0.254357
evgtrinloc102293c0t2	3.19843	4.46084	0.00725352	0.254357
evgtrinloc104800c0t29	1.70528	1.15229	0.00729115	0.254357
evgtrinloc51253c0t1	3.19843	-0.833093	0.00729985	0.254357
evgtrinloc76863c0t1	-0.955217	4.67786	0.00730177	0.254357
evgtrinloc101436c1t3	-2.1777	2.13533	0.00730339	0.254357
evgtrinloc96144c0t1	0.956977	6.11052	0.00735033	0.255281
evgtrinloc92467c0t2	2.85449	2.36395	0.00746034	0.257388
evgtrinloc96596c0t1	2.78623	0.294555	0.00746073	0.257388
evgtrinloc103874c0t5	-2.68271	4.45119	0.0074758	0.257388
evgtrinloc91413c0t6	1.6442	2.90459	0.00749333	0.257388
evgtrinloc70526c0t1	-1.96667	1.00606	0.00754088	0.258182
evgtrinloc101741c0t1	2.70718	7.42159	0.00757536	0.258182
evgtrinloc100870c0t6	1.22913	5.06558	0.00761	0.258182
evgtrinloc98113c0t2	0.922033	6.0147	0.00762714	0.258182
evgtrinloc102974c0t5	-2.5644	1.44931	0.00763939	0.258182
evgtrinloc97906c0t1	1.71391	7.72361	0.00764036	0.258182
evgtrinloc98044c0t10	-1.39747	5.66665	0.00768369	0.258947
evgtrinloc99956c0t1	1.03752	5.64661	0.00776201	0.26061
evgtrinloc52440c0t2	-3.33886	0.346413	0.00781642	0.26061
evgtrinloc94429c0t1	0.987469	8.55153	0.00783172	0.26061
evgtrinloc101440c1t3	1.18932	4.76449	0.00785999	0.26061
evgtrinloc104350c1t1	1.12806	8.03876	0.00786242	0.26061
evgtrinloc92698c0t3	0.996878	5.48857	0.007925	0.26061
evgtrinloc96166c0t3	-1.81723	0.985129	0.00805599	0.26061
evgtrinloc81124c0t1	-2.12022	-0.176748	0.00806809	0.26061
evgtrinloc95836c0t1	1.37089	5.60541	0.00810235	0.26061
evgtrinloc84536c0t1	0.824673	6.15213	0.00812642	0.26061
evgtrinloc76834c0t1	0.89246	6.33416	0.00812913	0.26061
evgtrinloc94971c1t2	1.00491	7.2694	0.00817972	0.26061
evgtrinloc30384c0t1	1.11863	7.24882	0.00818871	0.26061
evgtrinloc103251c0t1	0.888263	6.05523	0.00821281	0.26061
evgtrinloc51818c0t1	0.924499	6.54644	0.00827666	0.26061
evgtrinloc99559c0t1	-3.13055	7.13015	0.00827671	0.26061
evgtrinloc99901c2t9	1.35238	5.17951	0.00828177	0.26061
evgtrinloc102660c0t2	-1.6867	4.0861	0.0082821	0.26061
evgtrinloc101301c0t1	1.45109	4.1104	0.00828378	0.26061
evgtrinloc94988c0t1	-2.26197	4.18667	0.00829269	0.26061
evgtrinloc97824c0t2	2.58618	-0.185696	0.00831484	0.26061
evgtrinloc102133c1t3	1.86852	3.32134	0.00833128	0.26061
evgtrinloc104525c1t9	-3.41773	0.401872	0.0083313	0.26061
evgtrinloc98019c0t2	1.76999	1.45159	0.00833466	0.26061
evgtrinloc88728c0t1	0.986438	5.28724	0.00834691	0.26061
evgtrinloc72410c0t1	1.05623	5.42793	0.00837534	0.26061
evgtrinloc102367c1t12	-1.33407	3.44928	0.00840026	0.26061
evgtrinloc103030c0t2	-1.59105	6.31616	0.00843798	0.26061
evgtrinloc97075c1t8	3.26042	3.1914	0.00844272	0.26061
evgtrinloc96123c0t2	1.49732	6.20701	0.00845013	0.26061
evgtrinloc94066c0t2	2.42589	6.02884	0.00845027	0.26061
evgtrinloc101731c0t7	1.09377	4.42563	0.00845164	0.26061
evgtrinloc100553c0t2	1.42041	5.24796	0.00848503	0.26061
evgtrinloc71361c0t1	1.03139	8.38578	0.00848762	0.26061
evgtrinloc99695c0t1	1.15795	7.16592	0.00850082	0.26061
evgtrinloc100725c0t3	-1.79919	0.674996	0.00852324	0.26061
evgtrinloc102216c0t1	-0.978528	6.2766	0.00852818	0.26061
evgtrinloc89046c0t1	1.01877	5.7699	0.0085379	0.26061
evgtrinloc89456c0t1	1.55812	6.36452	0.00854595	0.26061
evgtrinloc91090c0t1	1.12664	6.60638	0.00859471	0.261005
evgtrinloc82304c0t1	0.995041	5.85511	0.00860066	0.261005
evgtrinloc82111c0t1	0.997894	6.87589	0.00862487	0.261106
evgtrinloc97971c0t1	1.64337	2.18895	0.00866014	0.26154
evgtrinloc104668c1t1	-3.18641	6.38881	0.00873193	0.263015
evgtrinloc98681c2t1	-1.51913	5.52888	0.00877104	0.263015
evgtrinloc98898c0t1	1.59487	5.78867	0.00877209	0.263015
evgtrinloc102978c0t1	1.50246	7.94856	0.00882295	0.263908
evgtrinloc87381c0t1	0.937613	6.76751	0.00889303	0.265054
evgtrinloc93144c0t1	1.03469	4.86662	0.00890369	0.265054
evgtrinloc91563c1t1	-2.37635	-0.366542	0.00898993	0.266561
evgtrinloc105263c0t1	3.34338	1.98903	0.00901588	0.266561
evgtrinloc72390c0t1	1.03362	5.31858	0.00902348	0.266561
evgtrinloc98043c0t1	1.17003	4.74676	0.00909822	0.266561
evgtrinloc101554c0t2	-2.25685	1.95208	0.00910337	0.266561
evgtrinloc103297c0t4	-1.20204	4.09252	0.00912991	0.266561
evgtrinloc96970c0t1	1.56151	7.65554	0.00918701	0.266561
evgtrinloc100339c0t1	0.863689	5.41025	0.00922188	0.266561
evgtrinloc99864c0t1	1.66056	6.41873	0.00931101	0.266561
evgtrinloc91281c0t1	0.901239	5.94244	0.00933744	0.266561
evgtrinloc102266c0t17	-4.01459	4.25088	0.00938655	0.266561
evgtrinloc90100c0t1	1.06199	7.28037	0.00939839	0.266561
evgtrinloc93492c5t53	-3.8398	1.25505	0.00942754	0.266561
evgtrinloc87622c0t2	1.57602	3.71624	0.009445	0.266561
evgtrinloc98120c0t1	-1.66161	5.95296	0.00945449	0.266561
evgtrinloc87713c0t2	-2.69877	4.35694	0.00947743	0.266561
evgtrinloc91440c0t3	-2.1352	0.0555782	0.00948799	0.266561
evgtrinloc91029c0t6	-2.49732	-0.413489	0.00949843	0.266561
evgtrinloc74611c0t2	1.29335	3.60662	0.00950189	0.266561
evgtrinloc30899c0t1	0.967989	5.35473	0.0095449	0.266561
evgtrinloc103256c2t2	0.820171	6.98674	0.00955498	0.266561
evgtrinloc100508c0t1	1.2521	5.2097	0.00956109	0.266561
evgtrinloc81752c0t1	1.28902	4.92146	0.00956361	0.266561
evgtrinloc89521c0t1	1.86938	2.33075	0.00956772	0.266561
evgtrinloc104844c0t1	-1.37893	6.73959	0.0095724	0.266561
evgtrinloc98138c0t1	-1.6644	3.58418	0.00958038	0.266561
evgtrinloc83596c0t1	-2.1661	0.346253	0.00960133	0.266561
evgtrinloc93397c0t1	0.974377	5.78206	0.00962018	0.266561
evgtrinloc97701c0t1	0.997436	8.04369	0.00962899	0.266561
evgtrinloc96788c0t2	1.98142	5.57768	0.00964762	0.266561
evgtrinloc100916c0t1	-2.10964	4.9961	0.00969162	0.266561
evgtrinloc89023c0t2	0.958921	6.50386	0.00971545	0.266561
evgtrinloc88767c0t1	-1.59715	3.16796	0.00972525	0.266561
evgtrinloc100516c1t1	-1.19185	6.32014	0.00974792	0.266561
evgtrinloc87209c0t1	0.854227	6.7221	0.00989599	0.266561
evgtrinloc102470c0t1	1.09079	10.2622	0.00990422	0.266561
evgtrinloc98555c0t10	1.87948	1.14124	0.00994092	0.266561
evgtrinloc88706c0t1	1.66312	3.56849	0.00995977	0.266561
evgtrinloc89378c0t1	-2.85768	7.82521	0.00996749	0.266561
evgtrinloc76082c0t1	0.956528	6.69928	0.0100042	0.266561
evgtrinloc104672c0t6	-2.90613	1.81084	0.0100046	0.266561
evgtrinloc76928c0t1	0.941332	5.43006	0.0100119	0.266561
evgtrinloc71315c0t1	0.902796	7.38257	0.0100419	0.266561
evgtrinloc96913c0t5	1.04447	7.72022	0.0100547	0.266561
evgtrinloc77309c0t1	2.66419	0.0235618	0.0100769	0.266561
evgtrinloc101652c1t10	-1.60405	5.74551	0.0100901	0.266561
evgtrinloc90692c0t1	2.73901	5.01428	0.0101075	0.266561
evgtrinloc90260c0t1	0.812144	6.31604	0.0101451	0.266561
evgtrinloc100550c0t1	-1.89876	1.95664	0.0101493	0.266561
evgtrinloc90710c0t1	3.1075	0.965343	0.0101551	0.266561
evgtrinloc98353c0t1	1.4223	3.61833	0.0101576	0.266561
evgtrinloc95734c0t1	1.08939	4.71752	0.0101593	0.266561
evgtrinloc30248c0t1	1.14147	8.3558	0.0101727	0.266561
evgtrinloc96395c0t1	1.65519	5.90284	0.0101866	0.266561
evgtrinloc97582c0t1	1.22412	8.72968	0.0102038	0.266561
evgtrinloc87216c0t1	-1.34496	5.04613	0.0102789	0.266561
evgtrinloc104694c0t1	-2.39396	5.59307	0.0103116	0.266561
evgtrinloc104447c0t2	1.81043	0.0830676	0.0103127	0.266561
evgtrinloc99979c0t8	2.63673	1.93421	0.0103434	0.266561
evgtrinloc100561c0t1	-1.4265	2.38464	0.0103473	0.266561
evgtrinloc71563c0t1	0.962946	6.48845	0.0103858	0.266561
evgtrinloc98202c0t1	-2.00102	6.08392	0.0103931	0.266561
evgtrinloc51713c1t1	1.15704	10.62	0.0103991	0.266561
evgtrinloc87885c0t5	-1.95866	2.47808	0.0104062	0.266561
evgtrinloc96960c0t1	-2.90916	6.63033	0.0104129	0.266561
evgtrinloc94709c0t2	1.98281	0.531868	0.0104393	0.266561
evgtrinloc100884c0t20	-0.882078	5.1953	0.0104763	0.266561
evgtrinloc90607c0t1	1.17712	5.79967	0.0104893	0.266561
evgtrinloc51741c1t1	0.972842	7.52614	0.010514	0.266561
evgtrinloc95020c0t1	-1.38684	3.83321	0.0105212	0.266561
evgtrinloc101043c0t1	-1.96018	6.55025	0.0105251	0.266561
evgtrinloc102045c0t1	-1.99484	1.4668	0.0105267	0.266561
evgtrinloc99664c0t11	1.38676	4.36951	0.0105296	0.266561
evgtrinloc89433c0t1	0.940048	8.93299	0.0105457	0.266561
evgtrinloc99186c1t1	2.06002	2.35535	0.0105602	0.266561
evgtrinloc90181c0t1	1.94004	0.325253	0.0105881	0.266561
evgtrinloc99866c1t3	1.40028	5.00724	0.0105959	0.266561
evgtrinloc95952c0t1	0.809033	6.22521	0.010672	0.267306
evgtrinloc72421c0t1	1.01282	4.79948	0.010687	0.267306
evgtrinloc84732c0t1	1.0662	5.9057	0.0107092	0.267306
evgtrinloc88350c0t1	0.946436	6.04915	0.0107111	0.267306
evgtrinloc71001c0t1	0.897618	6.375	0.0107961	0.26818
evgtrinloc85959c0t2	2.11691	3.803	0.0108095	0.26818
evgtrinloc83088c0t3	-1.35672	5.8464	0.0108104	0.26818
evgtrinloc104815c0t1	-0.907529	4.87554	0.0108693	0.268779
evgtrinloc76235c0t1	0.883746	6.50309	0.0108969	0.268779
evgtrinloc101417c0t1	1.5382	6.90957	0.0109203	0.268779
evgtrinloc101231c0t6	-1.23156	7.23221	0.0109207	0.268779
evgtrinloc76058c0t1	0.922292	5.69492	0.0109825	0.268779
evgtrinloc86756c0t1	1.91196	3.88418	0.0110087	0.268779
evgtrinloc99942c0t1	1.17329	4.51535	0.0110369	0.268779
evgtrinloc96734c0t1	0.960218	5.33047	0.0110626	0.268779
evgtrinloc101852c0t1	1.07216	5.46525	0.011079	0.268779
evgtrinloc89789c0t3	2.07798	1.20481	0.0111417	0.268779
evgtrinloc76576c0t1	-3.26934	3.12097	0.0111436	0.268779
evgtrinloc102806c1t1	-3.26982	7.33648	0.011145	0.268779
evgtrinloc103739c0t2	-1.31716	7.69651	0.0111544	0.268779
evgtrinloc100178c1t1	3.05613	7.26123	0.0111644	0.268779
evgtrinloc51760c0t1	0.962666	4.98513	0.0111707	0.268779
evgtrinloc100274c2t2	-4.05759	-0.171723	0.0111855	0.268779
evgtrinloc95379c0t2	2.3117	2.86062	0.0112132	0.268779
evgtrinloc105087c0t1	0.886158	5.20527	0.0112215	0.268779
evgtrinloc100634c0t1	0.943589	5.50009	0.0112602	0.269191
evgtrinloc76818c0t1	0.922509	6.05824	0.0113195	0.269612
evgtrinloc76086c0t1	0.925745	6.74744	0.011321	0.269612
evgtrinloc102771c4t10	-1.59447	1.26152	0.0113884	0.270498
evgtrinloc91374c0t1	0.816529	6.32609	0.0114015	0.270498
evgtrinloc93891c0t1	0.980814	5.60328	0.0114301	0.270663
evgtrinloc99734c0t1	0.980166	5.23089	0.0114892	0.271485
evgtrinloc100065c2t1	1.7251	5.68975	0.011533	0.271485
evgtrinloc99398c0t3	1.73554	1.21711	0.011546	0.271485
evgtrinloc85409c1t1	-2.12226	-0.140441	0.0115643	0.271485
evgtrinloc92064c0t1	1.85459	1.67399	0.0115947	0.271485
evgtrinloc30476c0t1	0.98546	6.69314	0.011595	0.271485
evgtrinloc105095c0t1	0.943315	4.69445	0.0116317	0.271598
evgtrinloc104862c0t1	-1.62379	5.36946	0.0116433	0.271598
evgtrinloc76715c0t1	0.906016	6.23682	0.0116685	0.271679
evgtrinloc88574c0t1	1.40659	2.58247	0.0117211	0.272395
evgtrinloc92688c0t1	1.30767	6.05971	0.0118085	0.273917
evgtrinloc98061c0t2	1.01346	4.94668	0.0118522	0.273931
evgtrinloc104461c0t5	-1.80262	2.23779	0.0118529	0.273931
evgtrinloc32582c0t1	0.96405	6.40863	0.0119201	0.273979
evgtrinloc99173c0t1	-1.63781	3.79264	0.0119284	0.273979
evgtrinloc82147c0t1	1.00682	8.39483	0.0119356	0.273979
evgtrinloc91514c0t9	0.939826	6.76081	0.0119702	0.273979
evgtrinloc98759c0t10	1.07406	5.03053	0.0119984	0.273979
evgtrinloc96127c0t1	3.15618	3.56455	0.0120365	0.273979
evgtrinloc101305c1t1	1.9632	3.06999	0.0120441	0.273979
evgtrinloc76283c0t1	0.976536	5.75936	0.0120641	0.273979
evgtrinloc76258c0t1	1.069	9.75846	0.0120703	0.273979
evgtrinloc96976c0t1	0.928666	6.37798	0.0120741	0.273979
evgtrinloc91044c0t1	1.00551	4.60811	0.0121604	0.274436
evgtrinloc84303c0t1	1.76884	0.610211	0.0121781	0.274436
evgtrinloc70886c0t1	0.974595	6.70184	0.0122009	0.274436
evgtrinloc100397c2t7	1.43156	4.16681	0.0122176	0.274436
evgtrinloc91714c0t2	1.18294	4.688	0.0122929	0.274436
evgtrinloc101923c1t11	1.35459	6.00815	0.0122935	0.274436
evgtrinloc102655c0t1	-1.68605	4.82172	0.0123125	0.274436
evgtrinloc99991c0t1	0.902225	7.82658	0.0123174	0.274436
evgtrinloc84654c0t1	0.939882	5.56747	0.0123224	0.274436
evgtrinloc102400c1t1	-2.13664	6.31975	0.0123307	0.274436
evgtrinloc101372c0t2	1.07604	5.64781	0.012346	0.274436
evgtrinloc98400c0t1	1.34765	6.64863	0.0123737	0.274436
evgtrinloc77008c0t1	5.67785	5.8831	0.0123796	0.274436
evgtrinloc97234c0t2	-2.22894	-0.836	0.0124479	0.275462
evgtrinloc76835c0t2	0.946271	5.23733	0.0125294	0.276415
evgtrinloc98317c4t1	-1.76587	6.39742	0.0125352	0.276415
evgtrinloc102220c1t1	0.909481	5.78081	0.0125826	0.276813
evgtrinloc89452c1t1	0.862218	7.30752	0.0126022	0.276813
evgtrinloc81186c0t2	-1.87526	3.55275	0.012653	0.276813
evgtrinloc72655c0t1	0.995866	4.54356	0.0126607	0.276813
evgtrinloc100889c0t4	-1.73116	5.22821	0.0126639	0.276813
evgtrinloc105035c0t1	2.02131	6.11113	0.0127084	0.276848
evgtrinloc103658c0t1	-1.26041	7.5764	0.0127098	0.276848
evgtrinloc104607c0t5	-1.94304	1.79631	0.0127714	0.277706
evgtrinloc86701c0t1	1.12824	4.07899	0.0128903	0.278895
evgtrinloc87945c0t6	2.46648	0.836024	0.0129024	0.278895
evgtrinloc104009c0t3	-1.2836	9.81542	0.012912	0.278895
evgtrinloc51668c0t1	0.958285	6.02675	0.0129181	0.278895
evgtrinloc103451c0t8	0.912085	5.54545	0.0129792	0.278895
evgtrinloc51708c0t1	1.1071	9.62209	0.0130433	0.278895
evgtrinloc71933c0t1	1.21811	4.2617	0.0130514	0.278895
evgtrinloc97765c1t2	-1.75939	0.881703	0.0130752	0.278895
evgtrinloc103943c0t6	2.34296	1.27819	0.013079	0.278895
evgtrinloc104828c0t1	-1.53547	7.71489	0.0130964	0.278895
evgtrinloc101589c0t12	1.21381	6.15777	0.0131004	0.278895
evgtrinloc75573c0t1	-1.88529	3.14507	0.0131013	0.278895
evgtrinloc68193c0t1	1.73876	1.38383	0.0131161	0.278895
evgtrinloc90648c0t1	1.05133	5.41219	0.0131469	0.279021
evgtrinloc89203c0t1	0.877749	6.09397	0.0131844	0.279021
evgtrinloc103699c0t1	0.841346	6.50319	0.0131889	0.279021
evgtrinloc102914c0t4	0.96451	6.97848	0.0132395	0.279617
evgtrinloc95010c0t15	1.26196	3.43562	0.013301	0.280003
evgtrinloc95333c1t1	0.914384	6.88156	0.01332	0.280003
evgtrinloc104213c0t11	-1.18082	3.59697	0.0133685	0.280003
evgtrinloc102117c0t1	-1.64192	5.05442	0.0133859	0.280003
evgtrinloc87933c1t1	1.04886	4.49263	0.013396	0.280003
evgtrinloc83575c0t1	1.75579	2.73026	0.0134207	0.280003
evgtrinloc94385c0t1	1.09227	4.92423	0.0134415	0.280003
evgtrinloc103344c1t18	0.804863	6.53746	0.0134484	0.280003
evgtrinloc99819c0t6	-2.22285	-0.286111	0.0134593	0.280003
evgtrinloc101579c0t6	3.00186	3.36012	0.0135578	0.28041
evgtrinloc103342c0t2	-1.62453	1.74082	0.013569	0.28041
evgtrinloc102991c0t1	-1.32395	5.17434	0.0135777	0.28041
evgtrinloc101989c0t3	-1.82237	3.13135	0.0136103	0.28041
evgtrinloc104697c0t1	-1.93727	3.80666	0.0136129	0.28041
evgtrinloc89276c0t1	2.82174	0.206868	0.0136134	0.28041
evgtrinloc99558c0t11	-1.84832	5.71899	0.0136859	0.280459
evgtrinloc104914c1t1	-1.18926	6.54398	0.0136953	0.280459
evgtrinloc82076c0t1	1.03527	5.97258	0.0136974	0.280459
evgtrinloc71108c0t1	0.871834	5.32177	0.0137055	0.280459
evgtrinloc88336c0t1	0.919591	6.9929	0.0137931	0.280751
evgtrinloc104269c0t7	-1.66592	6.0553	0.0138154	0.280751
evgtrinloc102628c0t13	1.11202	5.6652	0.0138257	0.280751
evgtrinloc101497c0t17	-2.22646	0.525527	0.0138318	0.280751
evgtrinloc75952c0t1	0.980313	6.62443	0.0138404	0.280751
evgtrinloc81582c0t1	0.75624	5.71208	0.0138545	0.280751
evgtrinloc76275c0t1	-1.74925	1.43388	0.0138966	0.281147
evgtrinloc51731c0t1	0.980483	8.04055	0.0139219	0.281203
evgtrinloc93636c0t1	1.12519	4.87313	0.0140095	0.281601
evgtrinloc90266c0t1	2.46817	-0.349513	0.0140104	0.281601
evgtrinloc92415c0t1	-1.95797	6.95545	0.0140711	0.281601
evgtrinloc90920c0t1	0.939511	6.10899	0.0140822	0.281601
evgtrinloc91778c0t1	-0.885488	5.13309	0.0140858	0.281601
evgtrinloc96484c0t1	0.896933	6.34056	0.0141029	0.281601
evgtrinloc71216c0t1	0.849622	5.98709	0.0141182	0.281601
evgtrinloc100831c0t1	1.20691	6.56409	0.0141217	0.281601
evgtrinloc101126c0t1	0.898316	6.15074	0.014184	0.282392
evgtrinloc105015c0t1	1.10305	8.76802	0.0142792	0.283835
evgtrinloc100024c0t12	1.48059	3.12273	0.0143244	0.283839
evgtrinloc101828c0t1	1.64117	5.02254	0.014359	0.283839
evgtrinloc99618c0t2	0.997328	6.07017	0.0143765	0.283839
evgtrinloc103157c0t1	-4.28993	7.38253	0.0143796	0.283839
evgtrinloc82351c0t1	0.859735	6.20227	0.0143929	0.283839
evgtrinloc103902c0t17	-0.981385	4.91234	0.0144296	0.284116
evgtrinloc98827c1t1	1.03938	4.53275	0.0145032	0.285037
evgtrinloc93156c0t1	-2.21746	4.5997	0.014522	0.285037
evgtrinloc92814c1t2	4.08767	6.80037	0.0145642	0.285417
evgtrinloc72443c0t1	1.14519	5.50897	0.0146198	0.285525
evgtrinloc51742c0t1	0.915775	6.93805	0.0146306	0.285525
evgtrinloc105043c0t1	-2.52918	4.96002	0.0146382	0.285525
evgtrinloc100050c0t2	0.807721	6.4893	0.0146889	0.285588
evgtrinloc90508c0t2	1.75133	2.18329	0.0147202	0.285588
evgtrinloc71281c0t1	0.749392	6.72371	0.0147887	0.285588
evgtrinloc101026c4t1	1.20356	8.08252	0.014813	0.285588
evgtrinloc98002c1t1	-1.06623	5.60173	0.0148429	0.285588
evgtrinloc104520c0t4	-1.456	3.49635	0.0148536	0.285588
evgtrinloc104627c0t1	2.0183	2.23036	0.0148952	0.285588
evgtrinloc103654c1t81	-1.44348	5.64444	0.0149124	0.285588
evgtrinloc101745c0t3	1.07385	4.62475	0.0149184	0.285588
evgtrinloc103318c1t3	-1.38373	5.14137	0.014935	0.285588
evgtrinloc104275c0t1	0.889652	8.61039	0.014964	0.285588
evgtrinloc95082c0t1	1.00289	4.88737	0.0149838	0.285588
evgtrinloc104635c0t1	-1.27933	3.9406	0.0149932	0.285588
evgtrinloc99149c0t1	-2.36876	-0.526936	0.0149968	0.285588
evgtrinloc102233c5t1	0.885197	6.39165	0.0150042	0.285588
evgtrinloc85807c0t1	2.87109	11.3939	0.0150069	0.285588
evgtrinloc97009c0t2	-1.38435	4.03739	0.0150539	0.286047
evgtrinloc86297c0t1	0.966022	5.69411	0.0151358	0.286558
evgtrinloc103569c0t1	-1.53454	6.27756	0.0151475	0.286558
evgtrinloc97624c0t1	0.990964	6.21594	0.0151496	0.286558
evgtrinloc100925c0t1	0.89232	6.06147	0.0152008	0.286857
evgtrinloc101646c0t1	1.06393	7.51061	0.0152112	0.286857
evgtrinloc105081c0t1	0.948039	4.94181	0.0152674	0.287483
evgtrinloc72203c0t1	-3.02489	4.92386	0.0153408	0.288068
evgtrinloc71486c0t1	1.8335	2.00754	0.0153446	0.288068
evgtrinloc96576c0t7	-1.67435	1.02202	0.0154321	0.289234
evgtrinloc93922c0t1	0.810789	6.29029	0.0154903	0.289234
evgtrinloc102137c0t1	-1.86502	0.261453	0.0155026	0.289234
evgtrinloc104220c0t1	-1.97492	5.44677	0.0155196	0.289234
evgtrinloc101496c0t1	-1.64961	4.53204	0.0155223	0.289234
evgtrinloc88081c0t1	1.07373	5.38534	0.0156011	0.289965
evgtrinloc90169c0t7	-2.89398	-0.557495	0.0156268	0.289965
evgtrinloc97443c0t2	-2.19105	2.67393	0.01564	0.289965
evgtrinloc103390c0t2	-1.44085	4.62959	0.0156744	0.289965
evgtrinloc102231c0t16	0.912655	4.87795	0.0156775	0.289965
evgtrinloc102774c0t1	0.92884	7.07516	0.0157387	0.290604
evgtrinloc95889c0t4	0.906106	5.40292	0.0157586	0.290604
evgtrinloc95152c2t1	0.844901	6.15918	0.0158029	0.290992
evgtrinloc95465c0t2	4.50607	3.39444	0.0158502	0.291
evgtrinloc99671c0t15	2.50946	0.945735	0.0158735	0.291
evgtrinloc102101c0t2	1.00975	9.37513	0.0159121	0.291
evgtrinloc82132c2t1	0.857265	6.23801	0.0159402	0.291
evgtrinloc100397c2t8	-2.29208	-0.796518	0.0159584	0.291
evgtrinloc103396c0t1	1.36993	5.65105	0.0159653	0.291
evgtrinloc87330c0t1	0.739714	6.17403	0.0159721	0.291
evgtrinloc51649c0t1	1.04442	5.27292	0.0159961	0.291
evgtrinloc99336c0t3	1.59863	0.977561	0.0160457	0.291
evgtrinloc48777c0t1	2.68327	-0.0610451	0.0160538	0.291
evgtrinloc97366c0t1	0.981283	5.19086	0.0160722	0.291
evgtrinloc103493c0t3	2.10062	4.10509	0.0161168	0.291
evgtrinloc74735c0t1	1.39578	4.82365	0.0161584	0.291
evgtrinloc104541c0t1	-1.60061	3.63007	0.0161797	0.291
evgtrinloc75981c0t1	0.882985	8.23347	0.0162046	0.291
evgtrinloc104740c0t7	-0.965957	7.19213	0.0162101	0.291
evgtrinloc76713c0t1	0.922099	5.18391	0.0162115	0.291
evgtrinloc92163c0t6	1.56469	1.73533	0.0162314	0.291
evgtrinloc99517c0t1	-2.08708	4.20392	0.0162944	0.291
evgtrinloc97367c0t2	1.83893	1.35592	0.0163201	0.291
evgtrinloc93467c1t1	0.920435	6.37813	0.0163423	0.291
evgtrinloc105030c0t1	0.935694	7.52505	0.0163712	0.291
evgtrinloc30223c0t1	0.849476	8.71506	0.0163907	0.291
evgtrinloc102381c0t11	1.02976	5.17245	0.0164211	0.291
evgtrinloc96517c0t2	1.09829	7.57782	0.0164327	0.291
evgtrinloc99963c0t1	1.1219	3.9771	0.0164418	0.291
evgtrinloc103511c0t15	1.75649	2.11643	0.0164538	0.291
evgtrinloc100451c2t1	-1.95789	-0.351261	0.0164995	0.291
evgtrinloc104019c0t10	-1.91007	4.18296	0.0165399	0.291
evgtrinloc101261c1t1	-1.13676	5.60894	0.0165634	0.291
evgtrinloc85434c0t1	2.81619	-0.102178	0.016574	0.291
evgtrinloc98125c0t1	0.952738	4.76459	0.0165808	0.291
evgtrinloc82447c0t1	0.855659	5.53174	0.0166013	0.291
evgtrinloc104103c0t3	0.708436	6.29299	0.0167082	0.291
evgtrinloc91057c0t1	0.911348	5.57757	0.0167088	0.291
evgtrinloc99747c1t1	-1.3421	4.26907	0.0167293	0.291
evgtrinloc101754c0t1	0.957078	5.09731	0.0167311	0.291
evgtrinloc104755c0t1	-1.19121	5.80803	0.0167579	0.291
evgtrinloc29833c0t1	0.984662	4.64371	0.016759	0.291
evgtrinloc51774c0t1	0.92246	6.0631	0.0167951	0.291
evgtrinloc89611c0t1	0.722505	6.39606	0.0168304	0.291
evgtrinloc89140c0t1	1.04265	6.32311	0.0168325	0.291
evgtrinloc99935c0t1	-1.96986	-0.201028	0.016909	0.291
evgtrinloc102715c0t1	2.92627	1.57888	0.0169118	0.291
evgtrinloc82145c0t1	0.932418	9.95876	0.0169136	0.291
evgtrinloc104403c1t1	1.3098	2.19446	0.0169312	0.291
evgtrinloc103158c0t21	-1.12572	6.45924	0.0169319	0.291
evgtrinloc104195c1t1	-1.97632	1.62273	0.0169344	0.291
evgtrinloc92030c0t1	3.09769	-0.3932	0.0169488	0.291
evgtrinloc98602c0t1	0.925213	5.2879	0.016967	0.291
evgtrinloc82081c0t1	0.86357	6.95536	0.017036	0.29143
evgtrinloc76207c0t1	0.929293	9.11261	0.0170387	0.29143
evgtrinloc104965c0t2	-1.0332	7.2084	0.0171178	0.291995
evgtrinloc96254c0t41	-1.62527	2.1903	0.0171185	0.291995
evgtrinloc102653c0t2	0.914775	4.78324	0.0171459	0.292065
evgtrinloc104520c0t5	-1.51838	4.14705	0.0171947	0.292159
evgtrinloc103643c0t2	-1.55103	4.43358	0.0171982	0.292159
evgtrinloc85212c0t2	-2.57127	0.00485274	0.017273	0.292313
evgtrinloc92076c0t1	-2.6577	3.58092	0.0172944	0.292313
evgtrinloc101895c0t3	-1.7086	3.01212	0.0172992	0.292313
evgtrinloc103537c1t2	-1.42707	5.19075	0.0173008	0.292313
evgtrinloc104601c0t2	-1.14937	4.33094	0.0173408	0.292593
evgtrinloc87554c0t1	2.16388	0.597696	0.0173885	0.293003
evgtrinloc102113c0t3	-0.79857	6.46648	0.0174444	0.293336
evgtrinloc90475c1t1	0.917906	7.21223	0.0175163	0.293336
evgtrinloc99709c0t1	-2.48981	5.67761	0.0175756	0.293336
evgtrinloc90696c0t1	-1.78715	1.05723	0.017577	0.293336
evgtrinloc90246c0t1	-3.7529	0.0692087	0.0176223	0.293336
evgtrinloc103690c0t1	-1.30075	4.05869	0.0176247	0.293336
evgtrinloc101755c0t7	1.06359	4.12546	0.0176416	0.293336
evgtrinloc100369c0t6	1.76591	2.31743	0.0176648	0.293336
evgtrinloc101344c0t2	3.51441	0.509657	0.0176721	0.293336
evgtrinloc101688c0t3	-1.43506	4.33598	0.0176771	0.293336
evgtrinloc104130c0t1	-1.65748	3.89083	0.0176867	0.293336
evgtrinloc104245c0t1	-1.50807	5.05193	0.0177693	0.293336
evgtrinloc29605c0t1	0.957673	5.48545	0.017807	0.293336
evgtrinloc86819c0t1	1.31304	2.35309	0.0178182	0.293336
evgtrinloc100408c2t4	2.37467	-0.198952	0.0178261	0.293336
evgtrinloc101648c0t13	-1.48079	4.425	0.0178533	0.293336
evgtrinloc104923c0t1	-1.54801	6.80761	0.0178588	0.293336
evgtrinloc96194c0t1	-1.62144	4.1377	0.017862	0.293336
evgtrinloc93234c0t1	1.235	5.5445	0.0178847	0.293336
evgtrinloc92223c0t2	-1.80455	2.09132	0.0179	0.293336
evgtrinloc103258c1t1	-1.17044	4.94293	0.0179009	0.293336
evgtrinloc87404c0t4	1.57991	1.41802	0.0179403	0.293381
evgtrinloc51695c0t1	0.842542	6.8894	0.0179624	0.293381
evgtrinloc84958c0t1	3.11737	2.59377	0.0179741	0.293381
evgtrinloc91630c0t1	1.21873	4.07941	0.0180801	0.294485
evgtrinloc98367c0t12	-3.52604	-0.432086	0.0181413	0.294485
evgtrinloc98063c0t1	-2.0069	3.79073	0.0181437	0.294485
evgtrinloc95358c0t1	-2.46549	1.95141	0.018192	0.294485
evgtrinloc71004c0t1	1.13908	7.19432	0.0182203	0.294485
evgtrinloc99593c0t2	-2.1726	3.47011	0.0182214	0.294485
evgtrinloc93478c0t1	2.64295	12.0325	0.0182312	0.294485
evgtrinloc87541c0t1	1.58335	9.69197	0.0182499	0.294485
evgtrinloc81568c0t1	0.793706	5.6117	0.0182767	0.294485
evgtrinloc96579c0t3	2.52909	5.50319	0.0182772	0.294485
evgtrinloc97261c0t1	1.45012	8.37683	0.0183849	0.295212
evgtrinloc89520c0t1	-2.33585	0.19149	0.0184083	0.295212
evgtrinloc104538c0t1	-1.41202	3.74472	0.0184086	0.295212
evgtrinloc89475c0t1	-1.55952	3.12214	0.0184168	0.295212
evgtrinloc99391c0t1	2.81479	5.25457	0.0184733	0.295738
evgtrinloc93047c0t1	0.803467	6.08028	0.0185078	0.295912
evgtrinloc96279c0t5	-2.11375	1.57357	0.0185414	0.295977
evgtrinloc104288c0t6	-1.08233	6.31186	0.0185628	0.295977
evgtrinloc103965c1t27	-2.42227	5.55098	0.018588	0.295977
evgtrinloc82241c0t1	0.912777	8.59382	0.0186271	0.295977
evgtrinloc90041c1t4	-2.12452	1.73334	0.0186302	0.295977
evgtrinloc103187c0t1	-1.00932	5.23986	0.0186677	0.296195
evgtrinloc103525c2t1	-1.03811	5.36027	0.0187037	0.296391
evgtrinloc88948c0t2	-2.17869	3.42698	0.0187293	0.296421
evgtrinloc99847c0t1	-3.29549	0.311033	0.0187666	0.296635
evgtrinloc90558c0t1	0.834882	6.81001	0.0188789	0.297157
evgtrinloc46361c0t1	0.802954	5.91162	0.0188984	0.297157
evgtrinloc89895c0t1	-2.00014	3.96189	0.0189034	0.297157
evgtrinloc95064c0t2	0.869384	5.39184	0.0189175	0.297157
evgtrinloc105048c0t1	2.0915	3.30055	0.0189184	0.297157
evgtrinloc95001c0t1	0.755826	6.16885	0.0189746	0.29738
evgtrinloc89132c0t1	1.08604	6.87635	0.0189895	0.29738
evgtrinloc76032c0t1	0.970239	10.2809	0.0190039	0.29738
evgtrinloc103510c0t6	-1.03188	5.99374	0.0190586	0.297407
evgtrinloc96979c0t2	2.04658	1.41394	0.0190798	0.297407
evgtrinloc94725c0t1	1.26388	3.95271	0.0190801	0.297407
evgtrinloc84672c0t1	0.897488	6.42166	0.0191009	0.297407
evgtrinloc100273c0t1	-0.919882	4.72713	0.0191395	0.297637
evgtrinloc91318c0t2	1.34747	5.10027	0.0191749	0.297818
evgtrinloc90296c0t1	0.947272	5.4315	0.0192056	0.297926
evgtrinloc91764c0t1	0.823924	5.10684	0.0192318	0.297962
evgtrinloc102588c1t1	2.1317	3.7233	0.0192671	0.297989
evgtrinloc95804c0t1	0.955111	5.89941	0.0192812	0.297989
evgtrinloc100617c0t2	-1.44928	4.04832	0.0193827	0.29888
evgtrinloc97393c1t27	1.34489	2.32905	0.0193867	0.29888
evgtrinloc104817c0t10	-1.29561	5.74462	0.0194388	0.299315
evgtrinloc89632c0t2	0.883209	6.05574	0.0194743	0.299392
evgtrinloc89002c0t1	0.880253	5.63442	0.0195278	0.299392
evgtrinloc93187c0t5	0.75251	5.35289	0.0195389	0.299392
evgtrinloc92432c0t4	1.74375	1.42977	0.0195455	0.299392
evgtrinloc103730c0t3	-1.5109	4.93511	0.0195636	0.299392
evgtrinloc91857c0t1	1.36044	3.34512	0.0196495	0.300339
evgtrinloc89060c0t1	1.09804	6.72327	0.0196983	0.300461
evgtrinloc82837c0t1	-1.5946	3.32237	0.0197421	0.300461
evgtrinloc76975c0t1	0.975134	4.50702	0.0197452	0.300461
evgtrinloc99499c0t1	2.63441	3.67995	0.0197536	0.300461
evgtrinloc93585c0t1	-1.37461	3.13797	0.019813	0.300999
evgtrinloc97519c0t1	1.07419	4.74985	0.0198399	0.301042
evgtrinloc94140c0t1	-3.10916	0.0406233	0.0198648	0.301054
evgtrinloc97156c0t2	2.21629	-0.182397	0.0199062	0.301317
evgtrinloc105116c0t1	-2.23799	4.63386	0.0199383	0.301421
evgtrinloc98405c0t1	1.1005	5.0334	0.0199966	0.301421
evgtrinloc104043c0t1	-1.32255	2.30112	0.0200025	0.301421
evgtrinloc99457c1t5	-1.23868	2.73737	0.0200096	0.301421
evgtrinloc89050c0t9	1.63863	2.79383	0.0201178	0.302686
evgtrinloc101513c4t2	-1.20213	6.29005	0.020165	0.302864
evgtrinloc104693c0t13	0.87342	6.99787	0.0201929	0.302864
evgtrinloc101703c0t1	-0.876173	5.78881	0.0202247	0.302864
evgtrinloc33630c0t1	3.36566	4.27837	0.0202967	0.302864
evgtrinloc99192c0t2	-2.10615	3.5137	0.0202985	0.302864
evgtrinloc100859c3t1	0.983888	9.17019	0.0203336	0.302864
evgtrinloc30217c0t1	0.822846	8.35289	0.0203398	0.302864
evgtrinloc97451c0t1	1.95	1.27738	0.0203549	0.302864
evgtrinloc100798c0t1	1.07386	5.92689	0.0204196	0.302864
evgtrinloc102280c1t11	-1.81273	2.93765	0.0204698	0.302864
evgtrinloc96073c0t2	0.963529	5.57615	0.0204778	0.302864
evgtrinloc51795c0t2	0.985774	7.32178	0.0204786	0.302864
evgtrinloc51630c0t1	1.287	3.72826	0.0205021	0.302864
evgtrinloc98527c0t1	0.978378	4.36211	0.0205356	0.302864
evgtrinloc103254c0t2	-1.93845	2.25676	0.0205512	0.302864
evgtrinloc102898c2t1	-1.91393	3.45076	0.0205727	0.302864
evgtrinloc102029c1t3	-1.35106	4.25167	0.0205843	0.302864
evgtrinloc89209c0t2	0.729596	6.26718	0.0205894	0.302864
evgtrinloc101410c0t1	-1.35368	5.39958	0.0205898	0.302864
evgtrinloc99147c0t1	0.811341	5.06008	0.0206355	0.302916
evgtrinloc99398c0t5	1.02176	6.85712	0.0206472	0.302916
evgtrinloc97231c0t1	3.62014	6.88832	0.020666	0.302916
evgtrinloc95181c0t1	1.40509	2.68908	0.0207579	0.303461
evgtrinloc100862c0t1	0.826364	4.73299	0.0208216	0.303461
evgtrinloc99980c0t11	-3.9016	0.72401	0.0208381	0.303461
evgtrinloc104056c0t1	0.64715	6.18666	0.0208464	0.303461
evgtrinloc93971c0t1	-1.58735	4.13736	0.0209467	0.303461
evgtrinloc101471c0t2	-1.52516	1.65197	0.0209806	0.303461
evgtrinloc89352c0t1	0.896593	4.744	0.0209969	0.303461
evgtrinloc98862c0t1	1.40061	4.17694	0.0210173	0.303461
evgtrinloc92367c0t1	1.98783	4.87554	0.0210241	0.303461
evgtrinloc101653c0t2	0.820028	5.22074	0.0210519	0.303461
evgtrinloc101201c0t3	-1.41154	6.84828	0.0210917	0.303461
evgtrinloc92750c0t4	0.891134	5.47881	0.0210976	0.303461
evgtrinloc97746c0t1	1.26563	7.27677	0.0211022	0.303461
evgtrinloc82477c0t1	2.1911	6.95337	0.0211524	0.303461
evgtrinloc51687c0t1	0.914063	5.99932	0.0211759	0.303461
evgtrinloc91998c0t2	1.86595	1.94594	0.0212259	0.303461
evgtrinloc100395c0t3	-1.43789	6.10173	0.0212303	0.303461
evgtrinloc87455c0t1	0.981629	6.74027	0.0212387	0.303461
evgtrinloc102759c0t10	-1.25257	3.3951	0.0212392	0.303461
evgtrinloc81409c1t1	2.87932	5.2401	0.0212396	0.303461
evgtrinloc99137c0t2	1.57048	1.68725	0.0212675	0.303461
evgtrinloc97394c0t1	-2.439	1.92521	0.0212755	0.303461
evgtrinloc92909c0t1	0.84983	8.42907	0.0213011	0.303461
evgtrinloc99343c0t3	-2.00336	3.67145	0.0213068	0.303461
evgtrinloc99523c0t1	-1.1548	4.83208	0.021313	0.303461
evgtrinloc84682c0t1	0.853194	6.28716	0.0213343	0.303461
evgtrinloc94258c0t1	0.761216	5.64557	0.0213758	0.303707
evgtrinloc98684c0t1	3.40613	1.27129	0.0214319	0.303892
evgtrinloc98018c0t1	0.838082	6.49639	0.0214375	0.303892
evgtrinloc97039c0t1	0.983647	6.45579	0.0214857	0.303975
evgtrinloc104137c0t6	-1.52553	6.84368	0.021492	0.303975
evgtrinloc87555c0t2	1.08968	8.2249	0.0215164	0.303977
evgtrinloc97521c0t1	-0.932771	7.02117	0.0215623	0.304282
evgtrinloc92541c0t1	1.04827	5.20979	0.0217107	0.305297
evgtrinloc102957c1t1	-1.89191	1.65531	0.0217486	0.305297
evgtrinloc101655c0t7	1.10851	5.18721	0.021766	0.305297
evgtrinloc99503c2t1	-1.06764	8.0006	0.0218	0.305297
evgtrinloc92750c0t1	0.76767	5.9263	0.0218211	0.305297
evgtrinloc72702c0t2	3.79733	1.10499	0.021825	0.305297
evgtrinloc81614c0t1	0.86255	5.59068	0.0218293	0.305297
evgtrinloc101700c0t20	-1.79715	1.61182	0.0218591	0.305297
evgtrinloc98520c0t1	-2.44527	0.6389	0.021888	0.305297
evgtrinloc96132c0t1	0.856368	6.65559	0.0219232	0.305297
evgtrinloc76927c0t2	0.884532	4.58007	0.0219259	0.305297
evgtrinloc76399c0t1	-1.60183	5.13144	0.0220048	0.305297
evgtrinloc94540c0t1	2.09758	4.22339	0.0220224	0.305297
evgtrinloc95300c0t1	0.881991	5.36969	0.0220322	0.305297
evgtrinloc102450c0t1	0.8654	5.78498	0.0221137	0.305297
evgtrinloc94807c0t5	-2.12321	4.64223	0.0221848	0.305297
evgtrinloc98129c2t5	-1.7798	2.83947	0.0221935	0.305297
evgtrinloc102240c1t3	-0.900501	6.92792	0.0222302	0.305297
evgtrinloc103440c0t14	-1.50066	3.41412	0.0222328	0.305297
evgtrinloc99047c0t1	0.751536	6.30075	0.0222496	0.305297
evgtrinloc98315c0t4	1.16128	7.94402	0.0222668	0.305297
evgtrinloc97103c0t1	-2.43576	1.75199	0.0222725	0.305297
evgtrinloc72380c0t2	0.83618	5.63658	0.0222781	0.305297
evgtrinloc98983c0t1	-1.58833	2.00088	0.0222831	0.305297
evgtrinloc87150c0t2	0.835149	5.97579	0.0223309	0.305297
evgtrinloc85245c0t1	-1.55093	4.45279	0.0223595	0.305297
evgtrinloc97828c0t1	1.21709	6.14349	0.0223637	0.305297
evgtrinloc100367c0t1	0.667141	7.04048	0.0223731	0.305297
evgtrinloc98199c0t2	2.19428	-0.150632	0.022382	0.305297
evgtrinloc94951c0t1	-1.96433	1.65572	0.0223869	0.305297
evgtrinloc104290c0t1	-1.26686	3.90652	0.0223984	0.305297
evgtrinloc97128c0t2	-1.70175	7.61352	0.0224156	0.305297
evgtrinloc72535c0t2	4.75752	5.08238	0.0225382	0.30588
evgtrinloc94959c0t2	2.15502	0.727188	0.0226451	0.30588
evgtrinloc51722c0t1	1.13126	11.0336	0.0226659	0.30588
evgtrinloc104277c1t2	-1.84789	4.78571	0.0226708	0.30588
evgtrinloc103373c0t1	0.876348	8.19243	0.022682	0.30588
evgtrinloc101951c0t1	-1.17583	5.53177	0.0226953	0.30588
evgtrinloc92579c0t1	0.776027	5.99276	0.0227291	0.30588
evgtrinloc95572c0t1	1.10414	4.29583	0.0227413	0.30588
evgtrinloc98314c0t1	1.51975	6.37945	0.022746	0.30588
evgtrinloc100012c2t28	-1.54986	4.4282	0.0227557	0.30588
evgtrinloc98232c1t1	1.07318	3.8969	0.0227675	0.30588
evgtrinloc84924c0t1	0.857572	6.33528	0.0227701	0.30588
evgtrinloc102444c0t1	-1.44058	4.15913	0.0227882	0.30588
evgtrinloc88696c0t1	-2.79842	0.151182	0.0228149	0.30588
evgtrinloc101522c1t1	0.881476	7.29959	0.0228803	0.30588
evgtrinloc94760c0t1	-2.20558	0.493199	0.0228942	0.30588
evgtrinloc85418c0t1	0.898976	7.79626	0.0229083	0.30588
evgtrinloc83199c0t1	2.18849	-0.339403	0.0229112	0.30588
evgtrinloc84881c0t1	0.855557	5.96033	0.0229233	0.30588
evgtrinloc92756c0t2	0.892384	5.84331	0.0229764	0.305949
evgtrinloc92436c0t1	0.924485	4.96511	0.0229892	0.305949
evgtrinloc30645c0t1	1.23453	5.37767	0.0230018	0.305949
evgtrinloc76841c0t1	0.790906	5.38372	0.0230688	0.306365
evgtrinloc100586c0t66	1.089	5.44166	0.0230993	0.306365
evgtrinloc93999c0t1	-2.56176	2.46283	0.0231408	0.306365
evgtrinloc91873c0t1	-2.41655	-0.0188569	0.0231552	0.306365
evgtrinloc93207c0t10	2.38789	-0.42263	0.0231556	0.306365
evgtrinloc51699c0t1	0.887821	8.1801	0.0232026	0.306661
evgtrinloc101553c1t21	1.66597	7.35615	0.0232385	0.306767
evgtrinloc104877c0t2	-1.69	4.75325	0.0232596	0.306767
evgtrinloc94913c0t4	-1.01528	6.11449	0.0233005	0.3068
evgtrinloc103400c0t4	1.2977	5.82013	0.0233112	0.3068
evgtrinloc89428c0t1	0.884368	8.69183	0.0233423	0.306886
evgtrinloc94435c0t1	-2.43033	-0.26396	0.0233816	0.30708
evgtrinloc38850c0t1	1.33276	0.735012	0.0234432	0.30714
evgtrinloc100515c0t1	-1.19461	3.93158	0.0234482	0.30714
evgtrinloc103667c0t14	-1.90738	2.78433	0.0234855	0.30714
evgtrinloc94980c0t1	-3.19391	0.874801	0.0235491	0.30714
evgtrinloc96802c0t1	-2.64488	-0.903225	0.0235517	0.30714
evgtrinloc104662c2t2	0.850468	4.86308	0.0235718	0.30714
evgtrinloc92763c0t2	-1.98794	1.90371	0.0235734	0.30714
evgtrinloc103630c0t3	-1.69227	6.84504	0.0235827	0.30714
evgtrinloc40544c0t1	-2.68456	-0.577502	0.0236178	0.307278
evgtrinloc51807c0t1	0.791311	6.31012	0.0237364	0.30823
evgtrinloc72219c0t1	0.866387	4.97468	0.0237403	0.30823
evgtrinloc97816c0t1	0.830595	6.92879	0.0237885	0.308336
evgtrinloc92300c0t1	-2.48191	2.49057	0.0238631	0.308336
evgtrinloc91381c0t1	0.945602	6.12413	0.0238678	0.308336
evgtrinloc104110c0t1	-1.71614	5.7942	0.0239105	0.308336
evgtrinloc100556c1t1	0.809951	5.94263	0.0239458	0.308336
evgtrinloc103871c0t2	-1.64119	6.30114	0.0239519	0.308336
evgtrinloc85134c0t1	0.830126	5.44401	0.0239524	0.308336
evgtrinloc94492c1t1	1.60841	2.32216	0.0239924	0.308336
evgtrinloc32114c0t1	1.56345	4.28066	0.0240052	0.308336
evgtrinloc94082c0t4	-2.14453	2.52987	0.02403	0.308336
evgtrinloc92044c0t1	-2.87799	4.54156	0.0240405	0.308336
evgtrinloc71403c0t1	1.06649	7.66348	0.0240458	0.308336
evgtrinloc96800c1t1	0.897223	6.1676	0.0240691	0.308336
evgtrinloc88679c0t3	1.48171	5.39176	0.0241454	0.308997
evgtrinloc30764c0t1	0.741024	6.13863	0.0241852	0.30919
evgtrinloc97363c0t1	-1.66916	2.43166	0.0242161	0.309268
evgtrinloc30423c1t1	1.09793	10.5372	0.024282	0.309401
evgtrinloc89204c0t1	1.24433	4.57563	0.0243008	0.309401
evgtrinloc81987c0t1	-4.4538	3.35814	0.0243158	0.309401
evgtrinloc95429c0t1	1.37026	4.8177	0.0243358	0.309401
evgtrinloc91403c0t1	0.768108	6.60938	0.0243502	0.309401
evgtrinloc89454c0t1	0.877201	9.49736	0.0244008	0.309729
evgtrinloc84611c0t1	0.842193	4.9365	0.0244711	0.30987
evgtrinloc102564c0t11	1.71061	1.89093	0.0244828	0.30987
evgtrinloc93028c0t1	-2.56071	1.13636	0.0244947	0.30987
evgtrinloc51746c0t1	0.862093	6.92708	0.0245472	0.30987
evgtrinloc70964c0t1	1.01277	6.21213	0.0245584	0.30987
evgtrinloc81588c0t1	0.864651	5.29174	0.0245606	0.30987
evgtrinloc103912c0t1	-1.31188	2.86117	0.0246098	0.310178
evgtrinloc94306c0t1	0.657631	6.53757	0.0246998	0.310965
evgtrinloc83136c0t1	1.4706	4.69824	0.024722	0.310965
evgtrinloc102152c0t1	-0.93293	5.5589	0.0247751	0.311319
evgtrinloc98726c0t2	-1.49496	6.39458	0.0248576	0.311891
evgtrinloc98980c0t1	1.08226	7.03879	0.0248704	0.311891
evgtrinloc91495c0t1	0.759319	6.48762	0.0249208	0.312177
evgtrinloc98543c1t2	-2.99394	2.54831	0.0249667	0.312177
evgtrinloc88609c0t2	0.932581	5.15821	0.0249682	0.312177
evgtrinloc100428c0t9	-1.06747	4.85264	0.0250536	0.312258
evgtrinloc102732c0t2	1.00111	4.4132	0.0250543	0.312258
evgtrinloc93545c0t2	1.0263	6.33822	0.0250943	0.312258
evgtrinloc72990c0t1	-1.39191	1.74988	0.0250952	0.312258
evgtrinloc96748c0t1	0.710242	6.12637	0.0250996	0.312258
evgtrinloc103307c0t1	-1.61652	4.25189	0.0251614	0.312452
evgtrinloc101119c1t1	0.932711	6.49857	0.0251651	0.312452
evgtrinloc104359c0t1	-1.54816	2.85103	0.0252284	0.312729
evgtrinloc104216c0t2	-0.92296	5.02478	0.0252621	0.312729
evgtrinloc98965c0t1	-0.771754	6.05852	0.0252625	0.312729
evgtrinloc85989c0t2	-2.10267	-0.756861	0.0252962	0.31273
evgtrinloc68808c0t1	1.86092	-0.682147	0.0253188	0.31273
evgtrinloc51701c0t1	0.886802	8.42766	0.0253603	0.31273
evgtrinloc104150c0t1	-3.08767	-0.380845	0.0253625	0.31273
evgtrinloc94738c0t2	-2.24636	0.961452	0.0254601	0.313624
evgtrinloc102022c0t2	-1.93634	2.29688	0.025541	0.313671
evgtrinloc101541c0t1	-0.6468	6.20726	0.0255571	0.313671
evgtrinloc51698c0t1	1.23972	9.15793	0.0256055	0.313671
evgtrinloc98059c0t1	1.23664	2.57233	0.0256124	0.313671
evgtrinloc50781c1t1	2.81854	-0.602487	0.0256501	0.313671
evgtrinloc101787c0t1	0.893597	7.10497	0.0256599	0.313671
evgtrinloc67418c0t1	2.61366	0.82417	0.025772	0.313671
evgtrinloc89566c0t3	-1.62007	-0.868157	0.0257747	0.313671
evgtrinloc83024c0t2	2.11936	3.0156	0.0257757	0.313671
evgtrinloc70898c0t1	0.742424	6.12048	0.0258534	0.313671
evgtrinloc89550c0t1	2.33923	6.79584	0.0258624	0.313671
evgtrinloc93046c0t1	-2.76041	0.553356	0.0258655	0.313671
evgtrinloc93813c0t1	1.46748	6.51809	0.0258744	0.313671
evgtrinloc101994c0t1	-1.87903	6.76035	0.0258838	0.313671
evgtrinloc104106c0t2	-1.14875	6.69873	0.0259217	0.313671
evgtrinloc97993c0t1	-1.079	4.0969	0.0259262	0.313671
evgtrinloc104295c1t12	1.10658	4.19034	0.0259357	0.313671
evgtrinloc99107c2t3	1.42013	1.20718	0.0260556	0.313671
evgtrinloc90746c0t1	2.75431	4.91313	0.0260556	0.313671
evgtrinloc104362c1t1	-1.69181	-0.00132006	0.0260861	0.313671
evgtrinloc71543c0t1	0.944214	9.00063	0.0260956	0.313671
evgtrinloc103262c0t1	-1.22261	5.38091	0.0261148	0.313671
evgtrinloc99871c0t1	-2.04176	1.9533	0.0261174	0.313671
evgtrinloc103880c0t9	-2.48764	0.712987	0.0261539	0.313671
evgtrinloc98909c0t2	2.51133	1.6162	0.0261715	0.313671
evgtrinloc101587c0t5	-1.50065	1.8242	0.0261769	0.313671
evgtrinloc89654c0t1	1.11568	3.88569	0.0261786	0.313671
evgtrinloc105039c0t1	0.756257	5.84107	0.0261886	0.313671
evgtrinloc104710c1t1	-0.811844	6.91653	0.0261915	0.313671
evgtrinloc87734c1t1	2.89528	0.0635172	0.0262274	0.31374
evgtrinloc104011c1t1	-1.32287	5.58035	0.0262526	0.31374
evgtrinloc95575c0t1	0.728942	5.89434	0.0262764	0.31374
evgtrinloc81699c0t1	0.893155	5.54672	0.0263059	0.31374
evgtrinloc104444c0t1	-1.57439	5.92219	0.0263375	0.31374
evgtrinloc89547c0t1	0.742326	6.57663	0.0263686	0.31374
evgtrinloc102862c0t3	1.14559	5.45915	0.0263761	0.31374
evgtrinloc87571c0t1	1.00519	11.0838	0.026398	0.31374
evgtrinloc92173c0t1	1.24942	4.0365	0.0264267	0.313783
evgtrinloc103865c1t1	0.993255	5.3998	0.0265933	0.315335
evgtrinloc101350c0t4	-0.74869	6.25514	0.026613	0.315335
evgtrinloc96078c0t1	3.87476	5.86047	0.0266331	0.315335
evgtrinloc102558c0t1	0.890459	6.81897	0.0266751	0.315469
evgtrinloc89507c0t1	0.722852	6.28821	0.0266949	0.315469
evgtrinloc76755c0t1	0.937872	5.70689	0.0268396	0.316302
evgtrinloc94391c0t1	-1.48995	2.9664	0.0268424	0.316302
evgtrinloc95356c0t1	-1.51015	4.50502	0.0268644	0.316302
evgtrinloc105000c0t1	1.08855	10.8319	0.0268741	0.316302
evgtrinloc94372c0t2	-1.19918	5.66647	0.0269245	0.316302
evgtrinloc96877c0t3	-1.99717	4.04057	0.0269377	0.316302
evgtrinloc76747c0t1	0.681739	5.92439	0.0269635	0.316302
evgtrinloc96095c0t1	0.718037	6.03791	0.0269677	0.316302
evgtrinloc102642c0t13	-2.16596	0.186286	0.0270274	0.316346
evgtrinloc99162c0t1	-1.61703	4.12275	0.027068	0.316346
evgtrinloc104824c0t8	-0.892152	5.87739	0.0270849	0.316346
evgtrinloc51674c0t1	0.772945	7.52662	0.0270857	0.316346
evgtrinloc93644c1t2	2.57265	1.34397	0.0271292	0.316346
evgtrinloc104360c0t2	1.00392	6.27907	0.0271958	0.316346
evgtrinloc89272c0t1	0.699171	6.35378	0.0272074	0.316346
evgtrinloc102663c0t3	-2.00419	3.75919	0.0272789	0.316346
evgtrinloc81594c0t1	0.782377	6.12418	0.0272896	0.316346
evgtrinloc82377c0t1	-0.769835	7.2393	0.0273352	0.316346
evgtrinloc82816c0t1	1.33286	4.04004	0.0273492	0.316346
evgtrinloc98987c1t4	2.02964	4.32472	0.0273783	0.316346
evgtrinloc96342c0t1	2.51802	3.90453	0.0273845	0.316346
evgtrinloc84458c0t1	1.00759	4.94125	0.0273883	0.316346
evgtrinloc68374c0t1	1.49539	2.88348	0.0273953	0.316346
evgtrinloc100410c0t1	0.810004	8.27659	0.0274382	0.316346
evgtrinloc103744c0t1	-2.69156	3.64538	0.0274768	0.316346
evgtrinloc100319c4t3	0.755691	6.34482	0.0275056	0.316346
evgtrinloc97830c0t2	0.846494	4.38603	0.0275112	0.316346
evgtrinloc77429c0t1	-2.63117	-0.922033	0.027603	0.316346
evgtrinloc89877c0t1	1.03148	5.05939	0.0276076	0.316346
evgtrinloc90755c0t1	0.796612	5.20512	0.0276109	0.316346
evgtrinloc100026c1t1	0.894696	5.41311	0.027663	0.316346
evgtrinloc30317c0t1	0.994183	10.0162	0.0276772	0.316346
evgtrinloc100665c0t5	-1.2106	6.27314	0.0277136	0.316346
evgtrinloc93827c0t1	0.789464	6.38656	0.0277203	0.316346
evgtrinloc90280c0t1	0.832439	8.62511	0.0277664	0.316346
evgtrinloc101041c0t1	1.15551	3.91294	0.02778	0.316346
evgtrinloc86339c0t1	0.693964	5.94746	0.0278448	0.316346
evgtrinloc97869c0t1	-1.60112	1.92763	0.0278826	0.316346
evgtrinloc102199c0t3	-0.998758	5.73671	0.027896	0.316346
evgtrinloc100135c0t1	1.03084	4.15759	0.0279216	0.316346
evgtrinloc103849c0t1	0.77147	6.03231	0.0279892	0.316346
evgtrinloc103678c0t7	2.52213	-0.125035	0.0279997	0.316346
evgtrinloc103859c0t12	-1.76782	2.35874	0.0280257	0.316346
evgtrinloc91306c0t1	2.15404	-0.330308	0.0280703	0.316346
evgtrinloc85552c0t1	0.812613	7.7602	0.0280743	0.316346
evgtrinloc103225c0t1	5.77885	6.70021	0.0281144	0.316346
evgtrinloc51667c0t1	3.65948	7.16292	0.028127	0.316346
evgtrinloc87668c0t1	1.11262	7.11572	0.0281275	0.316346
evgtrinloc51705c1t1	0.964286	10.1447	0.0281303	0.316346
evgtrinloc100117c0t4	0.90149	5.04806	0.0281346	0.316346
evgtrinloc76931c0t2	1.23051	4.65524	0.0281349	0.316346
evgtrinloc93089c0t3	-1.74441	0.531312	0.0281602	0.316346
evgtrinloc91693c0t1	0.78108	5.69566	0.0281681	0.316346
evgtrinloc100743c0t1	-1.50196	1.99222	0.0281799	0.316346
evgtrinloc93917c0t1	0.793091	6.81735	0.0281935	0.316346
evgtrinloc69151c0t1	2.0857	-0.860268	0.0281985	0.316346
evgtrinloc93723c0t2	2.38326	1.46271	0.0282113	0.316346
evgtrinloc100781c0t1	-2.64258	1.47537	0.02826	0.316608
evgtrinloc97360c0t5	1.52796	1.04392	0.028318	0.316974
evgtrinloc99573c0t2	0.809853	6.41176	0.0284119	0.317446
evgtrinloc97236c0t1	-1.25175	4.04914	0.0284323	0.317446
evgtrinloc88528c0t1	1.65614	0.722411	0.0284391	0.317446
evgtrinloc73680c0t1	1.46742	3.02396	0.0285121	0.317446
evgtrinloc92252c0t1	0.914938	4.16092	0.0285173	0.317446
evgtrinloc83897c0t1	1.41213	1.12734	0.0285561	0.317446
evgtrinloc88213c0t1	0.893859	5.5907	0.0285609	0.317446
evgtrinloc98642c0t8	-3.06493	1.32657	0.0286237	0.317446
evgtrinloc102015c0t28	-1.64934	2.83245	0.02864	0.317446
evgtrinloc101873c0t1	0.669113	5.78783	0.0286493	0.317446
evgtrinloc82029c0t1	0.83089	6.91345	0.0287223	0.317446
evgtrinloc104987c0t16	-1.38995	5.06405	0.0287316	0.317446
evgtrinloc101433c0t2	-1.56912	4.72784	0.0287359	0.317446
evgtrinloc102598c0t1	-1.47034	3.44788	0.0287669	0.317446
evgtrinloc103363c0t1	-1.55379	5.52797	0.0287735	0.317446
evgtrinloc90427c0t1	4.0268	3.93084	0.0287754	0.317446
evgtrinloc96810c0t1	2.36423	4.78803	0.0288084	0.317446
evgtrinloc96046c0t1	1.51918	2.58655	0.028824	0.317446
evgtrinloc100562c1t2	0.718099	7.2921	0.0288426	0.317446
evgtrinloc105009c0t1	0.929113	10.2722	0.0288775	0.317551
evgtrinloc103774c0t2	-2.94244	7.28683	0.0289127	0.317659
evgtrinloc82107c0t1	0.73706	6.10985	0.028995	0.31792
evgtrinloc83496c0t1	-1.65533	0.0517634	0.0290177	0.31792
evgtrinloc92359c0t1	0.921071	5.78203	0.0290364	0.31792
evgtrinloc87459c0t1	0.778862	6.09617	0.0290382	0.31792
evgtrinloc84397c0t1	1.75495	5.02171	0.0291792	0.318467
evgtrinloc92193c0t1	3.29439	3.7452	0.0291989	0.318467
evgtrinloc73203c0t1	1.29301	2.23095	0.0292037	0.318467
evgtrinloc96943c0t1	-1.03535	4.42936	0.0292117	0.318467
evgtrinloc92093c0t1	1.23291	2.39068	0.0292891	0.318467
evgtrinloc97924c1t2	-2.28882	-0.578452	0.0293133	0.318467
evgtrinloc103554c0t1	-1.78133	4.86794	0.0293246	0.318467
evgtrinloc102066c0t1	0.841114	5.21221	0.0294471	0.318467
evgtrinloc95842c0t1	1.01084	4.64215	0.0294785	0.318467
evgtrinloc93735c1t1	-0.853052	5.09181	0.0295146	0.318467
evgtrinloc97876c0t2	-1.72695	1.60251	0.0295348	0.318467
evgtrinloc104325c0t1	0.949582	6.83314	0.0295376	0.318467
evgtrinloc93099c0t2	0.892309	5.08303	0.0295679	0.318467
evgtrinloc96702c0t4	0.938343	4.64106	0.0295689	0.318467
evgtrinloc104540c0t2	-2.19405	4.40911	0.0295773	0.318467
evgtrinloc103471c2t10	-1.5225	1.81069	0.0295863	0.318467
evgtrinloc95739c0t1	0.825879	4.91415	0.0297223	0.318467
evgtrinloc104260c1t8	0.848468	4.94534	0.0297844	0.318467
evgtrinloc94203c0t2	1.35335	2.13577	0.0298133	0.318467
evgtrinloc95058c0t6	2.68929	10.5865	0.0298229	0.318467
evgtrinloc97300c0t1	0.692738	5.92472	0.0298366	0.318467
evgtrinloc72509c0t1	0.719741	5.75599	0.0298451	0.318467
evgtrinloc90251c0t1	-1.87166	1.6181	0.0298562	0.318467
evgtrinloc102413c0t4	-1.38671	8.05212	0.0298957	0.318467
evgtrinloc98559c1t3	-3.35105	0.520531	0.0299667	0.318467
evgtrinloc89811c0t1	-2.16948	0.824629	0.0299927	0.318467
evgtrinloc52463c0t1	-1.37302	1.91663	0.0300315	0.318467
evgtrinloc103414c2t1	0.904894	6.47438	0.030037	0.318467
evgtrinloc85573c0t1	1.39301	7.23182	0.0301145	0.318467
evgtrinloc101915c0t1	1.09123	3.56079	0.0301146	0.318467
evgtrinloc90861c0t1	1.03412	4.87579	0.030128	0.318467
evgtrinloc100563c2t1	1.36462	5.73321	0.0301612	0.318467
evgtrinloc92729c0t3	-1.68892	0.748663	0.0301619	0.318467
evgtrinloc97691c0t1	0.698884	6.38717	0.0301669	0.318467
evgtrinloc97051c0t86	2.25905	-0.408178	0.0301755	0.318467
evgtrinloc95862c0t1	-1.93693	3.0666	0.0301864	0.318467
evgtrinloc94685c0t3	-1.38785	0.458493	0.0301899	0.318467
evgtrinloc103830c0t1	1.42368	5.74922	0.0301971	0.318467
evgtrinloc102819c1t2	0.945751	5.64199	0.0302407	0.318467
evgtrinloc101470c0t3	-1.568	1.79106	0.030291	0.318467
evgtrinloc97737c0t1	-1.40592	5.63331	0.0303043	0.318467
evgtrinloc101811c0t1	0.765618	7.01006	0.0303125	0.318467
evgtrinloc102803c0t3	-1.63623	1.98339	0.0303706	0.318467
evgtrinloc100823c0t3	-1.59134	2.12003	0.0303763	0.318467
evgtrinloc82149c0t1	0.794133	9.46592	0.0303988	0.318467
evgtrinloc100172c1t7	-1.67935	1.88861	0.0304014	0.318467
evgtrinloc96966c0t1	0.918157	7.93919	0.0304092	0.318467
evgtrinloc102167c0t2	-1.30784	3.38714	0.0304122	0.318467
evgtrinloc87958c0t1	-1.44136	2.11976	0.0304379	0.318467
evgtrinloc99621c0t2	-1.85576	3.29105	0.0304417	0.318467
evgtrinloc95810c0t1	0.942723	5.74443	0.0304478	0.318467
evgtrinloc102103c0t22	-1.61496	1.21026	0.0304999	0.318467
evgtrinloc103970c0t1	-1.17264	5.72528	0.0305077	0.318467
evgtrinloc105026c0t1	0.81691	7.77584	0.0305525	0.318467
evgtrinloc103966c1t1	-1.48237	7.18196	0.0305947	0.318467
evgtrinloc103801c0t1	1.20763	3.59254	0.0306795	0.318467
evgtrinloc104723c0t2	-2.03723	0.662409	0.0307003	0.318467
evgtrinloc85699c0t1	1.32476	8.5003	0.0307064	0.318467
evgtrinloc98441c0t3	-1.2784	5.68104	0.030716	0.318467
evgtrinloc99812c2t1	0.929919	7.28979	0.0307199	0.318467
evgtrinloc99784c0t5	1.96734	3.63318	0.0307424	0.318467
evgtrinloc104961c1t1	-1.78417	1.82924	0.0307584	0.318467
evgtrinloc85202c0t1	-2.09839	1.81254	0.0307748	0.318467
evgtrinloc103253c0t7	0.927667	4.29758	0.0308572	0.318467
evgtrinloc100884c0t38	0.707446	7.00938	0.0308588	0.318467
evgtrinloc104558c0t3	-1.61798	1.71052	0.0308595	0.318467
evgtrinloc100010c0t1	-0.713328	5.52279	0.030861	0.318467
evgtrinloc102546c0t1	-1.70759	2.15824	0.0308832	0.318467
evgtrinloc104208c0t23	-1.81447	1.19306	0.0308976	0.318467
evgtrinloc94387c0t2	1.15112	7.41441	0.0308994	0.318467
evgtrinloc101601c0t33	2.10755	2.95398	0.030922	0.318467
evgtrinloc100535c0t1	-1.02455	6.9199	0.0309618	0.318467
evgtrinloc90704c0t1	-2.36203	4.16673	0.0309704	0.318467
evgtrinloc100859c1t1	0.755903	7.16925	0.0309814	0.318467
evgtrinloc91139c0t1	2.36681	-0.207096	0.0310106	0.318467
evgtrinloc96855c1t2	0.869207	5.70726	0.031024	0.318467
evgtrinloc101856c0t1	-1.66036	6.6368	0.0310784	0.318764
evgtrinloc98445c0t3	-1.47106	1.61379	0.0311527	0.319237
evgtrinloc103032c0t1	-2.2673	3.48006	0.0312066	0.319237
evgtrinloc95884c0t3	1.11438	6.77854	0.0312123	0.319237
evgtrinloc99718c2t3	-1.78597	2.44318	0.0312696	0.319237
evgtrinloc95231c0t1	0.642317	6.28915	0.0312811	0.319237
evgtrinloc76266c0t1	-1.44293	5.46082	0.0313184	0.319237
evgtrinloc95855c0t1	0.932093	5.55047	0.0313521	0.319237
evgtrinloc96091c1t2	-2.72407	-0.9682	0.0313607	0.319237
evgtrinloc100080c0t24	1.04717	8.64623	0.0313793	0.319237
evgtrinloc75874c0t1	-1.38154	4.32615	0.0313799	0.319237
evgtrinloc84401c0t1	0.83532	4.91731	0.0314424	0.319498
evgtrinloc99594c0t1	1.13624	5.35743	0.0314566	0.319498
evgtrinloc104531c0t1	-0.721871	6.35282	0.0315568	0.319553
evgtrinloc96956c0t3	-2.00384	1.39122	0.0315768	0.319553
evgtrinloc103222c0t2	-2.114	0.354057	0.0316127	0.319553
evgtrinloc95566c1t1	-2.41324	1.60486	0.0316675	0.319553
evgtrinloc99643c0t2	-1.29144	4.0794	0.0317268	0.319553
evgtrinloc103527c2t10	0.756732	9.3538	0.0317394	0.319553
evgtrinloc101970c0t1	0.892665	4.2846	0.0317514	0.319553
evgtrinloc93914c0t1	0.776565	6.06459	0.0317531	0.319553
evgtrinloc67691c0t1	-2.36622	2.21226	0.0317671	0.319553
evgtrinloc103442c2t8	-1.96166	1.96508	0.0317808	0.319553
evgtrinloc89557c0t1	0.7876	5.68815	0.0317874	0.319553
evgtrinloc82342c0t1	0.795411	5.56193	0.0317994	0.319553
evgtrinloc82166c0t1	1.24748	9.21649	0.0318321	0.319553
evgtrinloc102436c1t1	-2.30049	4.51521	0.0318947	0.319553
evgtrinloc97891c1t2	-1.27174	2.93789	0.031911	0.319553
evgtrinloc101850c0t1	0.846506	4.52892	0.0319146	0.319553
evgtrinloc100679c0t1	1.59349	1.3354	0.0319242	0.319553
evgtrinloc76437c0t1	0.75282	5.75276	0.0319467	0.319553
evgtrinloc100656c0t4	-1.75867	-0.20465	0.0319477	0.319553
evgtrinloc91688c0t1	-6.16617	2.99146	0.0319995	0.319816
evgtrinloc102954c0t3	-1.45507	0.83779	0.0320712	0.320227
evgtrinloc99348c0t2	-2.71066	-0.142254	0.0320918	0.320227
evgtrinloc82295c0t1	0.745219	6.38914	0.0321575	0.320414
evgtrinloc104266c0t1	0.944379	4.6278	0.0322098	0.320414
evgtrinloc76150c0t1	0.783324	6.47771	0.0322183	0.320414
evgtrinloc101715c0t2	1.95314	3.98636	0.0322249	0.320414
evgtrinloc101961c0t9	-1.85757	-0.258061	0.0322387	0.320414
evgtrinloc103750c1t1	0.758985	7.45263	0.0322756	0.320525
evgtrinloc99503c1t5	0.796471	6.02105	0.0323666	0.320525
evgtrinloc103566c2t1	0.943869	10.9907	0.0323736	0.320525
evgtrinloc95260c0t1	-1.13401	4.21309	0.0323895	0.320525
evgtrinloc91360c1t1	0.840742	5.81278	0.0323969	0.320525
evgtrinloc101893c0t8	-0.941424	7.19804	0.0324037	0.320525
evgtrinloc51692c0t1	0.736898	7.19001	0.0324303	0.320534
evgtrinloc103028c0t4	-1.75848	-0.48882	0.0324708	0.320682
evgtrinloc104445c0t1	-1.50891	3.41379	0.0325136	0.32085
evgtrinloc96879c0t1	2.53386	0.960603	0.0325767	0.321088
evgtrinloc95574c0t7	-2.71867	-0.258848	0.0325891	0.321088
evgtrinloc104880c0t1	-0.874946	5.3003	0.0326585	0.321088
evgtrinloc99973c2t18	-1.68714	3.13074	0.0326702	0.321088
evgtrinloc104209c2t1	-1.35824	6.67169	0.0327184	0.321088
evgtrinloc92245c0t1	1.50041	2.54687	0.0327315	0.321088
evgtrinloc93592c0t1	-1.11723	2.69535	0.0327741	0.321088
evgtrinloc103803c0t4	-1.05582	4.19103	0.0327748	0.321088
evgtrinloc72629c0t1	1.3458	4.70939	0.0327939	0.321088
evgtrinloc99685c1t1	0.91544	7.02393	0.032816	0.321088
evgtrinloc89426c0t1	-1.76708	1.26152	0.0328201	0.321088
evgtrinloc100559c0t1	-1.63596	5.03106	0.0329976	0.32143
evgtrinloc94596c0t1	1.05972	3.73506	0.0330296	0.32143
evgtrinloc100756c0t4	0.719516	5.36253	0.0330345	0.32143
evgtrinloc91841c0t1	1.68904	3.66902	0.0330503	0.32143
evgtrinloc92960c0t1	0.933954	4.3211	0.0330509	0.32143
evgtrinloc51764c0t1	0.752246	6.35477	0.0330527	0.32143
evgtrinloc73881c0t1	-1.72805	0.765428	0.0330585	0.32143
evgtrinloc94637c0t7	1.44785	4.01542	0.0330652	0.32143
evgtrinloc96835c0t1	0.798251	8.34408	0.0331393	0.32143
evgtrinloc103036c0t4	-1.4644	3.65542	0.0331569	0.32143
evgtrinloc81929c0t1	0.948606	4.61249	0.0331715	0.32143
evgtrinloc104320c3t8	1.31267	8.58489	0.0331777	0.32143
evgtrinloc90999c0t1	0.799764	5.211	0.0332022	0.32143
evgtrinloc92407c0t1	1.31674	2.44652	0.0332407	0.32143
evgtrinloc103217c0t1	-0.736199	6.48379	0.0332407	0.32143
evgtrinloc84855c0t1	0.844437	5.88925	0.0333332	0.321606
evgtrinloc94518c0t16	0.932113	6.35045	0.0333355	0.321606
evgtrinloc96302c0t1	-1.64528	3.19772	0.0333361	0.321606
evgtrinloc94718c0t1	0.953844	5.11364	0.0334873	0.322325
evgtrinloc97757c0t1	1.42686	6.20753	0.0334894	0.322325
evgtrinloc103246c0t1	-1.6065	3.65218	0.0335015	0.322325
evgtrinloc93345c0t2	-1.77787	2.49079	0.0335459	0.322325
evgtrinloc89075c0t1	0.782485	6.25201	0.0335467	0.322325
evgtrinloc103096c0t11	-1.47306	1.99523	0.0335941	0.322325
evgtrinloc86264c0t2	0.778264	5.07226	0.0336155	0.322325
evgtrinloc87337c0t1	1.2845	5.63926	0.0336373	0.322325
evgtrinloc95359c0t1	0.662324	6.49337	0.0336832	0.322325
evgtrinloc97730c0t1	1.87247	4.26172	0.0336915	0.322325
evgtrinloc104412c0t1	-0.954037	5.41554	0.0336943	0.322325
evgtrinloc92938c0t1	0.80331	7.30954	0.0338885	0.323936
evgtrinloc93598c0t2	1.60491	5.18677	0.0339734	0.324499
evgtrinloc97245c2t5	-1.85003	4.3742	0.0340785	0.325212
evgtrinloc104239c0t2	1.41222	2.38715	0.034134	0.325212
evgtrinloc85952c0t1	0.768655	8.40373	0.0341581	0.325212
evgtrinloc100592c0t1	-0.667675	6.85469	0.0341784	0.325212
evgtrinloc104927c0t12	-1.36746	1.58113	0.0342139	0.325212
evgtrinloc85902c0t1	0.790911	9.29063	0.0342587	0.325212
evgtrinloc71014c0t1	0.759874	6.84322	0.0342705	0.325212
evgtrinloc82416c0t1	0.962982	5.68576	0.0343313	0.325212
evgtrinloc85261c0t2	1.40493	2.09895	0.0343565	0.325212
evgtrinloc98447c0t1	-2.0835	4.48829	0.0343749	0.325212
evgtrinloc103037c3t1	-4.58627	9.72501	0.0344027	0.325212
evgtrinloc89175c0t1	2.37256	0.314002	0.0344139	0.325212
evgtrinloc95990c3t2	0.744888	5.7862	0.0344271	0.325212
evgtrinloc96025c0t1	0.700352	6.79505	0.034433	0.325212
evgtrinloc92685c0t1	0.843163	5.45841	0.0344591	0.325212
evgtrinloc91992c0t9	-1.66338	-0.929071	0.0344917	0.325212
evgtrinloc104781c0t5	-1.50413	3.20969	0.0345142	0.325212
evgtrinloc104996c0t1	1.01234	11.7827	0.0345162	0.325212
evgtrinloc101207c0t1	-1.27453	3.28531	0.0346123	0.325755
evgtrinloc96513c0t14	2.02843	0.127588	0.0346647	0.325755
evgtrinloc93955c0t1	0.84667	5.09706	0.0346677	0.325755
evgtrinloc103492c0t3	-1.15035	5.76621	0.0346992	0.325755
evgtrinloc104712c0t1	-1.86673	4.72786	0.0347041	0.325755
evgtrinloc103512c0t1	-1.14847	6.57571	0.0347457	0.325901
evgtrinloc95396c0t1	0.969878	3.50518	0.0347958	0.325905
evgtrinloc86984c0t1	0.761335	5.67496	0.0347983	0.325905
evgtrinloc102146c1t3	-0.911853	3.87696	0.0348826	0.325959
evgtrinloc95887c0t1	-2.30328	0.290571	0.0349905	0.325959
evgtrinloc98554c0t1	3.58174	2.16876	0.03501	0.325959
evgtrinloc89434c0t2	0.825403	4.94663	0.0350406	0.325959
evgtrinloc88197c0t2	1.76243	-0.160107	0.0350407	0.325959
evgtrinloc100024c0t2	1.00173	4.59816	0.0350555	0.325959
evgtrinloc100105c0t2	-1.3145	2.59007	0.0350619	0.325959
evgtrinloc94268c0t1	-3.89237	1.44606	0.0351157	0.325959
evgtrinloc100198c0t1	-0.882956	7.95594	0.0351297	0.325959
evgtrinloc72459c0t1	0.929792	5.22401	0.035165	0.325959
evgtrinloc93743c0t4	1.13182	2.68253	0.0351734	0.325959
evgtrinloc102443c2t4	-2.4692	0.0599536	0.0351801	0.325959
evgtrinloc70923c0t2	0.676455	6.8594	0.0351943	0.325959
evgtrinloc92722c2t3	2.71943	4.25537	0.0352146	0.325959
evgtrinloc96989c0t1	0.760585	4.89535	0.0352254	0.325959
evgtrinloc101739c0t1	-1.05734	7.87555	0.0352258	0.325959
evgtrinloc95261c0t1	-1.10501	4.23238	0.0352473	0.325959
evgtrinloc102301c1t1	-2.03028	4.34602	0.035308	0.326279
evgtrinloc100650c1t1	0.658057	6.11013	0.0353553	0.326475
evgtrinloc75957c0t1	1.0405	10.1132	0.0353963	0.326564
evgtrinloc76462c0t1	1.13614	4.05181	0.0354243	0.326564
evgtrinloc51924c0t1	0.843586	4.83845	0.0354433	0.326564
evgtrinloc98224c0t1	-1.15183	4.61455	0.03551	0.326577
evgtrinloc101799c0t1	0.975914	3.63117	0.0355364	0.326577
evgtrinloc100332c0t1	-1.59865	4.35914	0.0355536	0.326577
evgtrinloc100749c0t1	0.817247	4.89716	0.0355831	0.326577
evgtrinloc97537c0t3	-1.72502	3.0452	0.0356425	0.326577
evgtrinloc105001c0t1	0.951586	11.3986	0.035657	0.326577
evgtrinloc99290c0t1	-2.20959	3.14829	0.0356902	0.326577
evgtrinloc96759c1t1	0.945148	7.08081	0.0357009	0.326577
evgtrinloc98415c0t10	1.27743	2.32116	0.0357331	0.326577
evgtrinloc103689c0t1	-1.67371	5.16009	0.0357584	0.326577
evgtrinloc103756c2t1	-1.68325	3.92117	0.0357676	0.326577
evgtrinloc100959c1t1	0.854323	9.39528	0.0357695	0.326577
evgtrinloc89383c0t1	0.848386	8.87631	0.0358079	0.326577
evgtrinloc94445c0t1	1.0735	4.51528	0.0358311	0.326577
evgtrinloc82472c0t1	0.590908	5.99936	0.035845	0.326577
evgtrinloc75316c0t1	2.33807	-0.0921865	0.0359003	0.326577
evgtrinloc76616c0t1	0.726818	5.41495	0.0359633	0.326577
evgtrinloc96372c0t1	-2.72404	3.87417	0.0360851	0.326577
evgtrinloc99841c0t1	1.12105	5.687	0.0361048	0.326577
evgtrinloc97214c0t2	-1.35757	1.68479	0.0361349	0.326577
evgtrinloc86871c0t1	0.948327	5.05302	0.0361355	0.326577
evgtrinloc88270c0t1	1.24711	2.30751	0.0361474	0.326577
evgtrinloc101992c0t4	-1.33557	4.71665	0.0362528	0.326577
evgtrinloc95489c0t3	-1.48943	4.48987	0.03627	0.326577
evgtrinloc102777c0t1	-1.67436	2.47331	0.0362874	0.326577
evgtrinloc103273c0t13	-1.46428	4.38999	0.0363067	0.326577
evgtrinloc99419c0t1	-0.851794	6.48826	0.0363186	0.326577
evgtrinloc104579c1t2	-1.64675	5.93495	0.0363262	0.326577
evgtrinloc84699c0t1	0.795951	4.98589	0.0363278	0.326577
evgtrinloc99084c0t1	0.8243	4.91439	0.036363	0.326577
evgtrinloc86507c0t1	0.770668	6.06395	0.0363801	0.326577
evgtrinloc104392c0t2	-4.8121	6.22116	0.0363846	0.326577
evgtrinloc98728c0t1	-0.93939	4.42817	0.036389	0.326577
evgtrinloc102506c0t4	-1.03469	3.87079	0.0363919	0.326577
evgtrinloc102859c1t15	2.03218	-0.434081	0.0363986	0.326577
evgtrinloc101543c1t1	1.03335	3.57226	0.0364031	0.326577
evgtrinloc71421c0t1	0.700639	6.54889	0.0364423	0.326577
evgtrinloc75959c0t1	-1.30816	1.24277	0.0364695	0.326577
evgtrinloc104524c0t12	-0.954444	4.80393	0.0365117	0.326577
evgtrinloc76197c0t1	0.765057	7.25823	0.0365392	0.326577
evgtrinloc95937c0t2	-1.66997	2.54694	0.0365534	0.326577
evgtrinloc100569c1t1	0.76112	5.90114	0.0365781	0.326577
evgtrinloc95732c0t1	0.691044	6.66281	0.0365872	0.326577
evgtrinloc98906c0t3	-1.20425	2.76925	0.0366183	0.326577
evgtrinloc103973c0t1	-1.43842	6.99298	0.0366201	0.326577
evgtrinloc100578c0t2	-2.2776	3.03672	0.0367511	0.327052
evgtrinloc103819c2t1	-1.32494	4.12663	0.036806	0.327052
evgtrinloc104483c1t2	0.785231	8.48834	0.0368159	0.327052
evgtrinloc78848c0t1	-2.4321	-1.26584	0.0368445	0.327052
evgtrinloc94419c0t1	-1.07833	5.30168	0.0368665	0.327052
evgtrinloc100058c0t3	3.61777	0.0999842	0.0368695	0.327052
evgtrinloc102736c0t1	0.801771	6.53098	0.0368796	0.327052
evgtrinloc91442c0t2	-1.48072	1.29762	0.0368828	0.327052
evgtrinloc99748c0t3	-1.69401	1.99405	0.0369395	0.327052
evgtrinloc76957c0t1	3.54999	4.56131	0.0369613	0.327052
evgtrinloc98503c0t1	0.804066	7.4346	0.0369672	0.327052
evgtrinloc89638c1t1	0.812921	6.10727	0.0370406	0.327052
evgtrinloc89027c0t3	0.747405	5.38727	0.0370637	0.327052
evgtrinloc83756c0t1	-1.70691	1.01356	0.0371752	0.327052
evgtrinloc90217c0t2	1.89952	3.84291	0.0372012	0.327052
evgtrinloc93929c0t1	0.730481	7.44028	0.0372123	0.327052
evgtrinloc100503c0t2	-1.59178	2.45339	0.0372133	0.327052
evgtrinloc72756c0t1	3.57433	-0.464898	0.0372966	0.327052
evgtrinloc76179c0t1	-0.848207	6.78757	0.0372997	0.327052
evgtrinloc103498c1t1	-1.52166	-0.865133	0.0373417	0.327052
evgtrinloc97640c1t1	0.881073	5.53561	0.0373552	0.327052
evgtrinloc99697c0t4	2.73191	4.96158	0.0373825	0.327052
evgtrinloc104397c0t1	-0.955413	5.76618	0.0374389	0.327052
evgtrinloc76444c0t1	0.712848	6.24805	0.0374728	0.327052
evgtrinloc95169c0t1	0.698641	6.72006	0.0375634	0.327052
evgtrinloc102867c0t5	-2.2925	-0.0952242	0.0375634	0.327052
evgtrinloc103195c0t1	0.723428	6.92979	0.037614	0.327052
evgtrinloc98662c0t2	0.78751	5.05992	0.0376455	0.327052
evgtrinloc103996c0t1	-1.54054	5.19664	0.0376671	0.327052
evgtrinloc76757c0t1	-1.841	0.492215	0.0377089	0.327052
evgtrinloc98280c0t1	1.37158	2.1603	0.0377123	0.327052
evgtrinloc102233c0t2	-0.651767	6.49876	0.0377239	0.327052
evgtrinloc72374c0t1	-1.42471	5.35496	0.0377552	0.327052
evgtrinloc100016c0t2	-2.36382	1.20896	0.0377786	0.327052
evgtrinloc30321c0t1	0.958905	11.2262	0.0378062	0.327052
evgtrinloc104928c0t4	-1.88549	1.14796	0.0378084	0.327052
evgtrinloc104588c0t1	-0.872651	4.69592	0.0378151	0.327052
evgtrinloc91463c0t2	0.740086	7.96937	0.037845	0.327052
evgtrinloc30710c0t1	0.884017	5.89982	0.0378731	0.327052
evgtrinloc94169c1t2	1.01401	4.14498	0.0378777	0.327052
evgtrinloc81750c0t1	-0.982432	4.38302	0.0378814	0.327052
evgtrinloc97963c0t9	-1.56695	1.78024	0.0378853	0.327052
evgtrinloc76797c0t1	-1.23216	3.59928	0.0379026	0.327052
evgtrinloc89161c0t1	0.796498	5.2485	0.0379225	0.327052
evgtrinloc104275c3t1	0.663003	6.09975	0.0379698	0.327052
evgtrinloc102498c0t2	-0.755147	6.62258	0.0379818	0.327052
evgtrinloc103292c0t1	-1.59992	3.66773	0.037982	0.327052
evgtrinloc76217c0t1	0.709789	7.28382	0.0379854	0.327052
evgtrinloc93930c0t2	-2.83971	-1.24437	0.0379918	0.327052
evgtrinloc104281c0t2	-0.691901	5.66018	0.0380159	0.327052
evgtrinloc97233c0t1	1.8519	0.438143	0.0380828	0.327052
evgtrinloc102283c2t12	-1.78309	10.3246	0.0381057	0.327052
evgtrinloc52770c0t1	-1.53598	0.901186	0.0381063	0.327052
evgtrinloc96133c2t9	1.68169	0.449836	0.0381492	0.327052
evgtrinloc93595c0t1	1.72397	2.36641	0.0381652	0.327052
evgtrinloc84828c0t1	0.704862	5.55745	0.038193	0.327052
evgtrinloc87785c0t1	-1.65065	2.43241	0.0382601	0.327052
evgtrinloc104843c0t2	-1.71441	2.81006	0.0382713	0.327052
evgtrinloc103371c0t11	-0.892527	5.41735	0.0382909	0.327052
evgtrinloc97325c0t1	0.914724	5.20266	0.0383	0.327052
evgtrinloc102951c0t2	-1.51368	4.4689	0.0383584	0.327052
evgtrinloc85832c0t1	-1.97542	1.91208	0.0383726	0.327052
evgtrinloc96968c0t7	-1.67778	0.135971	0.0383953	0.327052
evgtrinloc73857c0t1	2.19872	-0.643457	0.0384139	0.327052
evgtrinloc85798c0t1	0.83707	7.03837	0.0384366	0.327052
evgtrinloc97259c0t1	1.09641	3.11781	0.0385318	0.327052
evgtrinloc88085c0t6	2.1769	-0.163081	0.0386304	0.327052
evgtrinloc103742c1t6	-1.59053	3.10129	0.0386397	0.327052
evgtrinloc97585c1t1	0.794558	5.65952	0.0386575	0.327052
evgtrinloc88799c0t1	-2.19933	0.0343799	0.0386847	0.327052
evgtrinloc94157c0t2	0.938448	4.36578	0.0386889	0.327052
evgtrinloc100784c0t1	1.03079	4.76621	0.0386899	0.327052
evgtrinloc101627c0t1	1.30652	5.64618	0.0387041	0.327052
evgtrinloc98047c0t1	0.638056	6.87959	0.0387258	0.327052
evgtrinloc98496c0t1	-2.74357	0.100872	0.038729	0.327052
evgtrinloc96743c0t1	0.692018	6.51024	0.0387686	0.327052
evgtrinloc78569c0t2	-1.87297	-0.119989	0.0387695	0.327052
evgtrinloc95493c0t1	0.775176	7.83439	0.03878	0.327052
evgtrinloc94437c1t3	0.83994	8.20027	0.038787	0.327052
evgtrinloc92772c0t1	1.68011	7.66357	0.0388237	0.327052
evgtrinloc98889c0t3	0.882937	4.21735	0.0388581	0.327052
evgtrinloc51726c1t1	0.897439	9.06182	0.038923	0.327052
evgtrinloc94163c0t1	0.843465	4.32917	0.0389249	0.327052
evgtrinloc95454c0t1	-3.54862	9.45999	0.0389302	0.327052
evgtrinloc99945c0t1	0.692327	6.97284	0.0389316	0.327052
evgtrinloc95746c0t3	3.47083	3.04611	0.0389693	0.327052
evgtrinloc88677c0t2	0.857531	4.07441	0.0389859	0.327052
evgtrinloc102944c0t6	0.757097	4.88686	0.0389924	0.327052
evgtrinloc101993c1t3	-2.15052	0.147268	0.0390468	0.327052
evgtrinloc99054c0t1	0.625144	6.29676	0.0391424	0.327052
evgtrinloc89208c0t1	0.878797	6.04651	0.0391822	0.327052
evgtrinloc96762c0t1	-0.912466	5.51492	0.0392463	0.327052
evgtrinloc98752c3t2	-1.495	0.731805	0.0392801	0.327052
evgtrinloc104582c1t3	1.81186	-0.6277	0.0393007	0.327052
evgtrinloc101298c1t1	0.688782	5.27095	0.0393081	0.327052
evgtrinloc99298c0t1	0.708979	5.46402	0.0393656	0.327052
evgtrinloc92296c0t1	-1.53878	2.32246	0.0393673	0.327052
evgtrinloc104867c1t1	-1.99765	6.57136	0.0393827	0.327052
evgtrinloc102501c0t1	-1.18012	4.59471	0.0394004	0.327052
evgtrinloc104215c0t1	-1.41252	5.49238	0.0394138	0.327052
evgtrinloc84015c0t1	3.76554	1.81166	0.039415	0.327052
evgtrinloc89598c0t1	0.825278	8.14826	0.0394333	0.327052
evgtrinloc98042c0t2	-1.14707	7.00228	0.0394498	0.327052
evgtrinloc99753c2t2	-0.912492	4.30435	0.0394584	0.327052
evgtrinloc104991c0t3	0.951298	10.1594	0.039467	0.327052
evgtrinloc93265c1t1	-1.43008	3.45071	0.0394687	0.327052
evgtrinloc70999c0t1	0.772909	6.04462	0.0394723	0.327052
evgtrinloc94382c0t1	0.823668	8.04219	0.0395185	0.32708
evgtrinloc94016c0t1	-1.09468	4.98726	0.0395279	0.32708
evgtrinloc96551c0t1	-1.28362	4.55148	0.0395986	0.327125
evgtrinloc89201c0t2	1.77956	2.83648	0.0396144	0.327125
evgtrinloc52115c0t2	-1.5786	1.12183	0.039691	0.327125
evgtrinloc72690c0t1	1.24255	4.22962	0.0397392	0.327125
evgtrinloc97219c0t1	0.932456	8.04944	0.0397414	0.327125
evgtrinloc97803c2t6	0.919918	8.83848	0.0397689	0.327125
evgtrinloc96980c0t2	-1.97714	4.04556	0.039772	0.327125
evgtrinloc91864c1t2	-1.36772	3.84839	0.0397769	0.327125
evgtrinloc95866c0t1	0.827871	6.49143	0.0397908	0.327125
evgtrinloc103275c0t12	-1.13789	3.42628	0.0398246	0.327125
evgtrinloc76045c0t1	1.30558	7.20762	0.0398446	0.327125
evgtrinloc95198c1t3	0.804474	4.99327	0.0398964	0.327125
evgtrinloc104206c0t1	-0.682815	6.51206	0.0399079	0.327125
evgtrinloc96516c0t2	0.755436	4.94933	0.0399239	0.327125
evgtrinloc93893c6t2	-1.89159	5.57692	0.0399906	0.327125
evgtrinloc81198c0t1	1.19944	3.33475	0.0399942	0.327125
evgtrinloc98660c0t1	0.763996	4.92899	0.0399959	0.327125
evgtrinloc85632c0t1	2.81069	1.36716	0.0400043	0.327125
evgtrinloc97639c0t3	-1.28359	1.30068	0.0400469	0.327259
evgtrinloc76225c0t1	0.685931	6.69072	0.0401535	0.327894
evgtrinloc97323c1t1	-1.20904	3.84888	0.040199	0.327894
evgtrinloc97862c0t1	-0.845819	7.68062	0.0402601	0.327894
evgtrinloc93250c2t1	-2.2274	4.36241	0.0402959	0.327894
evgtrinloc80525c0t1	1.73956	-0.504708	0.0403085	0.327894
evgtrinloc70916c0t1	0.714813	6.80157	0.0403166	0.327894
evgtrinloc104454c1t1	-0.823884	6.36689	0.0403318	0.327894
evgtrinloc100293c0t1	0.634951	5.71734	0.0403969	0.327894
evgtrinloc69811c0t1	-1.01785	5.32745	0.0404117	0.327894
evgtrinloc51565c0t1	0.908465	4.77302	0.0404291	0.327894
evgtrinloc100726c1t1	-2.13356	4.78017	0.0404449	0.327894
evgtrinloc93932c1t3	2.2467	3.89503	0.0404528	0.327894
evgtrinloc99493c0t1	0.605971	5.72814	0.0404655	0.327894
evgtrinloc95091c0t2	-1.58725	1.63774	0.0404983	0.327947
evgtrinloc98892c0t13	-2.2187	2.49347	0.0405355	0.327971
evgtrinloc103517c0t4	0.629438	5.64052	0.0405537	0.327971
evgtrinloc31023c0t1	0.708069	6.05335	0.0406003	0.328136
evgtrinloc101707c0t10	-0.946933	4.52055	0.0406361	0.328213
evgtrinloc81657c0t1	0.808138	5.30822	0.0407097	0.32839
evgtrinloc93940c0t7	0.893765	4.25151	0.0407105	0.32839
evgtrinloc99573c0t1	-0.802423	4.34202	0.0407538	0.328526
evgtrinloc103986c0t2	-2.15764	0.545575	0.0408054	0.328714
evgtrinloc91297c0t1	-0.999267	6.49963	0.0408305	0.328714
evgtrinloc82465c0t1	0.719633	6.58128	0.0408559	0.328714
evgtrinloc90495c0t2	-2.08606	1.26604	0.0409128	0.32896
evgtrinloc102027c0t1	-1.38692	4.05953	0.0410132	0.329556
evgtrinloc94395c0t2	-1.95146	3.37652	0.0410694	0.329795
evgtrinloc90701c0t1	0.613114	5.95469	0.0411434	0.329814
evgtrinloc51685c0t1	0.766514	6.27811	0.0411468	0.329814
evgtrinloc103338c0t11	0.727067	6.7201	0.0411726	0.329814
evgtrinloc102908c3t12	-0.783575	5.61519	0.0411773	0.329814
evgtrinloc99380c0t1	0.659598	5.79473	0.04121	0.329865
evgtrinloc103722c0t1	-1.53126	4.54044	0.0413391	0.330613
evgtrinloc101130c0t1	0.868452	5.94157	0.0413577	0.330613
evgtrinloc51353c0t1	-1.86456	0.355023	0.0413829	0.330613
evgtrinloc51690c0t1	0.694241	6.78065	0.0414485	0.330676
evgtrinloc30742c0t1	0.741794	6.41748	0.0414537	0.330676
evgtrinloc104176c0t7	1.01059	6.82861	0.04147	0.330676
evgtrinloc90636c0t2	0.936481	3.89322	0.0415279	0.330776
evgtrinloc102722c1t10	-1.46807	3.16792	0.0415651	0.330776
evgtrinloc101036c0t4	-1.44168	3.88867	0.0415772	0.330776
evgtrinloc102200c1t1	-1.37975	0.478657	0.0415898	0.330776
evgtrinloc103232c0t1	-0.728103	6.30374	0.0416148	0.330776
evgtrinloc100828c0t2	1.7262	1.581	0.0416519	0.33086
evgtrinloc96478c0t1	0.622734	6.08844	0.041721	0.330903
evgtrinloc87162c0t1	-1.12494	7.30506	0.0417566	0.330903
evgtrinloc91036c0t3	4.28078	6.37629	0.0417597	0.330903
evgtrinloc100019c0t1	-1.26357	4.19121	0.0417911	0.330903
evgtrinloc101791c0t2	-0.987861	5.22785	0.0418	0.330903
evgtrinloc74800c0t1	1.03957	3.96406	0.0418717	0.330903
evgtrinloc30461c0t1	0.702819	6.71699	0.0418798	0.330903
evgtrinloc104863c0t14	-1.27775	2.42367	0.0419014	0.330903
evgtrinloc101560c1t11	0.924533	5.50557	0.0419374	0.330903
evgtrinloc30652c0t1	0.775231	7.67112	0.0419529	0.330903
evgtrinloc96052c0t1	0.743994	5.72143	0.0419532	0.330903
evgtrinloc30587c0t1	0.68933	7.18355	0.0419748	0.330903
evgtrinloc87341c0t1	0.873478	6.44691	0.0420175	0.33103
evgtrinloc99272c0t2	1.01928	5.84061	0.0420831	0.331271
evgtrinloc103958c3t16	-0.984309	5.39121	0.0421721	0.331271
evgtrinloc104250c0t1	-0.829434	6.44155	0.0421916	0.331271
evgtrinloc101877c0t2	-1.14757	4.55845	0.042199	0.331271
evgtrinloc101455c0t6	-1.23203	7.94009	0.0422249	0.331271
evgtrinloc96814c0t1	0.708551	7.77854	0.0422283	0.331271
evgtrinloc104184c1t1	-1.85955	2.66704	0.0422352	0.331271
evgtrinloc100292c2t1	0.723161	8.78622	0.0422814	0.331271
evgtrinloc104980c0t1	0.951818	3.4236	0.0422866	0.331271
evgtrinloc101279c0t3	-1.73381	3.97306	0.0423228	0.331304
evgtrinloc94399c0t1	2.90875	1.97312	0.0423438	0.331304
evgtrinloc100444c0t2	1.70426	1.87679	0.0424313	0.331522
evgtrinloc101863c0t1	-2.14958	2.93763	0.0425105	0.331522
evgtrinloc30338c0t1	1.0058	10.9145	0.0425276	0.331522
evgtrinloc103392c0t2	1.55407	0.884223	0.0425733	0.331522
evgtrinloc84196c0t1	-2.24873	0.00217868	0.0425748	0.331522
evgtrinloc105044c0t1	-2.29044	4.68249	0.0425862	0.331522
evgtrinloc104055c2t2	-1.73757	4.05088	0.0425866	0.331522
evgtrinloc95870c0t1	0.818045	4.68082	0.0428065	0.331522
evgtrinloc95890c0t1	0.630752	7.35975	0.0428138	0.331522
evgtrinloc90501c0t1	1.42135	3.76112	0.042824	0.331522
evgtrinloc101568c3t2	0.733469	7.21509	0.0428313	0.331522
evgtrinloc76027c0t1	1.14462	2.73529	0.0428453	0.331522
evgtrinloc102020c0t1	-1.6759	5.02774	0.0428887	0.331522
evgtrinloc94568c0t1	-1.56181	2.89006	0.04289	0.331522
evgtrinloc104696c0t1	-0.843217	5.2996	0.0428944	0.331522
evgtrinloc92198c0t1	-2.04567	-0.718691	0.0429014	0.331522
evgtrinloc104207c0t10	-1.93647	-0.534319	0.0429158	0.331522
evgtrinloc104967c0t4	-1.58156	5.88057	0.0429165	0.331522
evgtrinloc88456c0t1	0.851491	5.42025	0.0429621	0.331522
evgtrinloc96441c0t1	0.991683	5.14214	0.0429698	0.331522
evgtrinloc90330c0t1	-1.6663	2.59281	0.0429772	0.331522
evgtrinloc85796c0t1	0.898102	4.70435	0.0429971	0.331522
evgtrinloc89355c0t1	0.671609	7.93712	0.0430019	0.331522
evgtrinloc99870c0t1	-1.60209	5.23443	0.0430079	0.331522
evgtrinloc93462c0t1	0.799306	6.0375	0.0431234	0.332006
evgtrinloc97523c0t1	-1.54682	4.05954	0.0431238	0.332006
evgtrinloc90684c0t1	1.48914	0.857815	0.0431652	0.33212
evgtrinloc98127c1t1	0.807393	5.66199	0.0432034	0.332136
evgtrinloc97829c0t1	-1.13485	4.47386	0.0432204	0.332136
evgtrinloc37732c0t1	0.746521	4.38079	0.0433008	0.332517
evgtrinloc103973c1t1	0.720886	9.37052	0.0433232	0.332517
evgtrinloc85346c0t1	0.717214	5.48822	0.0433692	0.332665
evgtrinloc92205c0t1	1.25264	3.92779	0.0434045	0.332732
evgtrinloc104592c1t2	-1.66953	3.70328	0.0434644	0.332905
evgtrinloc76195c0t1	0.767531	6.02117	0.043491	0.332905
evgtrinloc94490c0t3	-1.87991	1.74114	0.0435133	0.332905
evgtrinloc93304c0t1	-1.23537	2.12483	0.0435335	0.332905
evgtrinloc75271c0t1	-1.25923	1.697	0.0435655	0.332946
evgtrinloc98346c0t1	0.614171	5.7443	0.0436145	0.332968
evgtrinloc100469c0t11	-1.26987	3.12579	0.0436417	0.332968
evgtrinloc101998c0t2	1.04913	6.21769	0.0436692	0.332968
evgtrinloc103417c0t1	0.634864	5.86018	0.0437404	0.332968
evgtrinloc87150c0t3	0.854052	8.8195	0.0437506	0.332968
evgtrinloc99164c0t1	-1.36747	4.88666	0.0437678	0.332968
evgtrinloc104946c0t2	-2.10132	0.0830289	0.0437731	0.332968
evgtrinloc90712c0t1	1.97649	-0.363459	0.0437814	0.332968
evgtrinloc96741c1t1	1.04041	4.63796	0.0438777	0.333267
evgtrinloc103102c1t2	0.743153	8.01166	0.0438872	0.333267
evgtrinloc85267c0t1	3.19435	6.21749	0.0439226	0.333267
evgtrinloc89263c0t1	0.703131	5.64971	0.043981	0.333267
evgtrinloc96509c1t4	0.674309	6.19942	0.0440123	0.333267
evgtrinloc102456c1t6	-2.22208	-0.349641	0.0440201	0.333267
evgtrinloc76881c0t1	0.957156	4.88825	0.0440458	0.333267
evgtrinloc76019c0t1	0.74767	6.31516	0.0440603	0.333267
evgtrinloc102155c0t1	0.732998	7.52201	0.0440976	0.333267
evgtrinloc100114c0t1	0.83439	4.34933	0.0441116	0.333267
evgtrinloc104979c0t1	-1.56096	3.49267	0.0441221	0.333267
evgtrinloc98439c4t1	0.922835	10.9713	0.0441406	0.333267
evgtrinloc96240c0t1	-0.998641	6.22967	0.044182	0.333378
evgtrinloc93036c0t1	0.83292	8.42969	0.0442283	0.333526
evgtrinloc76127c0t1	0.754986	8.4809	0.044293	0.333812
evgtrinloc99561c1t1	-1.1922	3.70937	0.0443207	0.333821
evgtrinloc100500c0t1	1.60114	0.678957	0.0443623	0.333932
evgtrinloc104416c4t1	0.711341	6.63	0.0443916	0.333952
evgtrinloc44861c0t1	1.04136	3.86866	0.0446766	0.335646
evgtrinloc104926c0t17	-1.6078	-0.073939	0.0447062	0.335646
evgtrinloc103022c2t4	-1.81434	3.10254	0.0447539	0.335646
evgtrinloc92870c0t1	0.62905	6.32466	0.0447776	0.335646
evgtrinloc104881c0t8	-0.865225	8.19163	0.0447836	0.335646
evgtrinloc104673c0t2	-1.36268	6.32777	0.0447998	0.335646
evgtrinloc104207c0t12	-2.759	0.367145	0.0448047	0.335646
evgtrinloc97832c0t1	-0.860957	4.84732	0.0449038	0.336028
evgtrinloc86799c0t1	1.10547	4.59243	0.0449235	0.336028
evgtrinloc103706c0t1	-1.29885	2.7718	0.0449755	0.336028
evgtrinloc95150c0t1	0.857343	7.45856	0.0450015	0.336028
evgtrinloc82058c0t1	0.674042	7.91295	0.0450318	0.336028
evgtrinloc97315c1t22	-1.6821	3.28461	0.0450374	0.336028
evgtrinloc82413c0t1	0.779562	5.8843	0.0450576	0.336028
evgtrinloc105021c0t1	0.863525	8.077	0.0450733	0.336028
evgtrinloc101809c0t3	-2.92097	2.78346	0.0451133	0.336028
evgtrinloc86497c0t1	1.13742	3.72326	0.0451482	0.336028
evgtrinloc76151c0t1	0.658396	6.25502	0.0451513	0.336028
evgtrinloc104040c0t3	-1.82028	1.64685	0.0452057	0.336158
evgtrinloc92814c0t1	0.626756	5.47942	0.0452531	0.336158
evgtrinloc91085c0t2	2.41132	2.49378	0.0452819	0.336158
evgtrinloc95297c0t1	-1.2854	2.22157	0.0453021	0.336158
evgtrinloc93581c1t3	2.01249	-1.07375	0.0453131	0.336158
evgtrinloc95813c0t1	-1.30286	1.23732	0.0453343	0.336158
evgtrinloc104421c0t7	-1.40132	3.96938	0.045357	0.336158
evgtrinloc91050c0t2	-1.6422	3.62285	0.04544	0.336573
evgtrinloc103602c0t8	-2.11204	4.34854	0.0455232	0.33699
evgtrinloc99976c1t3	-1.57147	5.09681	0.0455633	0.337088
evgtrinloc104315c0t1	1.68753	9.27204	0.0456546	0.337563
evgtrinloc99941c0t1	0.750723	5.59972	0.0457338	0.337892
evgtrinloc98809c0t1	2.06092	2.6751	0.0457542	0.337892
evgtrinloc85961c0t1	-1.49319	7.01808	0.0457801	0.337892
evgtrinloc87397c0t1	0.678051	6.30211	0.0458538	0.338175
evgtrinloc88041c0t1	0.680684	5.93022	0.0458726	0.338175
evgtrinloc91273c0t2	0.99476	4.85789	0.0459178	0.338309
evgtrinloc94490c0t1	-1.79394	0.0232793	0.0459731	0.338356
evgtrinloc103867c0t3	-0.732812	5.20837	0.0459783	0.338356
evgtrinloc92045c0t4	-1.78912	3.29996	0.0460413	0.33837
evgtrinloc51671c0t1	0.639269	7.30057	0.046063	0.33837
evgtrinloc96346c0t2	-2.35689	0.653016	0.0460806	0.33837
evgtrinloc100241c0t1	-1.71749	3.57264	0.0460885	0.33837
evgtrinloc34933c0t1	-1.79156	-1.09075	0.0461219	0.338417
evgtrinloc97190c0t3	-1.7645	-0.498334	0.0461813	0.338464
evgtrinloc87710c0t1	0.793105	8.27224	0.0461825	0.338464
evgtrinloc96295c0t2	-1.72165	3.86926	0.0462584	0.338646
evgtrinloc102835c0t1	-1.18913	3.28168	0.0462745	0.338646
evgtrinloc91749c0t1	-1.32278	4.67356	0.0463018	0.338646
evgtrinloc102042c2t1	0.822432	6.31871	0.0463388	0.338646
evgtrinloc96730c1t1	1.12381	2.70123	0.0463951	0.338646
evgtrinloc90857c0t1	0.977956	5.92363	0.0464192	0.338646
evgtrinloc95114c0t1	-1.68328	1.74807	0.0464251	0.338646
evgtrinloc98884c0t1	-1.02233	5.65394	0.0464261	0.338646
evgtrinloc101902c0t2	-0.857313	4.57372	0.0464634	0.338646
evgtrinloc88572c0t1	0.932797	4.54231	0.0464796	0.338646
evgtrinloc99040c0t1	0.682612	8.87325	0.0465182	0.338646
evgtrinloc96968c0t3	-1.4792	2.29637	0.0465323	0.338646
evgtrinloc104888c0t15	-1.71444	1.51675	0.0466313	0.339135
evgtrinloc97245c1t1	-1.7473	3.40316	0.0467148	0.339135
evgtrinloc101502c0t1	-1.06123	3.13531	0.0467291	0.339135
evgtrinloc94081c0t2	0.611534	5.71229	0.0467329	0.339135
evgtrinloc76803c0t1	0.849718	4.77517	0.0467351	0.339135
evgtrinloc87400c0t2	0.820599	5.20591	0.04692	0.340078
evgtrinloc94119c0t1	0.697925	5.73199	0.046944	0.340078
evgtrinloc89304c0t1	0.837249	7.4042	0.0469467	0.340078
evgtrinloc96914c0t12	0.826507	6.34322	0.0470456	0.340257
evgtrinloc98040c0t1	-1.289	5.51782	0.0470795	0.340257
evgtrinloc92730c0t1	-1.26805	3.08956	0.0470938	0.340257
evgtrinloc95959c0t1	0.640229	5.72523	0.047104	0.340257
evgtrinloc47079c0t1	1.19772	2.56903	0.0471075	0.340257
evgtrinloc102743c0t5	2.29089	4.3466	0.0471366	0.34027
evgtrinloc104670c1t2	1.63848	0.535017	0.0471834	0.340412
evgtrinloc104347c0t1	-1.324	0.338721	0.0472178	0.340464
evgtrinloc93846c0t2	3.68227	2.67699	0.0472806	0.340552
evgtrinloc91704c0t1	0.581071	5.96771	0.0472845	0.340552
evgtrinloc104721c0t5	-1.63209	3.22323	0.047351	0.340644
evgtrinloc101772c0t2	0.639133	6.84464	0.0473569	0.340644
evgtrinloc93812c0t1	1.95441	8.47035	0.0473885	0.340644
evgtrinloc88470c0t2	0.919319	4.88294	0.0474181	0.340644
evgtrinloc92020c0t2	-2.34832	-0.183383	0.0474512	0.340644
evgtrinloc104261c0t14	-1.2518	4.33475	0.0474608	0.340644
evgtrinloc98890c0t2	1.18553	2.55801	0.0475663	0.34118
evgtrinloc99117c0t1	-1.38942	4.24278	0.0476101	0.34118
evgtrinloc100747c0t2	-1.73617	1.8678	0.0476172	0.34118
evgtrinloc87542c0t1	-1.13674	8.77723	0.047667	0.341209
evgtrinloc95342c0t1	0.771458	8.57187	0.0476877	0.341209
evgtrinloc51716c0t2	0.859201	10.7384	0.0477033	0.341209
evgtrinloc71579c0t1	0.645752	6.82139	0.0478261	0.341607
evgtrinloc87635c0t2	-0.814926	10.8728	0.0478506	0.341607
evgtrinloc102390c1t6	-1.07946	3.63046	0.047861	0.341607
evgtrinloc102967c0t1	-1.49819	4.21947	0.0479088	0.341607
evgtrinloc102684c0t4	-1.37697	0.826625	0.0479404	0.341607
evgtrinloc96665c0t1	0.625436	6.12988	0.0479525	0.341607
evgtrinloc91725c0t1	0.736283	4.6595	0.0479587	0.341607
evgtrinloc92262c0t1	-1.62861	3.56149	0.0480177	0.341607
evgtrinloc98264c0t9	0.653484	6.90283	0.0480213	0.341607
evgtrinloc81893c0t1	0.77276	5.1076	0.0480333	0.341607
evgtrinloc103942c0t42	1.8251	-0.302093	0.0480669	0.341607
evgtrinloc100136c0t1	0.600858	6.31466	0.0480867	0.341607
evgtrinloc104388c0t7	-1.1138	5.68711	0.048145	0.341637
evgtrinloc101562c0t22	-1.37384	1.90323	0.048149	0.341637
evgtrinloc98907c0t1	0.752633	6.1612	0.048173	0.341637
evgtrinloc91127c0t1	0.676959	6.29281	0.0482094	0.341696
evgtrinloc51898c0t2	-1.10089	3.09072	0.0482748	0.341696
evgtrinloc101668c0t1	-1.68513	3.01092	0.0483005	0.341696
evgtrinloc103906c0t1	0.661557	5.75648	0.0483348	0.341696
evgtrinloc103441c0t1	-1.3682	2.54485	0.0483654	0.341696
evgtrinloc97935c2t9	-1.41925	2.3537	0.0483729	0.341696
evgtrinloc84343c0t2	1.73499	-0.526517	0.0483793	0.341696
evgtrinloc101821c0t1	0.679476	7.45358	0.0484769	0.341696
evgtrinloc103839c0t2	0.694026	5.89452	0.0484973	0.341696
evgtrinloc92023c0t2	1.54358	0.384514	0.0484973	0.341696
evgtrinloc90038c0t2	-2.44372	-0.721093	0.0485155	0.341696
evgtrinloc98585c1t10	2.32192	0.14433	0.0485254	0.341696
evgtrinloc105005c1t1	0.953274	10.9672	0.0485365	0.341696
evgtrinloc82159c0t1	0.946919	11.0124	0.0485992	0.341945
evgtrinloc100863c1t26	-1.33149	1.88267	0.0487612	0.342123
evgtrinloc76089c0t1	0.665292	7.00957	0.0487831	0.342123
evgtrinloc89477c0t1	0.592337	7.02948	0.0488059	0.342123
evgtrinloc98158c0t1	1.06089	8.08003	0.0488121	0.342123
evgtrinloc71441c0t1	-0.82606	6.20203	0.0488381	0.342123
evgtrinloc96658c0t1	0.632219	6.90485	0.0488439	0.342123
evgtrinloc99430c2t1	2.50161	2.62223	0.0488652	0.342123
evgtrinloc92933c0t1	0.812677	5.08987	0.0489139	0.342123
evgtrinloc97398c0t2	-1.07992	5.29664	0.0489232	0.342123
evgtrinloc30131c0t1	1.96597	7.07568	0.0489245	0.342123
evgtrinloc100244c0t1	0.74678	6.13003	0.0489782	0.342123
evgtrinloc102375c3t1	-0.792695	4.95651	0.0490275	0.342123
evgtrinloc101040c0t2	0.607161	5.59378	0.0490369	0.342123
evgtrinloc76122c0t1	0.90588	11.0368	0.0490475	0.342123
evgtrinloc104666c0t11	0.673047	5.85813	0.0490867	0.342123
evgtrinloc93404c0t1	-0.901091	5.05927	0.0491559	0.342123
evgtrinloc98758c1t4	-1.37938	0.824346	0.0491659	0.342123
evgtrinloc87149c1t1	2.72249	-0.306928	0.0491691	0.342123
evgtrinloc91120c0t1	1.00902	3.49491	0.049221	0.342123
evgtrinloc90112c0t1	0.605179	7.28412	0.0492858	0.342123
evgtrinloc82327c0t1	0.795287	5.8085	0.0493055	0.342123
evgtrinloc70003c0t1	1.21534	2.55307	0.0493499	0.342123
evgtrinloc91743c0t1	0.854567	5.1864	0.0493613	0.342123
evgtrinloc76084c0t1	0.788848	6.70811	0.0493766	0.342123
evgtrinloc102797c0t2	-1.59564	4.6048	0.0495181	0.342123
evgtrinloc30215c0t1	0.717673	7.9674	0.0495207	0.342123
evgtrinloc96415c0t2	-1.84151	-0.669136	0.0495732	0.342123
evgtrinloc51694c0t1	0.692565	5.90432	0.0496152	0.342123
evgtrinloc92361c0t1	0.657825	6.39588	0.0496156	0.342123
evgtrinloc101963c0t3	-1.46119	4.97463	0.0496548	0.342123
evgtrinloc91680c0t1	2.09901	2.58853	0.0496678	0.342123
evgtrinloc104499c1t4	-1.42474	3.84186	0.0496709	0.342123
evgtrinloc76061c0t1	0.893144	11.7184	0.0496786	0.342123
evgtrinloc81902c0t1	1.56518	5.46027	0.0497317	0.342123
evgtrinloc104340c0t1	-1.14431	6.90374	0.049736	0.342123
evgtrinloc51796c0t1	0.638767	6.12983	0.0497951	0.342123
evgtrinloc95035c0t1	0.630324	5.32887	0.0498109	0.342123
evgtrinloc100886c0t1	0.630184	6.7798	0.0498495	0.342123
evgtrinloc102652c2t1	-0.647347	7.35374	0.0498796	0.342123
evgtrinloc100360c0t11	0.722621	7.63768	0.0498803	0.342123
evgtrinloc96593c0t2	-1.23568	3.0596	0.0498826	0.342123
evgtrinloc87277c0t1	-1.22304	6.38535	0.0498958	0.342123
evgtrinloc89933c0t3	-2.71847	-0.0898856	0.0499381	0.342123
evgtrinloc87065c0t1	0.656378	5.4648	0.0499415	0.342123
evgtrinloc96133c0t2	3.98473	3.56988	0.0499436	0.342123
evgtrinloc103580c0t2	1.40366	8.24067	0.0499944	0.342123
evgtrinloc103586c1t2	-1.73339	4.85455	0.050031	0.342123
evgtrinloc103337c0t1	-0.717566	7.13752	0.050084	0.342123
evgtrinloc94734c0t1	-1.61565	6.03566	0.0501003	0.342123
evgtrinloc91007c0t1	0.635559	7.55703	0.050103	0.342123
evgtrinloc89624c0t1	0.654069	7.04039	0.0501166	0.342123
evgtrinloc92985c1t1	-1.68403	0.89014	0.0501169	0.342123
evgtrinloc89585c0t1	0.740994	7.99413	0.0501274	0.342123
evgtrinloc103129c0t5	0.743845	4.547	0.0501383	0.342123
evgtrinloc95009c0t1	-1.84887	2.93668	0.0501423	0.342123
evgtrinloc99964c0t1	-1.84403	2.23593	0.0501627	0.342123
evgtrinloc103037c1t2	-1.65539	4.25999	0.0502001	0.342123
evgtrinloc92339c1t1	-1.71486	1.46193	0.0502258	0.342123
evgtrinloc95034c0t1	0.638798	5.70435	0.0502389	0.342123
evgtrinloc76234c0t1	0.676555	7.63602	0.050362	0.342568
evgtrinloc102848c0t1	0.614926	6.07526	0.0504053	0.342568
evgtrinloc95625c0t1	-2.2513	-0.0920929	0.0504462	0.342568
evgtrinloc76033c0t1	0.616166	7.36611	0.0504508	0.342568
evgtrinloc99095c0t11	-1.14441	4.68988	0.0504889	0.342568
evgtrinloc100004c0t1	-1.53866	1.66669	0.0505159	0.342568
evgtrinloc95562c0t1	0.69426	6.0955	0.0505324	0.342568
evgtrinloc99462c0t1	-1.30986	6.74089	0.0505496	0.342568
evgtrinloc89264c0t1	0.748614	5.30774	0.0505508	0.342568
evgtrinloc101733c2t6	-0.791417	5.25388	0.0505823	0.342595
evgtrinloc99028c1t1	-2.81093	1.87734	0.0506423	0.342651
evgtrinloc76085c0t1	0.928106	5.65238	0.0506688	0.342651
evgtrinloc101780c0t6	-2.1789	2.90884	0.0507111	0.342651
evgtrinloc96498c0t4	0.759023	5.17951	0.0508026	0.342651
evgtrinloc102713c0t3	-2.23956	2.8922	0.0508048	0.342651
evgtrinloc99194c0t10	2.04689	2.49536	0.0508517	0.342651
evgtrinloc51827c0t1	1.45096	1.99148	0.0508921	0.342651
evgtrinloc91148c0t1	0.765115	4.74771	0.0509349	0.342651
evgtrinloc91150c0t1	1.19081	4.67881	0.050948	0.342651
evgtrinloc95933c0t2	-1.97697	6.33827	0.0509637	0.342651
evgtrinloc101475c0t4	0.685692	5.46	0.0509934	0.342651
evgtrinloc76229c0t1	1.41957	2.11814	0.0510204	0.342651
evgtrinloc30423c0t1	0.654228	5.36239	0.0510306	0.342651
evgtrinloc76281c0t1	0.582575	6.20589	0.0510825	0.342651
evgtrinloc100155c0t2	-1.83783	2.39319	0.0511007	0.342651
evgtrinloc100549c0t5	-1.95714	5.37012	0.0511172	0.342651
evgtrinloc101810c0t11	-1.59299	3.42135	0.0511282	0.342651
evgtrinloc93541c0t1	0.789563	4.90734	0.0511335	0.342651
evgtrinloc85901c0t2	0.784824	8.50213	0.0511635	0.342651
evgtrinloc95733c0t15	2.16696	1.71002	0.0511974	0.342651
evgtrinloc100331c0t1	2.22369	4.24538	0.0512472	0.342651
evgtrinloc99585c2t13	0.872549	4.75609	0.0512732	0.342651
evgtrinloc98079c0t3	0.703262	5.83105	0.0513133	0.342651
evgtrinloc100271c0t1	0.646624	6.1324	0.0513506	0.342651
evgtrinloc51723c0t1	0.898516	11.3587	0.0513698	0.342651
evgtrinloc30438c0t1	0.829739	10.6409	0.0513874	0.342651
evgtrinloc97350c0t1	-1.49773	4.59195	0.0514196	0.342651
evgtrinloc102191c0t1	-1.71801	4.65812	0.0514342	0.342651
evgtrinloc98610c0t1	0.714577	6.23992	0.0514788	0.342651
evgtrinloc93081c0t2	2.5129	-0.00372559	0.051511	0.342651
evgtrinloc103884c0t1	-2.55623	-0.226874	0.0515411	0.342651
evgtrinloc96125c0t1	0.597912	6.8541	0.0515795	0.342651
evgtrinloc101811c1t12	0.745451	6.65966	0.0516309	0.342651
evgtrinloc99050c0t1	-2.47301	6.10931	0.0516378	0.342651
evgtrinloc97027c0t2	0.860619	4.64456	0.0516522	0.342651
evgtrinloc98058c0t2	-3.92668	0.335098	0.0516569	0.342651
evgtrinloc104763c1t1	-2.97096	-1.06136	0.0517316	0.342651
evgtrinloc90123c0t1	-2.11053	1.09642	0.0517871	0.342651
evgtrinloc30357c0t1	0.60836	7.43312	0.0518321	0.342651
evgtrinloc93577c0t1	0.659732	6.89022	0.0518686	0.342651
evgtrinloc91338c1t1	0.611643	6.05673	0.051957	0.342651
evgtrinloc101600c0t1	-1.85152	-0.0837465	0.051973	0.342651
evgtrinloc104945c0t6	-1.70486	3.52168	0.0519967	0.342651
evgtrinloc104328c0t1	-0.906028	4.90942	0.0520005	0.342651
evgtrinloc91793c0t1	-1.45207	3.69445	0.0520266	0.342651
evgtrinloc72416c1t1	0.708447	5.34097	0.0520268	0.342651
evgtrinloc96693c0t1	0.898959	7.49073	0.0520427	0.342651
evgtrinloc103405c0t1	-1.23311	3.79972	0.052075	0.342651
evgtrinloc104522c0t12	-1.05128	3.06891	0.0520827	0.342651
evgtrinloc93448c0t4	1.43375	1.18083	0.0521317	0.342651
evgtrinloc98124c0t1	0.848233	5.58987	0.0521853	0.342651
evgtrinloc104062c0t1	-1.35628	3.30473	0.0521908	0.342651
evgtrinloc87614c0t1	0.935534	11.1786	0.0522303	0.342651
evgtrinloc96723c0t1	0.605057	5.78423	0.0522422	0.342651
evgtrinloc104630c0t1	-1.21118	4.99581	0.0522542	0.342651
evgtrinloc91671c0t1	-2.43714	-0.723738	0.0523244	0.342651
evgtrinloc95886c0t2	0.5927	5.51564	0.0523377	0.342651
evgtrinloc90681c0t1	-2.05879	2.24518	0.052366	0.342651
evgtrinloc95072c0t3	-0.994538	4.95006	0.052398	0.342651
evgtrinloc101145c0t2	-1.45307	1.85373	0.0524276	0.342651
evgtrinloc103017c0t1	-0.662393	6.90071	0.0524391	0.342651
evgtrinloc98580c4t1	-1.80285	2.43368	0.052461	0.342651
evgtrinloc99791c0t1	0.824019	7.54583	0.0525003	0.342651
evgtrinloc104447c1t3	-1.06481	4.6209	0.0525473	0.342651
evgtrinloc95329c0t1	0.972548	7.39459	0.052558	0.342651
evgtrinloc52557c0t1	1.26047	0.428533	0.0525682	0.342651
evgtrinloc93051c0t1	0.750553	8.22993	0.0526274	0.342651
evgtrinloc32069c0t1	0.689608	5.52494	0.0526682	0.342651
evgtrinloc93816c1t1	1.80756	7.31358	0.0526968	0.342651
evgtrinloc96999c1t3	0.68254	5.19101	0.0527499	0.342651
evgtrinloc75723c0t1	1.15865	3.73959	0.0527792	0.342651
evgtrinloc103374c1t12	-1.34257	2.12372	0.0527911	0.342651
evgtrinloc90852c0t2	-1.656	1.52681	0.0529321	0.342651
evgtrinloc30656c0t1	-0.928483	5.16068	0.05294	0.342651
evgtrinloc96971c0t1	1.23391	1.26049	0.0529646	0.342651
evgtrinloc51669c0t1	0.728388	6.18372	0.0529658	0.342651
evgtrinloc101971c0t1	0.739528	4.97905	0.0529971	0.342651
evgtrinloc99513c2t4	1.19566	2.85178	0.0530259	0.342651
evgtrinloc97776c0t1	1.55819	2.7356	0.053055	0.342651
evgtrinloc105067c0t1	0.72717	5.79162	0.0530674	0.342651
evgtrinloc101530c1t13	-1.66446	5.33451	0.0530818	0.342651
evgtrinloc96332c0t1	0.669534	4.99931	0.0531621	0.342651
evgtrinloc94606c0t1	-1.4106	7.09158	0.0531801	0.342651
evgtrinloc100125c2t3	0.960913	4.36423	0.0531858	0.342651
evgtrinloc104921c0t5	-1.51107	5.00166	0.0532012	0.342651
evgtrinloc51717c1t1	0.876916	11.9688	0.0532298	0.342651
evgtrinloc51681c0t1	0.757659	6.25802	0.0532712	0.342651
evgtrinloc103999c0t1	-0.766599	5.82385	0.0533132	0.342651
evgtrinloc51697c0t1	0.963613	8.70629	0.0533477	0.342651
evgtrinloc104992c0t8	-2.14105	0.532065	0.0533566	0.342651
evgtrinloc99977c1t1	1.38096	0.129154	0.0533675	0.342651
evgtrinloc103947c0t2	-0.951075	4.86104	0.0533917	0.342651
evgtrinloc93588c0t1	-1.28671	7.02749	0.0534181	0.342651
evgtrinloc84906c0t1	-1.50239	4.14404	0.0534358	0.342651
evgtrinloc95126c0t1	-1.66227	3.50015	0.053456	0.342651
evgtrinloc90666c2t1	-1.54857	1.90703	0.0534693	0.342651
evgtrinloc99593c1t1	0.689667	8.37655	0.0535187	0.342651
evgtrinloc104960c0t1	-1.25627	3.68517	0.0535271	0.342651
evgtrinloc98391c0t1	-1.14529	4.88338	0.0535367	0.342651
evgtrinloc96962c0t1	0.567929	6.38679	0.0535714	0.342651
evgtrinloc90095c0t1	0.790063	6.86887	0.0536335	0.342651
evgtrinloc93848c0t1	0.627165	6.22298	0.0536465	0.342651
evgtrinloc94526c0t1	1.05518	7.71136	0.0536555	0.342651
evgtrinloc98466c2t3	1.01575	3.68626	0.0536643	0.342651
evgtrinloc102304c1t2	-1.26369	2.52968	0.05369	0.342651
evgtrinloc79242c0t1	1.74883	0.752148	0.0537144	0.342651
evgtrinloc101049c0t1	3.71276	5.31963	0.0537798	0.342651
evgtrinloc51665c0t1	0.727601	6.30103	0.0537886	0.342651
evgtrinloc87662c0t1	2.47455	0.744145	0.0538404	0.342651
evgtrinloc100141c0t1	1.6416	2.05877	0.053862	0.342651
evgtrinloc94895c0t4	-2.08427	1.52688	0.0539242	0.342651
evgtrinloc99834c2t6	-1.26286	1.86947	0.0539599	0.342651
evgtrinloc83445c0t4	-1.44508	2.71146	0.05398	0.342651
evgtrinloc95843c1t1	0.551853	6.11393	0.0540081	0.342651
evgtrinloc104608c0t2	-1.41445	5.84091	0.0540259	0.342651
evgtrinloc103050c0t1	-0.897703	5.13586	0.054026	0.342651
evgtrinloc93430c0t8	-1.17274	5.24526	0.0540674	0.342651
evgtrinloc93547c0t2	2.49374	-0.0931217	0.0541396	0.342651
evgtrinloc102943c0t1	0.86746	4.89779	0.0541623	0.342651
evgtrinloc103936c1t4	-0.651241	5.82384	0.0542018	0.342651
evgtrinloc96188c0t1	0.733276	6.49836	0.0542074	0.342651
evgtrinloc103631c0t6	-0.821515	6.27821	0.0543042	0.342651
evgtrinloc104026c0t1	-1.15793	5.76252	0.0543456	0.342651
evgtrinloc100921c1t1	0.620776	6.11825	0.0543629	0.342651
evgtrinloc101310c0t1	-0.826663	7.54916	0.0543705	0.342651
evgtrinloc102798c0t1	-2.01916	0.842024	0.0544132	0.342651
evgtrinloc98846c0t6	-2.08796	-0.454249	0.0544185	0.342651
evgtrinloc88511c0t1	0.725119	5.3912	0.0544508	0.342651
evgtrinloc91708c0t1	-1.28586	2.24031	0.0544617	0.342651
evgtrinloc102947c0t24	-1.06076	5.7996	0.0545609	0.342651
evgtrinloc99393c1t1	0.866616	7.19829	0.0545714	0.342651
evgtrinloc103556c0t5	-1.22921	1.70597	0.0545731	0.342651
evgtrinloc100670c1t6	-0.736441	7.82651	0.0545909	0.342651
evgtrinloc103242c5t1	-1.77201	5.78827	0.0546431	0.342651
evgtrinloc105118c0t1	0.931543	4.27623	0.0546504	0.342651
evgtrinloc92741c0t1	-2.69946	7.08535	0.054659	0.342651
evgtrinloc96492c0t1	0.910569	3.83965	0.0546735	0.342651
evgtrinloc98617c0t1	0.811416	5.34551	0.0546847	0.342651
evgtrinloc98738c0t3	-1.18801	4.03924	0.0547014	0.342651
evgtrinloc102332c0t1	-1.29993	3.93279	0.054748	0.342651
evgtrinloc94989c0t1	-1.49644	3.20702	0.0547589	0.342651
evgtrinloc99581c1t19	0.86867	3.42456	0.0547622	0.342651
evgtrinloc102122c1t1	-1.64639	3.30413	0.054833	0.342651
evgtrinloc95871c0t1	0.613913	7.31067	0.0548534	0.342651
evgtrinloc98612c0t1	0.658848	6.2223	0.0548551	0.342651
evgtrinloc103650c0t3	0.818324	5.23628	0.0548562	0.342651
evgtrinloc31744c0t1	4.12314	5.4913	0.0549627	0.342651
evgtrinloc96439c0t10	-1.26937	5.00602	0.0549679	0.342651
evgtrinloc103596c0t3	-2.00408	1.86602	0.0549833	0.342651
evgtrinloc102083c0t1	-1.61735	2.40251	0.0549885	0.342651
evgtrinloc103518c0t1	0.643046	5.76037	0.0550877	0.342651
evgtrinloc93240c0t1	0.962959	5.7183	0.0550973	0.342651
[truncated: 9,150 more rows]

## Sheet: Figure 4C
Differential expression results from EdgeR comparing morph wing tissue
Transcript ID	logFC	logCPM	PValue	FDR
evgtrinloc96063c0t7	-6.93836	3.03353	4.83949e-26	5.7348e-22
evgtrinloc99217c2t7	4.7828	0.940045	7.68831e-12	4.51877e-08
evgtrinloc104682c1t8	-3.82416	2.34457	1.14399e-11	4.51877e-08
evgtrinloc85449c0t2	4.08501	3.14386	3.23317e-11	9.57825e-08
evgtrinloc85878c0t1	7.81964	0.895512	4.04324e-09	9.58249e-06
evgtrinloc103628c0t7	6.46445	2.14946	9.51748e-09	1.8797e-05
evgtrinloc94663c0t6	5.09184	1.0736	1.57137e-08	2.66011e-05
evgtrinloc31272c0t1	-7.50452	4.30994	8.55621e-08	0.000126739
evgtrinloc104363c0t2	-7.53462	-1.20291	1.26226e-07	0.000166197
evgtrinloc51580c0t1	-7.90233	-0.878257	3.91502e-07	0.00046393
evgtrinloc94629c0t1	3.92274	1.55182	1.88172e-06	0.00193094
evgtrinloc103231c0t7	3.25441	0.896913	1.95539e-06	0.00193094
evgtrinloc98603c0t2	5.95997	2.21555	2.13156e-06	0.001943
evgtrinloc102957c1t4	5.52692	7.12507	9.33506e-06	0.00790146
evgtrinloc100554c0t2	4.49157	4.63942	1.14066e-05	0.00864793
evgtrinloc99701c0t4	2.20357	3.894	1.16765e-05	0.00864793
evgtrinloc104991c0t2	5.65987	7.80811	1.53611e-05	0.0107076
evgtrinloc90828c0t1	3.05457	1.1091	3.35821e-05	0.0211753
evgtrinloc98356c1t2	-2.82028	1.75997	3.39519e-05	0.0211753
evgtrinloc104512c0t2	3.88538	3.14052	3.93098e-05	0.023291
evgtrinloc85398c0t34	-4.54411	3.13857	4.1298e-05	0.0233039
evgtrinloc103801c0t1	4.41543	2.69099	5.65872e-05	0.0304799
evgtrinloc103052c0t2	1.80685	4.42893	6.43446e-05	0.0319133
evgtrinloc98367c0t12	3.04566	0.000223664	6.46346e-05	0.0319133
evgtrinloc37436c0t1	-2.52907	2.28019	7.3526e-05	0.0336503
evgtrinloc93647c0t4	2.74558	2.17597	7.49125e-05	0.0336503
evgtrinloc87398c0t1	-7.81217	4.29351	7.66715e-05	0.0336503
evgtrinloc90251c0t1	-4.28119	-0.9349	0.000131215	0.0555323
evgtrinloc100027c0t10	3.05368	1.81238	0.000154215	0.0599852
evgtrinloc99585c2t13	2.70859	5.21468	0.000154239	0.0599852
evgtrinloc92606c0t2	1.39914	4.08925	0.000156923	0.0599852
evgtrinloc103464c1t40	-4.55621	-0.691245	0.00017792	0.0650906
evgtrinloc96575c0t1	-5.60386	2.13097	0.000181265	0.0650906
evgtrinloc100863c1t18	5.03838	-0.0156884	0.000213383	0.0732527
evgtrinloc86783c0t1	-2.4631	0.176581	0.000216358	0.0732527
evgtrinloc98043c0t1	-3.19167	-0.503394	0.000237115	0.0780504
evgtrinloc100597c0t10	-3.57091	-0.173991	0.000263032	0.0842414
evgtrinloc95995c0t2	1.47951	6.18086	0.000284864	0.0888327
evgtrinloc101038c0t6	-3.8718	2.36728	0.000336542	0.101285
evgtrinloc98067c0t1	4.42384	3.33018	0.000354175	0.101285
evgtrinloc102796c0t1	-3.02724	2.03101	0.000362351	0.101285
evgtrinloc101611c2t2	2.10128	3.33751	0.000367748	0.101285
evgtrinloc97068c1t1	-1.777	3.01884	0.000376888	0.101285
evgtrinloc92825c0t1	4.79553	-1.38931	0.000383614	0.101285
evgtrinloc95617c1t5	3.90946	2.75254	0.000384626	0.101285
evgtrinloc99829c2t7	-7.37934	5.46296	0.000438249	0.112897
evgtrinloc99829c1t1	-12.1022	3.18095	0.000480534	0.119963
evgtrinloc104107c0t18	-1.75405	3.91082	0.000485926	0.119963
evgtrinloc99512c0t5	-10.5739	6.08407	0.000496633	0.120104
evgtrinloc93478c0t1	3.38484	7.8264	0.00051139	0.121199
evgtrinloc97062c1t3	-6.3185	1.47246	0.000523482	0.121632
evgtrinloc103338c0t3	-2.33936	1.91765	0.000551408	0.125657
evgtrinloc97792c2t1	-4.60243	-1.43872	0.000615515	0.135777
evgtrinloc99483c0t6	-2.22698	0.648692	0.000618731	0.135777
evgtrinloc100698c0t2	2.19456	0.666074	0.000669562	0.14426
evgtrinloc96526c1t1	-3.18329	3.23263	0.000726418	0.153715
evgtrinloc92996c0t1	-2.21049	0.734694	0.000831678	0.172902
evgtrinloc100518c0t1	2.31307	2.00486	0.000915825	0.18564
evgtrinloc93285c0t3	1.77466	0.462575	0.000924285	0.18564
evgtrinloc101016c0t1	-4.42547	4.63201	0.00105271	0.20791
evgtrinloc90508c0t2	1.76947	0.31297	0.00114835	0.217096
evgtrinloc82141c0t2	-1.5632	5.08537	0.00116007	0.217096
evgtrinloc102689c1t31	-3.71662	-1.41462	0.00116628	0.217096
evgtrinloc92156c0t6	-2.85275	-1.14659	0.00117838	0.217096
evgtrinloc98697c0t4	1.34586	3.82328	0.00119734	0.217096
evgtrinloc96198c0t1	4.23633	3.93411	0.00120914	0.217096
evgtrinloc92599c0t1	-1.82585	0.51656	0.00125779	0.218558
evgtrinloc51377c0t1	-1.62347	1.85229	0.00126136	0.218558
evgtrinloc105375c0t1	-1.98627	0.282168	0.00127262	0.218558
evgtrinloc96997c0t1	3.93382	1.55781	0.00130388	0.220729
evgtrinloc103034c1t10	1.76112	0.553363	0.00137062	0.228759
evgtrinloc103613c0t13	-3.67039	-0.335067	0.00145663	0.239738
evgtrinloc100823c0t3	-1.80181	1.31939	0.00157178	0.254917
evgtrinloc102478c0t10	2.14194	0.908686	0.00159188	0.254917
evgtrinloc94952c0t1	-5.15773	5.16515	0.00163097	0.255699
evgtrinloc95782c0t1	-2.31609	4.99842	0.00165275	0.255699
evgtrinloc95121c0t1	4.85418	6.40419	0.00169629	0.255699
evgtrinloc104604c3t1	2.73572	-0.876349	0.00170754	0.255699
evgtrinloc96062c0t1	-2.84129	1.4872	0.001725	0.255699
evgtrinloc67166c0t1	-3.25103	1.59798	0.00174674	0.255699
evgtrinloc101633c0t1	-4.80499	-0.475793	0.00174782	0.255699
evgtrinloc100104c0t6	2.9446	3.62599	0.00176984	0.255763
evgtrinloc103214c0t1	-3.4574	4.43157	0.00179916	0.256867
evgtrinloc102642c0t10	1.23597	4.80842	0.0020296	0.285561
evgtrinloc93277c0t1	3.27322	0.49489	0.00205872	0.285561
evgtrinloc100170c0t14	2.10058	4.23131	0.00207898	0.285561
evgtrinloc92506c0t2	3.21822	0.38063	0.00209652	0.285561
evgtrinloc90597c1t1	-2.51992	1.22969	0.00212157	0.285688
evgtrinloc93888c0t10	-1.97359	2.33309	0.00228409	0.297514
evgtrinloc103566c4t19	2.65827	8.64695	0.00229295	0.297514
evgtrinloc97963c0t9	-1.65544	1.08154	0.00230692	0.297514
evgtrinloc94696c0t10	1.48534	2.38674	0.00230981	0.297514
evgtrinloc87074c0t1	-4.39491	-0.32724	0.00245387	0.31267
evgtrinloc103567c0t1	1.99561	2.92257	0.00263613	0.331878
evgtrinloc96163c0t5	-3.43409	2.8943	0.00266999	0.331878
evgtrinloc93835c0t1	-2.11244	0.703794	0.00269336	0.331878
evgtrinloc105129c0t1	-2.42787	2.33278	0.00272375	0.331878
evgtrinloc101388c0t1	-2.19283	-0.483607	0.00274464	0.331878
evgtrinloc99673c0t1	-2.24959	0.994243	0.00280141	0.335321
evgtrinloc102957c1t1	1.85985	4.54229	0.00291403	0.343902
evgtrinloc100606c0t1	-2.06971	4.88875	0.00295673	0.343902
evgtrinloc95731c0t1	-1.65696	5.14182	0.00298349	0.343902
evgtrinloc100104c1t1	3.25489	0.578425	0.00300146	0.343902
evgtrinloc93441c0t1	1.45804	4.77163	0.00301821	0.343902
evgtrinloc105300c0t1	-2.30489	-0.128802	0.00310196	0.347976
evgtrinloc81720c0t1	-3.94934	3.62391	0.0031127	0.347976
evgtrinloc98177c0t1	-4.9196	2.0305	0.00321515	0.353875
evgtrinloc102239c1t2	2.92053	-0.784697	0.00322519	0.353875
evgtrinloc102933c0t1	-2.11599	11.0853	0.00327455	0.355995
evgtrinloc104212c0t2	1.89064	4.05748	0.00342981	0.369484
evgtrinloc98564c0t1	2.07606	2.54099	0.00350006	0.373656
evgtrinloc105044c0t1	-6.9719	7.75602	0.00354185	0.37474
evgtrinloc105255c0t1	-2.13757	-0.173151	0.00379278	0.397739
evgtrinloc100023c0t1	2.12253	6.28715	0.00388084	0.403403
evgtrinloc86556c0t2	2.46368	-1.86718	0.00402929	0.415192
evgtrinloc103222c0t2	-2.33138	0.303395	0.00421878	0.43097
evgtrinloc97175c0t1	-2.88307	-0.571201	0.00427106	0.432582
evgtrinloc97332c0t2	-3.18661	-2.12008	0.00433323	0.435159
evgtrinloc101684c1t1	1.59769	6.45837	0.00443689	0.438104
evgtrinloc99718c2t1	2.72097	5.69805	0.00444516	0.438104
evgtrinloc96833c0t1	-1.87005	1.07393	0.00447347	0.438104
evgtrinloc99872c0t1	2.89353	-0.720105	0.00461145	0.447915
evgtrinloc73127c0t1	-2.0225	-1.08499	0.00476075	0.455099
evgtrinloc92814c1t2	5.41462	0.827003	0.00476222	0.455099
evgtrinloc101772c0t3	-10.0222	3.73491	0.00516283	0.485743
evgtrinloc30137c0t1	-2.16799	0.654299	0.00516487	0.485743
evgtrinloc100812c0t2	2.72653	0.71647	0.00529478	0.490954
evgtrinloc103479c2t2	-3.11141	-1.4279	0.00530314	0.490954
evgtrinloc90369c1t1	1.78304	3.1827	0.00571749	0.525211
evgtrinloc99638c0t1	-3.29256	-0.0400829	0.00578315	0.527156
evgtrinloc100352c0t5	-3.61592	-0.501378	0.00588901	0.532443
evgtrinloc103028c0t4	-2.48896	0.0168194	0.00596599	0.532443
evgtrinloc100337c0t1	-1.85993	2.61248	0.00597594	0.532443
evgtrinloc85961c0t1	-4.7379	9.36634	0.00608879	0.537292
evgtrinloc99829c2t3	1.4185	5.23373	0.00612105	0.537292
evgtrinloc89489c0t1	-2.82915	5.29987	0.00624583	0.54105
evgtrinloc100689c1t1	1.84565	7.06246	0.00625568	0.54105
evgtrinloc101021c0t1	1.57995	3.47857	0.00634282	0.54105
evgtrinloc99207c0t2	1.41627	5.04484	0.00634649	0.54105
evgtrinloc98322c0t10	-1.42922	2.45313	0.00646159	0.546572
evgtrinloc84162c0t1	-2.37816	-0.176646	0.006576	0.546572
evgtrinloc100962c0t4	2.32854	-0.834245	0.00659187	0.546572
evgtrinloc95832c2t1	-7.83072	8.00552	0.00659576	0.546572
evgtrinloc93356c1t3	-7.28425	1.01679	0.00673144	0.553942
evgtrinloc101974c0t3	1.17387	3.73202	0.00684164	0.559127
evgtrinloc102715c0t1	2.79963	1.2288	0.00692796	0.562304
evgtrinloc99806c1t2	3.08353	-0.716756	0.00701359	0.563404
evgtrinloc92297c0t1	-1.71574	1.36027	0.0070366	0.563404
evgtrinloc89210c0t1	3.07183	5.22648	0.00716905	0.568251
evgtrinloc67745c0t1	-4.6575	1.38353	0.00719305	0.568251
evgtrinloc96165c0t2	1.5879	1.67789	0.00729821	0.570687
evgtrinloc93540c0t2	-2.63951	3.8444	0.00734575	0.570687
evgtrinloc89192c0t1	-3.00676	-1.16834	0.00741113	0.570687
evgtrinloc89851c0t1	3.05822	0.566944	0.00741653	0.570687
evgtrinloc91489c0t1	-1.99129	6.13498	0.00747822	0.571722
evgtrinloc90394c0t3	-2.44652	-1.75564	0.0075969	0.577072
evgtrinloc98675c0t7	2.16995	2.48377	0.00772381	0.580382
evgtrinloc98107c1t10	-4.07692	2.38889	0.00780871	0.580382
evgtrinloc100997c0t1	1.68953	2.35233	0.00782578	0.580382
evgtrinloc91724c0t7	1.98211	3.24458	0.00785744	0.580382
evgtrinloc105140c0t1	-2.27611	0.583298	0.00788536	0.580382
evgtrinloc98271c0t5	1.69856	4.80674	0.00804822	0.584512
evgtrinloc99620c0t1	-1.98609	1.77866	0.00805657	0.584512
evgtrinloc94290c0t3	1.58718	2.93465	0.00808946	0.584512
evgtrinloc90704c0t1	-3.53051	4.87569	0.00814256	0.584784
evgtrinloc91406c0t1	-1.56902	3.61204	0.00832354	0.594181
evgtrinloc104949c0t2	1.25776	3.09998	0.00844434	0.596048
evgtrinloc76874c0t1	1.31147	2.27115	0.00847018	0.596048
evgtrinloc103210c0t20	2.61578	1.37864	0.00853386	0.596048
evgtrinloc99017c1t7	-4.15026	3.79194	0.00859153	0.596048
evgtrinloc86321c0t1	-1.7392	0.903716	0.00864803	0.596048
evgtrinloc91688c0t1	-8.73407	6.64986	0.0086515	0.596048
evgtrinloc96595c0t1	-1.67634	1.30864	0.00876062	0.598926
evgtrinloc104704c0t10	1.54352	0.516588	0.00879435	0.598926
evgtrinloc69889c0t1	-1.21019	3.04522	0.00889154	0.599484
evgtrinloc80570c0t1	-2.51433	-1.87549	0.00890373	0.599484
evgtrinloc101038c1t2	-4.45905	1.32852	0.00907723	0.604798
evgtrinloc76998c0t1	-1.73636	1.47754	0.00909055	0.604798
evgtrinloc96266c0t2	-1.3318	2.61053	0.00913577	0.604798
evgtrinloc93691c0t3	1.89454	0.0248925	0.00955056	0.628745
evgtrinloc102253c0t1	-1.11471	5.59963	0.00971893	0.634746
evgtrinloc103346c0t1	-1.19532	5.32287	0.00979216	0.634746
evgtrinloc96968c0t3	-1.63421	1.10713	0.00980241	0.634746
evgtrinloc71053c0t1	-2.27496	4.16151	0.00995976	0.64143
evgtrinloc89086c0t1	-1.28835	5.60121	0.0100472	0.643563
evgtrinloc79221c0t1	-3.80266	0.0403865	0.0102639	0.653907
evgtrinloc100929c0t1	-1.61822	0.57056	0.0105849	0.670619
evgtrinloc85609c0t1	-1.52005	2.15401	0.0106656	0.670619
evgtrinloc93552c0t1	-1.75757	0.370515	0.010696	0.670619
evgtrinloc96712c0t2	1.65501	0.318037	0.0108211	0.674893
evgtrinloc98703c0t4	1.88206	-1.0269	0.011156	0.692138
evgtrinloc101254c0t11	-2.20433	1.33201	0.0113439	0.698353
evgtrinloc83267c0t1	1.20166	2.72443	0.0114478	0.698353
evgtrinloc99656c0t10	2.34792	-0.320164	0.0114789	0.698353
evgtrinloc83243c0t1	1.31214	0.337638	0.0114919	0.698353
evgtrinloc104273c0t11	-1.97562	3.95557	0.0116749	0.703744
evgtrinloc101764c3t2	-2.02967	-0.793038	0.0117087	0.703744
evgtrinloc99806c0t2	2.07314	-0.616504	0.0117588	0.703744
evgtrinloc104816c2t1	-2.34235	-0.549786	0.012139	0.722849
evgtrinloc104694c0t1	-1.64464	7.37556	0.0122655	0.723358
evgtrinloc71993c0t1	-7.34426	4.15223	0.0122696	0.723358
evgtrinloc104349c0t12	1.72173	1.14141	0.0124129	0.728184
evgtrinloc102642c0t2	1.02602	3.4	0.012564	0.731669
evgtrinloc81460c0t1	2.31018	-1.73938	0.0126983	0.731669
evgtrinloc97656c0t2	1.06813	7.58301	0.0127132	0.731669
evgtrinloc83619c0t1	-1.68668	-0.614714	0.0127193	0.731669
evgtrinloc98553c0t2	-1.9468	0.284351	0.0128459	0.734331
evgtrinloc71451c0t1	-1.57108	8.09048	0.0128895	0.734331
evgtrinloc100703c0t1	2.08292	1.14269	0.013012	0.734579
evgtrinloc99443c0t2	1.91928	-1.03116	0.0130179	0.734579
evgtrinloc97567c0t2	1.15887	3.48064	0.0133391	0.749137
evgtrinloc94707c0t1	4.2526	2.22826	0.0135059	0.754931
evgtrinloc95116c0t1	2.24755	1.94384	0.0136584	0.756698
evgtrinloc93160c0t1	-1.44304	12.2415	0.0136653	0.756698
evgtrinloc98286c0t1	1.6767	-0.75117	0.0137337	0.756953
evgtrinloc101368c1t3	-1.46953	3.94111	0.0141826	0.778071
evgtrinloc105043c0t1	-6.04016	7.38823	0.0143808	0.77907
evgtrinloc99662c0t1	-1.2877	3.55802	0.0143849	0.77907
evgtrinloc99080c0t1	2.21779	0.293555	0.0144277	0.77907
evgtrinloc97291c0t2	2.30672	-1.78357	0.0144659	0.77907
evgtrinloc100176c0t4	2.10559	-0.0119939	0.0145295	0.77907
evgtrinloc93839c0t3	-1.12961	8.12181	0.0146556	0.779111
evgtrinloc104243c1t3	-4.84684	4.62157	0.0146819	0.779111
evgtrinloc102929c0t10	-0.886901	4.17094	0.0147275	0.779111
evgtrinloc93036c1t1	-1.21755	5.09829	0.0147955	0.779229
evgtrinloc83994c0t1	3.15991	-0.401904	0.0150606	0.78968
evgtrinloc100580c0t2	2.50207	2.10091	0.0151591	0.791344
evgtrinloc95203c0t11	2.71265	-1.09133	0.0154205	0.797335
evgtrinloc102653c1t4	-1.3678	2.29798	0.0154912	0.797335
evgtrinloc100462c1t1	-1.84471	1.88312	0.0155675	0.797335
evgtrinloc51891c0t1	-1.37848	1.85035	0.0155688	0.797335
evgtrinloc102998c0t1	1.26285	4.847	0.0156103	0.797335
evgtrinloc96936c0t2	-3.12509	0.112332	0.0157474	0.800889
evgtrinloc103612c1t10	1.86296	3.01915	0.0161893	0.813561
evgtrinloc98104c0t1	-5.47722	6.18154	0.0162266	0.813561
evgtrinloc104336c1t1	-4.67152	8.13893	0.0162332	0.813561
evgtrinloc102292c0t3	-2.63967	-1.19175	0.0162712	0.813561
evgtrinloc99476c0t1	1.28004	5.08349	0.0164009	0.816599
evgtrinloc88792c0t1	-1.64054	-0.177846	0.0164881	0.817508
evgtrinloc94536c0t1	-3.69651	3.71983	0.0166029	0.819766
evgtrinloc99725c4t2	-2.13567	-0.276896	0.0169102	0.828717
evgtrinloc99945c0t1	1.0263	6.69808	0.016924	0.828717
evgtrinloc104243c1t5	1.5467	2.31124	0.0170469	0.831301
evgtrinloc100199c0t3	-1.29727	1.17627	0.0171843	0.834564
evgtrinloc98202c0t1	-3.68616	5.15618	0.0172665	0.835136
evgtrinloc94260c0t5	-1.7578	2.62017	0.0173454	0.835541
evgtrinloc94731c0t1	-7.39264	9.45347	0.0176795	0.842349
evgtrinloc91675c0t2	2.00332	0.770672	0.0176989	0.842349
evgtrinloc98415c0t10	1.64251	0.51289	0.0177	0.842349
evgtrinloc95044c0t1	2.06751	-1.7471	0.0178087	0.844132
evgtrinloc100430c2t24	-2.16924	-0.0626118	0.0179138	0.845732
evgtrinloc84247c0t3	-1.74328	-0.0631696	0.018049	0.848731
evgtrinloc104340c0t1	2.98556	2.66437	0.018199	0.852166
evgtrinloc75185c0t1	-3.67157	3.98579	0.0182658	0.852166
evgtrinloc94260c0t6	-1.40492	1.68002	0.0183618	0.853282
evgtrinloc99709c0t1	-3.51374	8.32351	0.0187364	0.865903
evgtrinloc100998c4t1	1.0541	4.95545	0.0188912	0.865903
evgtrinloc100595c0t7	-2.61169	4.76532	0.0189815	0.865903
evgtrinloc103121c1t4	2.34979	-1.28341	0.0189915	0.865903
evgtrinloc99552c1t2	2.83858	1.94841	0.0190394	0.865903
evgtrinloc93762c0t4	1.84405	1.99075	0.0190885	0.865903
evgtrinloc103914c0t6	-4.93871	6.16316	0.0191449	0.865903
evgtrinloc92752c0t1	1.59881	2.78522	0.0192786	0.867567
evgtrinloc99282c0t1	-3.33118	-0.38612	0.0193281	0.867567
evgtrinloc96684c0t3	-2.85513	-0.349511	0.019411	0.867999
evgtrinloc46422c0t1	3.39317	0.190705	0.0196623	0.874539
evgtrinloc51655c0t1	-1.63816	3.61971	0.0197411	0.874539
evgtrinloc99334c0t1	-1.12386	1.45217	0.0198699	0.874539
evgtrinloc85242c0t1	2.29285	-0.654477	0.0198839	0.874539
evgtrinloc98686c0t1	1.09306	7.00777	0.0199931	0.874539
evgtrinloc70033c0t1	-4.91943	1.54317	0.02002	0.874539
evgtrinloc101246c1t12	1.37004	1.42769	0.0200738	0.874539
evgtrinloc30733c0t1	-3.58684	7.46925	0.0203205	0.874968
evgtrinloc101022c1t1	2.03539	0.520232	0.0203346	0.874968
evgtrinloc101698c0t1	-3.26026	2.66033	0.0203542	0.874968
evgtrinloc82830c0t1	-1.75438	1.83976	0.0204313	0.874968
evgtrinloc101664c0t14	-1.80021	2.27525	0.0204528	0.874968
evgtrinloc83005c0t1	-1.9451	3.22478	0.0209613	0.885136
evgtrinloc84846c0t1	1.31763	0.450386	0.0209932	0.885136
evgtrinloc104461c0t5	-1.4568	2.84805	0.0210714	0.885136
evgtrinloc88381c0t2	-1.42545	1.76562	0.0211201	0.885136
evgtrinloc101050c0t1	-1.48568	2.87026	0.021127	0.885136
evgtrinloc104339c0t21	-3.25783	1.11045	0.0212045	0.885136
evgtrinloc85796c1t1	-2.35092	4.26823	0.0212134	0.885136
evgtrinloc100451c2t1	-2.0295	-0.675288	0.0214433	0.888841
evgtrinloc78116c0t1	-2.15153	-1.81182	0.0214589	0.888841
evgtrinloc87305c0t2	1.07404	1.79482	0.0215272	0.888841
evgtrinloc104122c1t1	1.37163	0.256238	0.0218042	0.897152
evgtrinloc103386c0t13	-4.85226	6.5717	0.022063	0.898454
evgtrinloc103505c0t6	1.03136	3.77769	0.0220958	0.898454
evgtrinloc77117c0t1	-2.10473	-0.388746	0.0221512	0.898454
evgtrinloc104128c0t1	-4.01021	4.79796	0.0221779	0.898454
evgtrinloc85544c0t1	-3.26544	4.64637	0.022338	0.898454
evgtrinloc97737c0t1	-1.83539	5.51969	0.02235	0.898454
evgtrinloc92246c0t1	1.69046	1.08554	0.0223666	0.898454
evgtrinloc90041c1t4	-2.84868	0.235075	0.02257	0.903563
evgtrinloc94407c0t1	-2.51533	3.10303	0.0226826	0.905012
evgtrinloc103660c0t1	-1.75171	-1.28014	0.0229866	0.914064
evgtrinloc103067c1t6	1.38912	4.17457	0.0230727	0.914419
evgtrinloc104520c0t4	1.33884	1.82993	0.0232824	0.915794
evgtrinloc96145c0t2	-2.23565	1.25645	0.0233384	0.915794
evgtrinloc94132c0t1	-2.68907	3.42812	0.0233947	0.915794
evgtrinloc98810c0t15	-1.63385	0.580448	0.0235314	0.915794
evgtrinloc96871c1t9	-2.24013	0.479922	0.0235495	0.915794
evgtrinloc93492c7t1	-3.13381	-1.05833	0.0236418	0.915794
evgtrinloc102998c2t1	1.38253	1.03996	0.0236483	0.915794
evgtrinloc100027c0t16	3.86873	0.498859	0.0237801	0.917236
evgtrinloc104112c0t1	3.52275	0.364984	0.0238506	0.917236
evgtrinloc97711c0t1	0.940461	4.94156	0.0239545	0.917236
evgtrinloc82232c0t1	3.04845	3.40014	0.0239952	0.917236
evgtrinloc76745c0t1	2.92759	-1.03127	0.0241357	0.91964
evgtrinloc99295c0t1	-1.57672	9.71404	0.0246205	0.934763
evgtrinloc85592c0t1	1.20463	7.8747	0.0246904	0.934763
evgtrinloc103230c0t1	1.13421	5.38152	0.02477	0.934793
evgtrinloc105041c0t1	1.16614	6.74872	0.0248615	0.935267
evgtrinloc104889c0t1	2.14409	1.24508	0.024967	0.936262
evgtrinloc80998c3t1	-3.24438	-1.3203	0.0252378	0.94343
evgtrinloc75959c0t1	-1.94597	-0.336861	0.0255545	0.952268
evgtrinloc89299c0t1	1.52574	4.7961	0.0257776	0.955133
evgtrinloc103343c0t5	-1.59783	-0.636808	0.0257926	0.955133
evgtrinloc101434c2t2	1.3796	0.0870486	0.0262531	0.968788
evgtrinloc103823c0t1	-1.33733	3.15479	0.0263249	0.968788
evgtrinloc95963c0t5	-2.15632	-0.157426	0.0266831	0.974237
evgtrinloc99497c1t1	-3.90063	5.69643	0.0267407	0.974237
evgtrinloc86208c0t1	2.49746	1.23466	0.0268857	0.974237
evgtrinloc103511c0t15	1.40772	1.22578	0.0268967	0.974237
evgtrinloc94593c0t1	-3.08058	5.03359	0.026981	0.974237
evgtrinloc90530c0t4	-2.67472	-1.76998	0.0270969	0.974237
evgtrinloc98580c4t1	-0.968451	2.56314	0.0271221	0.974237
evgtrinloc101664c0t13	-1.77336	2.51003	0.0271812	0.974237
evgtrinloc104635c1t1	-1.24441	0.915148	0.0272129	0.974237
evgtrinloc95932c1t8	-1.9761	4.52001	0.0273707	0.976937
evgtrinloc100177c0t57	-3.46381	2.22158	0.0281034	0.996045
evgtrinloc94268c0t1	-4.41326	4.14519	0.0281848	0.996045
evgtrinloc97576c0t1	1.91914	1.6899	0.028186	0.996045
evgtrinloc102481c0t3	0.830482	5.58715	0.0282423	0.996045
evgtrinloc96475c0t1	1.64548	6.07459	0.0284653	0.99936
evgtrinloc98256c0t1	-1.90705	6.08263	0.0286266	0.99936
evgtrinloc103849c0t2	-1.68253	4.77401	0.0287545	0.99936
evgtrinloc102788c0t3	-1.3742	1.95483	0.028873	0.99936
evgtrinloc96614c0t1	1.03616	4.24238	0.0289228	0.99936
evgtrinloc100144c0t6	-0.974245	5.84494	0.0289896	0.99936
evgtrinloc89378c0t1	-3.19313	11.0664	0.0290031	0.99936
evgtrinloc104284c0t1	-3.42569	-0.821073	0.0290109	0.99936
evgtrinloc101043c0t1	-3.73736	7.91632	0.0292898	1
evgtrinloc104941c1t1	-1.95909	2.85034	0.0293665	1
evgtrinloc97324c0t1	-4.07017	3.33344	0.0296208	1
evgtrinloc95805c0t1	1.01119	4.0142	0.0300139	1
evgtrinloc101844c1t2	-4.60964	3.07645	0.0300163	1
evgtrinloc95136c0t1	1.56708	4.78449	0.0300821	1
evgtrinloc103861c0t2	1.27838	4.89774	0.0301033	1
evgtrinloc95719c0t1	-1.39343	0.0174348	0.0301724	1
evgtrinloc98144c0t4	-3.70571	0.641249	0.0303193	1
evgtrinloc104343c2t5	-1.82826	0.906807	0.0303677	1
evgtrinloc96275c0t2	-1.07918	4.06794	0.0303824	1
evgtrinloc102398c0t1	-2.1023	4.49099	0.0304345	1
evgtrinloc93028c0t1	-1.72005	-1.30529	0.0304447	1
evgtrinloc97844c0t6	-2.31989	0.617121	0.030449	1
evgtrinloc103816c1t13	-3.75239	3.69613	0.0304771	1
evgtrinloc103041c0t2	-2.93763	0.0783403	0.030488	1
evgtrinloc97105c0t2	-0.947393	3.63056	0.0307045	1
evgtrinloc88519c0t1	-2.89291	-1.59253	0.0308016	1
evgtrinloc51698c0t1	2.21162	6.49588	0.0309081	1
evgtrinloc100944c1t4	1.90268	6.51815	0.0309786	1
evgtrinloc98235c3t8	0.916838	3.42178	0.0309971	1
evgtrinloc81696c0t1	2.90294	2.51838	0.0310381	1
evgtrinloc93540c0t3	-2.43537	2.73671	0.0310576	1
evgtrinloc92621c0t4	1.5568	0.874044	0.0311172	1
evgtrinloc98772c0t4	-1.3981	2.03137	0.0311848	1
evgtrinloc103832c1t1	-4.02846	7.78369	0.0312845	1
evgtrinloc93575c0t1	-2.33309	5.57697	0.0318282	1
evgtrinloc91641c0t1	-2.23912	1.54503	0.031912	1
evgtrinloc97844c2t4	-2.57706	0.780134	0.0323168	1
evgtrinloc98130c1t2	1.12781	1.74875	0.0323725	1
evgtrinloc92954c0t1	-2.5569	1.12569	0.032612	1
evgtrinloc69153c0t1	-2.6621	5.1857	0.0326244	1
evgtrinloc101714c0t3	3.0228	0.700774	0.0326863	1
evgtrinloc102779c0t1	-0.903708	4.81557	0.0329515	1
evgtrinloc81195c0t1	1.41818	3.55891	0.0329823	1
evgtrinloc98027c0t4	3.55706	0.0601726	0.0331051	1
evgtrinloc98964c0t1	-1.78816	8.04293	0.0331484	1
evgtrinloc101823c0t1	1.78795	2.79005	0.0331823	1
evgtrinloc91526c1t1	2.62385	1.29923	0.033185	1
evgtrinloc104504c0t1	0.987397	5.29165	0.0332271	1
evgtrinloc95699c1t1	-3.08798	7.45793	0.0334522	1
evgtrinloc87729c0t1	-1.76732	8.47699	0.0336898	1
evgtrinloc96342c0t1	-2.72976	0.489051	0.0337301	1
evgtrinloc87931c0t1	1.00342	4.48338	0.0339482	1
evgtrinloc29394c0t1	0.980916	5.47296	0.0340215	1
evgtrinloc103057c0t4	-1.4858	5.79507	0.0340803	1
evgtrinloc100666c0t10	-2.6705	2.5392	0.0341509	1
evgtrinloc100324c0t3	-1.92185	3.76104	0.0342637	1
evgtrinloc102630c0t1	1.54218	2.2584	0.0343192	1
evgtrinloc102747c0t1	-1.28984	5.60195	0.034485	1
evgtrinloc95486c0t3	3.43713	2.02042	0.0345715	1
evgtrinloc103456c0t1	2.30676	0.641203	0.0345782	1
evgtrinloc51602c0t1	2.3359	0.0457243	0.0346529	1
evgtrinloc98390c0t2	-1.32053	2.47734	0.0349801	1
evgtrinloc96393c1t3	1.53273	-1.14155	0.0350493	1
evgtrinloc100711c0t1	1.14052	6.04332	0.0350791	1
evgtrinloc99558c0t11	-2.28513	6.72263	0.0354242	1
evgtrinloc102702c0t1	-1.70524	1.67117	0.0354261	1
evgtrinloc89349c0t1	1.29519	4.84878	0.0354912	1
evgtrinloc96245c0t3	-1.45022	0.274884	0.0357225	1
evgtrinloc101106c0t1	-2.34302	0.485043	0.035832	1
evgtrinloc97258c0t1	-1.78457	8.47721	0.0363324	1
evgtrinloc96960c0t1	-1.38166	7.09717	0.0364532	1
evgtrinloc97185c0t1	-2.09392	8.29314	0.0364624	1
evgtrinloc71946c0t1	-3.94697	4.98343	0.0365068	1
evgtrinloc97835c0t1	-1.55443	2.57499	0.0366478	1
evgtrinloc88441c0t2	-1.12217	1.57869	0.0366527	1
evgtrinloc102974c0t5	-1.18654	2.27336	0.0367996	1
evgtrinloc94446c0t1	-2.29823	4.11584	0.037019	1
evgtrinloc102914c0t4	-2.30271	-0.0523673	0.037058	1
evgtrinloc102553c0t1	1.22866	3.81136	0.0370897	1
evgtrinloc88853c0t2	-1.7484	-0.713416	0.0372115	1
evgtrinloc93061c0t1	-1.2572	2.15404	0.0372568	1
evgtrinloc100125c0t1	1.69169	5.54302	0.0373237	1
evgtrinloc92793c0t1	2.3727	3.44946	0.0374869	1
evgtrinloc102620c0t18	1.64225	1.96896	0.037588	1
evgtrinloc93015c0t1	-1.85571	-1.20064	0.0376905	1
evgtrinloc100247c0t1	1.35166	2.71176	0.0377493	1
evgtrinloc102159c0t1	-0.996239	4.49947	0.0380642	1
evgtrinloc94210c0t2	-1.68103	3.62935	0.0382623	1
evgtrinloc97537c0t3	-3.05276	0.696567	0.0383608	1
evgtrinloc104787c0t1	1.15334	3.39119	0.0385862	1
evgtrinloc101278c0t1	-2.77461	5.31395	0.0387926	1
evgtrinloc88539c0t1	-2.03617	4.33142	0.0388478	1
evgtrinloc81106c0t3	1.12825	1.07624	0.0390595	1
evgtrinloc104806c0t10	-4.27067	1.14494	0.0392038	1
evgtrinloc87356c0t2	-3.60856	2.09395	0.0392461	1
evgtrinloc94551c1t1	-1.10563	1.13205	0.0392683	1
evgtrinloc104499c1t4	1.7439	3.31804	0.0393273	1
evgtrinloc95807c0t1	-1.45837	2.45187	0.0394935	1
evgtrinloc97417c0t2	-0.785565	5.90593	0.0395053	1
evgtrinloc104681c0t1	1.66242	-0.532418	0.0396326	1
evgtrinloc97632c0t1	1.10974	5.09272	0.0397664	1
evgtrinloc94786c0t1	-4.09086	3.67913	0.0399529	1
evgtrinloc100350c1t11	1.22823	0.527577	0.0400698	1
evgtrinloc95921c0t10	-3.85024	-2.03112	0.0403799	1
evgtrinloc100662c0t2	1.10958	4.0013	0.0403825	1
evgtrinloc101603c1t1	-2.4789	-1.4401	0.0405157	1
evgtrinloc86196c0t1	-2.59042	4.78719	0.0406009	1
evgtrinloc103191c2t3	1.10659	3.55238	0.0408062	1
evgtrinloc82481c0t1	-2.68158	6.00333	0.0408717	1
evgtrinloc82150c0t2	-2.78317	-0.645255	0.0411899	1
evgtrinloc76118c0t1	-1.21091	-0.0917322	0.0412498	1
evgtrinloc94562c1t1	1.68758	-0.252752	0.0412878	1
evgtrinloc103943c0t6	2.56	1.05048	0.0413288	1
evgtrinloc85991c0t1	1.54516	5.77544	0.041376	1
evgtrinloc103611c0t25	-3.98657	1.67419	0.0415044	1
evgtrinloc99468c0t1	-2.4637	-1.57801	0.0415884	1
evgtrinloc99624c1t1	-1.51863	2.7638	0.0416335	1
evgtrinloc92529c0t5	-0.824159	5.25206	0.0417539	1
evgtrinloc100893c0t5	-2.43009	0.649295	0.0418855	1
evgtrinloc105109c0t1	-0.795314	3.92546	0.0420112	1
evgtrinloc104403c1t1	1.1079	2.09753	0.0420553	1
evgtrinloc104541c0t1	-1.73726	4.21823	0.0421531	1
evgtrinloc98945c1t3	-1.02695	1.7831	0.0422441	1
evgtrinloc101694c0t1	-1.78343	1.59967	0.0423096	1
evgtrinloc101374c1t1	-1.77061	6.98026	0.0423421	1
evgtrinloc100665c0t5	-0.849506	4.21319	0.0424907	1
evgtrinloc87785c0t1	-1.03604	2.54629	0.0425691	1
evgtrinloc95719c1t1	-1.15006	2.30591	0.0427893	1
evgtrinloc95832c1t1	-1.62231	1.67662	0.042879	1
evgtrinloc95273c0t1	-4.3837	0.757117	0.0430709	1
evgtrinloc98589c0t1	-1.74846	5.91728	0.0432732	1
evgtrinloc83723c0t1	-1.34795	0.406652	0.0433091	1
evgtrinloc99557c0t4	-1.11568	3.14098	0.0433953	1
evgtrinloc102956c0t3	-1.38367	4.45371	0.0434877	1
evgtrinloc88664c0t4	-2.23388	3.02253	0.0436444	1
evgtrinloc92179c0t1	-1.49651	1.53896	0.0438869	1
evgtrinloc99338c2t3	-2.11809	-0.870222	0.0441993	1
evgtrinloc97482c2t3	-2.70477	1.9078	0.044232	1
evgtrinloc104334c0t3	2.03689	0.283762	0.0443256	1
evgtrinloc95913c0t4	-0.972059	2.78654	0.0443539	1
evgtrinloc101991c1t8	1.29456	-1.16791	0.0443812	1
evgtrinloc95866c0t1	1.40031	5.01916	0.044759	1
evgtrinloc82213c0t1	-1.7652	6.00152	0.0449376	1
evgtrinloc98710c0t1	2.17383	1.08327	0.0449977	1
evgtrinloc97443c0t2	1.41688	1.91033	0.0453918	1
evgtrinloc102088c0t5	1.36684	1.73094	0.0454878	1
evgtrinloc104266c0t1	0.9166	1.98152	0.0454943	1
evgtrinloc89654c0t1	1.17264	3.64984	0.0457	1
evgtrinloc97303c2t1	1.80816	4.69171	0.0458751	1
evgtrinloc103628c0t16	-0.83356	4.71682	0.0458873	1
evgtrinloc91232c0t1	-1.31651	1.11514	0.0459227	1
evgtrinloc99494c1t10	1.69271	-0.0826358	0.0461028	1
evgtrinloc103333c0t3	1.10882	5.91256	0.0461816	1
evgtrinloc102431c0t1	-1.51045	3.03748	0.0462126	1
evgtrinloc104486c0t3	1.41235	3.14085	0.0463115	1
evgtrinloc91835c0t1	-1.65175	2.15944	0.0466337	1
evgtrinloc104223c0t1	1.01599	6.63236	0.0467199	1
evgtrinloc102006c0t11	1.32875	3.93941	0.0467944	1
evgtrinloc98516c0t1	1.46601	-0.235049	0.0469427	1
evgtrinloc95711c0t1	1.5647	1.74326	0.0471651	1
evgtrinloc95971c0t1	-2.05821	1.5963	0.0471888	1
evgtrinloc92338c2t2	-0.802661	4.21656	0.0471959	1
evgtrinloc100807c0t3	-3.48845	5.10127	0.0472596	1
evgtrinloc52115c0t2	-1.73135	0.575019	0.0476765	1
evgtrinloc92138c0t1	-2.72581	-1.40312	0.0477925	1
evgtrinloc97707c0t1	-2.68209	9.8136	0.0480747	1
evgtrinloc88576c0t2	-0.878276	2.94541	0.048209	1
evgtrinloc99887c0t4	-3.55448	0.0126671	0.0483936	1
evgtrinloc104237c1t6	-1.88944	5.22097	0.0484332	1
evgtrinloc87888c0t1	-1.60342	1.8549	0.0486632	1
evgtrinloc89064c0t2	-4.65922	2.74873	0.048902	1
evgtrinloc96621c0t1	1.965	1.05364	0.0490868	1
evgtrinloc97808c0t4	-2.84525	0.217504	0.0492657	1
evgtrinloc29633c0t1	-0.917831	2.98738	0.0494411	1
evgtrinloc91526c0t1	3.57222	0.256962	0.0495263	1
evgtrinloc103476c0t6	1.3497	1.64781	0.0496347	1
evgtrinloc89866c1t1	1.58788	3.64183	0.04981	1
evgtrinloc89509c0t1	-1.2169	0.817107	0.0499	1
evgtrinloc90093c0t1	-1.92007	2.40274	0.0501442	1
evgtrinloc101750c2t2	-2.46952	0.333285	0.0504147	1
evgtrinloc99398c0t5	0.977263	3.59368	0.0505874	1
evgtrinloc82474c0t1	3.57458	0.0281411	0.0506038	1
evgtrinloc99822c0t8	1.14409	5.46152	0.050695	1
evgtrinloc101893c0t8	-2.12914	1.8293	0.0508353	1
evgtrinloc85037c0t2	1.31099	4.29202	0.051036	1
evgtrinloc101350c0t4	-0.943443	4.94855	0.0512524	1
evgtrinloc70267c0t1	-1.34933	-1.55147	0.0512889	1
evgtrinloc100713c0t4	-2.28171	3.88029	0.0513239	1
evgtrinloc51505c0t1	-4.24975	2.86276	0.0514945	1
evgtrinloc98138c0t1	-1.76141	3.38271	0.0515049	1
evgtrinloc100253c0t11	-3.01942	0.0910115	0.0517311	1
evgtrinloc96160c0t1	2.38046	1.77019	0.0517844	1
evgtrinloc101465c0t1	1.53017	2.31523	0.0518234	1
evgtrinloc105395c0t1	-1.43081	-0.802102	0.0518305	1
evgtrinloc75986c1t1	2.32215	3.52986	0.0519288	1
evgtrinloc100272c0t1	-1.41555	5.85202	0.0521376	1
evgtrinloc104386c0t12	-1.49843	1.34529	0.0525155	1
evgtrinloc99625c0t26	-2.52448	0.907401	0.0525356	1
evgtrinloc94976c0t1	-2.51464	3.08403	0.052582	1
evgtrinloc98513c0t4	-1.38182	1.65483	0.0527146	1
evgtrinloc102400c1t1	-2.07118	9.50443	0.0527678	1
evgtrinloc97498c1t4	-1.51582	-1.04986	0.0533925	1
evgtrinloc38850c0t1	1.51228	-0.751223	0.0534629	1
evgtrinloc104591c0t3	-0.806676	4.47861	0.0534781	1
evgtrinloc35939c0t1	-1.43009	-0.331277	0.0534919	1
evgtrinloc99138c1t2	-1.29699	3.30059	0.0535688	1
evgtrinloc104111c0t3	1.52764	3.65639	0.0537253	1
evgtrinloc100863c1t26	-1.23082	0.276628	0.0537965	1
evgtrinloc74681c0t1	-2.36171	2.01119	0.0537988	1
evgtrinloc75960c0t1	2.02736	4.94416	0.0541646	1
evgtrinloc95566c1t1	-1.15596	2.64996	0.0542183	1
evgtrinloc102868c0t6	-1.88759	0.568467	0.0543365	1
evgtrinloc101596c0t5	0.979058	4.06776	0.0544257	1
evgtrinloc102722c1t10	1.14236	5.46062	0.0544382	1
evgtrinloc97221c0t1	-1.3958	1.85958	0.0544435	1
evgtrinloc99548c0t2	-1.39527	6.76091	0.0544981	1
evgtrinloc94110c0t1	-0.822368	3.69946	0.0545776	1
evgtrinloc92019c0t2	-2.40186	-1.63325	0.0546692	1
evgtrinloc103744c0t1	-3.87478	5.07268	0.0549286	1
evgtrinloc99907c0t2	0.999702	3.69223	0.0549364	1
evgtrinloc100091c0t1	-2.88538	9.2335	0.0551213	1
evgtrinloc98746c0t3	-2.17177	5.42407	0.0551924	1
evgtrinloc103733c2t9	1.16801	2.97885	0.0554057	1
evgtrinloc104551c0t10	-1.80988	6.03565	0.0554545	1
evgtrinloc90376c0t2	2.26835	0.156207	0.0554585	1
evgtrinloc102645c0t1	-2.20318	2.7894	0.055475	1
evgtrinloc100384c0t1	1.05711	0.967856	0.0555239	1
evgtrinloc96810c0t1	-1.87007	3.78203	0.0559831	1
evgtrinloc102228c0t3	-1.56051	5.70362	0.0561582	1
evgtrinloc89436c0t3	2.09124	3.19807	0.0564535	1
evgtrinloc51420c0t1	-0.983193	1.38647	0.0564607	1
evgtrinloc96691c0t1	-1.92091	4.68647	0.0565132	1
evgtrinloc100287c0t1	1.63453	4.72591	0.05658	1
evgtrinloc91425c0t1	-1.30471	5.77586	0.0569019	1
evgtrinloc98506c0t1	-2.80346	3.75902	0.0569082	1
evgtrinloc98077c0t7	-2.23279	-1.28044	0.0569112	1
evgtrinloc76514c0t1	-0.885915	3.68659	0.0571101	1
evgtrinloc100529c1t5	1.46405	2.30916	0.0574182	1
evgtrinloc100988c0t7	-1.85557	-0.691805	0.057485	1
evgtrinloc95460c0t1	-2.38864	3.32316	0.0577212	1
evgtrinloc102449c0t1	1.11223	3.35448	0.0577393	1
evgtrinloc102570c2t21	1.76167	0.635581	0.0579065	1
evgtrinloc102726c1t1	-3.16685	4.32264	0.0585969	1
evgtrinloc103655c0t2	1.22175	2.24726	0.0588133	1
evgtrinloc88948c0t2	1.30465	1.5662	0.0589178	1
evgtrinloc103611c0t27	-1.93881	3.04953	0.0593142	1
evgtrinloc94980c0t1	-2.71619	2.1482	0.0593423	1
evgtrinloc84308c0t1	-1.50443	-0.657698	0.05938	1
evgtrinloc103377c0t1	-1.24951	2.73431	0.059461	1
evgtrinloc98428c1t10	1.81922	1.73371	0.059518	1
evgtrinloc83428c0t1	-1.27628	1.20886	0.0597322	1
evgtrinloc81656c0t1	-2.08508	3.71684	0.0597662	1
evgtrinloc74506c0t2	-1.49904	-1.78985	0.0598185	1
evgtrinloc95887c0t1	-1.44304	-0.194753	0.0599414	1
evgtrinloc99795c0t4	1.80274	8.48781	0.0599494	1
evgtrinloc86052c0t1	-1.81372	-1.78872	0.060268	1
evgtrinloc92484c0t6	-4.67671	2.20302	0.0602802	1
evgtrinloc104977c0t5	1.31236	4.32854	0.0604843	1
evgtrinloc72203c0t1	-2.01476	2.41745	0.0605091	1
evgtrinloc104672c0t6	-2.27207	2.68002	0.0607128	1
evgtrinloc102082c0t1	-0.737353	3.85599	0.0609079	1
evgtrinloc102606c0t1	1.4134	4.8037	0.06104	1
evgtrinloc99608c1t11	0.796387	5.51862	0.0616349	1
evgtrinloc93999c0t1	-1.13897	2.45731	0.0618179	1
evgtrinloc104228c0t8	2.06721	0.595068	0.0619913	1
evgtrinloc99469c1t1	-1.31429	7.90018	0.0620036	1
evgtrinloc100597c0t4	-1.63289	0.0371359	0.0620613	1
evgtrinloc93179c0t1	-1.41274	-1.37265	0.0621171	1
evgtrinloc76613c0t1	1.6806	3.82257	0.0621426	1
evgtrinloc103638c1t2	-1.66197	0.924381	0.0622025	1
evgtrinloc98543c1t2	-2.18323	1.97469	0.0622363	1
evgtrinloc82357c1t1	-1.9332	2.13271	0.0622633	1
evgtrinloc95772c0t1	0.729819	5.50223	0.0623126	1
evgtrinloc94391c0t1	-0.990366	2.07042	0.0623372	1
evgtrinloc75985c0t1	-1.15449	0.925311	0.0626776	1
evgtrinloc104473c1t3	-1.91462	2.61005	0.0628966	1
evgtrinloc97213c0t2	-1.9757	-0.0559885	0.0630317	1
evgtrinloc52565c0t1	-1.23426	1.03164	0.0630767	1
evgtrinloc99834c2t6	-1.42672	0.25262	0.063096	1
evgtrinloc103157c0t1	-4.95264	10.9188	0.06321	1
evgtrinloc99177c0t3	-1.27277	0.349779	0.063323	1
evgtrinloc79728c0t1	-1.44229	-0.991628	0.0635286	1
evgtrinloc102006c0t12	0.823477	3.92702	0.0635415	1
evgtrinloc104698c0t2	0.94549	5.77235	0.0637806	1
evgtrinloc100397c2t7	1.21014	4.23971	0.0639111	1
evgtrinloc80182c0t1	-1.40013	0.445414	0.0642188	1
evgtrinloc103897c1t1	1.13514	2.07011	0.0642653	1
evgtrinloc93492c6t1	-2.30946	-0.119019	0.064337	1
evgtrinloc103441c0t1	-1.41697	2.06427	0.064522	1
evgtrinloc102308c0t1	-1.38792	6.19132	0.0646642	1
evgtrinloc94115c0t1	-2.89549	-0.216861	0.0647027	1
evgtrinloc103003c0t2	-1.01556	4.96217	0.0647132	1
evgtrinloc92427c0t3	1.44328	-0.420692	0.0647904	1
evgtrinloc103291c0t2	-2.85804	1.27273	0.0647909	1
evgtrinloc98383c0t7	1.85155	1.0612	0.0648476	1
evgtrinloc89201c0t2	-1.61765	-0.671881	0.0649017	1
evgtrinloc98061c0t3	0.997357	-0.106751	0.0652765	1
evgtrinloc88589c0t2	1.87106	1.40744	0.0654686	1
evgtrinloc97573c1t2	2.13598	3.6028	0.0656556	1
evgtrinloc101731c0t6	1.51827	4.2186	0.0657656	1
evgtrinloc94713c0t2	-3.69564	1.23339	0.0658529	1
evgtrinloc92549c0t5	1.72206	0.486411	0.0658612	1
evgtrinloc97393c1t27	0.923291	2.08596	0.0659196	1
evgtrinloc103273c0t13	-1.22035	5.46842	0.065995	1
evgtrinloc88372c0t1	1.62546	4.58253	0.0660686	1
evgtrinloc103513c0t12	-1.22427	-0.900123	0.0662206	1
evgtrinloc100795c0t2	-1.39421	-0.0655405	0.0664775	1
evgtrinloc95556c0t1	-1.00187	0.909143	0.0665667	1
evgtrinloc104442c0t11	1.65874	1.60391	0.0667232	1
evgtrinloc99307c0t12	-1.91224	6.40187	0.0668273	1
evgtrinloc86481c0t1	-0.993989	2.43536	0.0669526	1
evgtrinloc100131c0t9	-2.5437	1.72066	0.0675225	1
evgtrinloc104171c0t21	-0.717453	5.68236	0.0675969	1
evgtrinloc102730c0t2	-1.45817	1.15494	0.0676333	1
evgtrinloc102766c1t1	0.906983	1.67141	0.0677793	1
evgtrinloc97176c0t1	-2.2311	5.11037	0.0677999	1
evgtrinloc104334c0t2	1.85805	2.51029	0.0678361	1
evgtrinloc100998c3t5	-2.29732	7.69272	0.0680452	1
evgtrinloc99503c2t1	-2.26497	2.52541	0.0681241	1
evgtrinloc104752c0t12	-2.48707	0.165819	0.0683216	1
evgtrinloc96221c0t1	0.86853	3.33614	0.0683393	1
evgtrinloc95461c1t1	-0.947515	13.7735	0.0685794	1
evgtrinloc100799c0t2	1.07384	5.70804	0.0685862	1
evgtrinloc103309c0t3	0.895894	4.38143	0.0688465	1
evgtrinloc97917c0t3	-1.09283	-0.0759848	0.0693126	1
evgtrinloc98477c0t1	-1.04912	4.1594	0.0698203	1
evgtrinloc104052c2t1	-1.84667	8.60105	0.0698767	1
evgtrinloc90137c0t1	2.75949	3.36033	0.0698816	1
evgtrinloc94903c0t8	1.63984	2.86994	0.0700297	1
evgtrinloc104009c0t3	-1.8918	6.22224	0.0700698	1
evgtrinloc104059c2t10	-0.805701	7.37515	0.0703482	1
evgtrinloc103986c0t2	0.736033	5.55601	0.0704308	1
evgtrinloc37374c0t1	1.73764	-1.53152	0.0705983	1
evgtrinloc97897c0t1	-0.812863	5.33547	0.0706258	1
evgtrinloc101579c0t6	0.906094	4.48003	0.0706483	1
evgtrinloc104220c0t1	-2.45124	8.35466	0.070851	1
evgtrinloc99666c0t2	1.35709	-0.0962233	0.0710392	1
evgtrinloc87542c0t1	-1.89392	4.9733	0.0710567	1
evgtrinloc100652c0t1	-1.51976	4.35369	0.0714017	1
evgtrinloc82294c0t2	-0.872772	3.47646	0.0714499	1
evgtrinloc103868c0t10	1.85376	1.17971	0.0714856	1
evgtrinloc100889c0t4	-1.18363	5.42314	0.0717416	1
evgtrinloc103308c0t1	-0.649614	4.91186	0.0723599	1
evgtrinloc98720c0t3	1.8019	-0.126189	0.0725871	1
evgtrinloc95726c1t5	-1.1909	8.07923	0.0727516	1
evgtrinloc93468c2t14	-1.88268	-0.382823	0.0729035	1
evgtrinloc102525c0t3	1.32432	1.24268	0.0729414	1
evgtrinloc101071c0t1	0.954666	4.66574	0.0731956	1
evgtrinloc103825c0t3	1.86537	0.757865	0.0733296	1
evgtrinloc102635c0t10	1.05442	1.3564	0.0733507	1
evgtrinloc97103c0t1	-1.1444	4.23874	0.0733831	1
evgtrinloc101231c0t6	1.15086	6.43939	0.073407	1
evgtrinloc30626c0t1	-1.76062	1.10808	0.0734113	1
evgtrinloc102684c0t4	0.954341	2.27482	0.0735967	1
evgtrinloc92093c0t1	0.986506	0.261971	0.0736304	1
evgtrinloc99522c1t1	-1.53616	2.66236	0.0738114	1
evgtrinloc98873c0t1	-1.42317	2.1844	0.0738647	1
evgtrinloc97360c0t5	1.44905	0.96987	0.0739434	1
evgtrinloc103643c0t2	-1.08539	6.37534	0.0740109	1
evgtrinloc94810c0t2	0.942146	1.8931	0.0740916	1
evgtrinloc75759c0t1	0.887332	2.4742	0.0745149	1
evgtrinloc101568c3t2	0.745008	6.71933	0.0746337	1
evgtrinloc96480c0t6	1.33823	1.27363	0.0748661	1
evgtrinloc90662c0t1	-1.09472	1.27548	0.0750632	1
evgtrinloc101094c0t1	-1.97059	1.91076	0.0752489	1
evgtrinloc101600c0t1	-1.50789	0.338607	0.0753707	1
evgtrinloc103754c0t23	0.721335	3.22156	0.0753923	1
evgtrinloc96495c0t2	-1.62512	-1.08973	0.0757856	1
evgtrinloc98956c0t3	-1.80457	3.07713	0.0758445	1
evgtrinloc100870c0t11	-1.89446	1.48223	0.0760975	1
evgtrinloc85587c0t1	-0.764602	2.95373	0.0762212	1
evgtrinloc104276c0t1	0.689718	4.57963	0.076235	1
evgtrinloc101318c0t5	-1.64021	4.05569	0.0762533	1
evgtrinloc102661c1t1	-0.963757	6.00601	0.0765307	1
evgtrinloc95569c0t1	1.10496	2.33003	0.0765314	1
evgtrinloc97837c0t1	-1.2304	6.51473	0.0765579	1
evgtrinloc102304c1t2	1.27018	3.86732	0.0766415	1
evgtrinloc30660c0t1	-0.793022	4.0259	0.0766447	1
evgtrinloc94960c0t2	2.28086	0.66068	0.0766449	1
evgtrinloc91728c0t1	-0.824866	2.09419	0.0767745	1
evgtrinloc103693c1t1	1.5169	2.64259	0.0771417	1
evgtrinloc102202c0t1	-2.04844	9.05505	0.0772832	1
evgtrinloc102736c1t1	-0.770639	6.96404	0.0772903	1
evgtrinloc94311c0t1	-0.864575	5.94097	0.0775169	1
evgtrinloc104207c1t2	1.17385	2.76736	0.0777305	1
evgtrinloc103571c0t1	-1.25872	4.43292	0.078148	1
evgtrinloc104319c2t1	-1.50389	-0.944712	0.0782578	1
evgtrinloc102620c0t26	1.31138	1.98297	0.0783974	1
evgtrinloc101650c0t1	0.681581	4.46045	0.0786472	1
evgtrinloc102648c0t2	0.730784	5.34437	0.0789168	1
evgtrinloc98186c0t2	1.10852	2.15466	0.0793201	1
evgtrinloc102171c1t6	0.993537	3.0831	0.0793498	1
evgtrinloc103466c0t1	2.02849	-1.41453	0.0800056	1
evgtrinloc103411c0t6	-0.790798	5.05308	0.0800609	1
evgtrinloc82689c0t1	-0.718351	3.13664	0.0801947	1
evgtrinloc102572c0t2	-1.4079	1.75975	0.0803675	1
evgtrinloc103841c0t3	1.86744	-0.50122	0.0803705	1
evgtrinloc93229c0t3	2.12188	2.73438	0.0804118	1
evgtrinloc99272c0t2	-0.662992	4.85707	0.0804735	1
evgtrinloc99275c0t1	0.809265	2.85232	0.0805789	1
evgtrinloc83812c0t1	-1.60319	-0.881508	0.0807021	1
evgtrinloc104813c0t17	-1.18969	1.71943	0.0807405	1
evgtrinloc92743c0t1	0.911496	6.79636	0.0807972	1
evgtrinloc99559c0t1	-1.80687	6.31584	0.0813468	1
evgtrinloc101450c0t1	1.36258	0.80597	0.0815189	1
evgtrinloc52355c0t2	-1.93538	-1.50531	0.0815442	1
evgtrinloc94078c0t1	-0.896816	1.64542	0.0815763	1
evgtrinloc104585c0t1	-1.50832	4.85276	0.0816681	1
evgtrinloc93738c1t2	1.34559	-1.37348	0.0817121	1
evgtrinloc88696c0t1	1.11045	-0.371448	0.0819637	1
evgtrinloc92888c0t2	-1.62212	-0.484639	0.0821395	1
evgtrinloc102806c1t1	-2.33922	7.07457	0.0821635	1
evgtrinloc90226c0t2	1.04894	0.848236	0.0821807	1
evgtrinloc94826c0t1	-0.858801	2.0593	0.0822705	1
evgtrinloc93881c0t1	-1.2	0.335183	0.0823245	1
evgtrinloc100637c0t1	-1.40726	0.962021	0.0827827	1
evgtrinloc99496c0t11	-0.95808	3.01236	0.0828593	1
evgtrinloc103753c0t10	1.69955	-0.919931	0.0829214	1
evgtrinloc100291c0t8	-3.06532	7.66188	0.0833869	1
evgtrinloc102424c0t33	-1.93537	4.66166	0.0839868	1
evgtrinloc82074c0t1	0.719664	4.38646	0.0840754	1
evgtrinloc96389c4t1	-1.63608	4.42203	0.0843618	1
evgtrinloc95470c0t2	-2.16112	-1.79663	0.0845027	1
evgtrinloc96358c0t1	-1.56537	3.2001	0.0845355	1
evgtrinloc104621c0t15	-1.17053	2.13979	0.0846572	1
evgtrinloc102611c0t3	0.694394	4.10326	0.0846734	1
evgtrinloc103010c0t1	0.779346	5.72313	0.0848667	1
evgtrinloc99343c0t3	-1.48711	2.03468	0.0849469	1
evgtrinloc97979c0t6	-3.29923	-0.915871	0.084993	1
evgtrinloc94809c0t1	-1.3929	6.40133	0.0859865	1
evgtrinloc102033c0t1	0.882453	3.29884	0.0861475	1
evgtrinloc95297c0t1	-0.880918	1.65615	0.0862652	1
evgtrinloc102023c0t10	0.734999	4.78516	0.0862721	1
evgtrinloc92202c0t1	2.95357	0.950896	0.0863196	1
evgtrinloc102879c0t4	-2.69989	0.295351	0.0864726	1
evgtrinloc72443c0t1	0.748497	2.87088	0.0864964	1
evgtrinloc83826c0t1	0.910931	2.45522	0.086683	1
evgtrinloc98282c0t1	-1.23074	5.84803	0.0866831	1
evgtrinloc93648c0t5	-1.41428	-1.12036	0.0869046	1
evgtrinloc102659c0t1	-0.727676	3.95057	0.0869992	1
evgtrinloc94716c0t1	-0.813034	2.90966	0.0870588	1
evgtrinloc104890c0t3	0.789862	3.11476	0.0870817	1
evgtrinloc76576c0t1	-2.46523	3.58618	0.0871833	1
evgtrinloc102152c0t1	-1.54247	2.53272	0.0871899	1
evgtrinloc96555c0t1	-0.722495	3.34723	0.0873173	1
evgtrinloc68636c0t1	-1.72657	1.03398	0.0873369	1
evgtrinloc89140c0t1	-1.02388	1.95767	0.0874622	1
evgtrinloc93201c0t12	1.11517	1.41652	0.0874635	1
evgtrinloc103708c1t6	-1.03058	1.82181	0.0876296	1
evgtrinloc76841c0t1	0.821373	4.49748	0.0878061	1
evgtrinloc102207c0t1	-1.01095	4.41763	0.0878742	1
evgtrinloc96009c1t1	-1.46148	2.31974	0.0879104	1
evgtrinloc101234c0t2	0.956032	2.06916	0.0879532	1
evgtrinloc94235c0t1	1.37808	2.97931	0.0880525	1
evgtrinloc97385c0t1	-0.722082	3.70715	0.0883178	1
evgtrinloc104733c1t2	-2.3507	6.13091	0.0886173	1
evgtrinloc104505c0t1	0.682562	5.87122	0.0887803	1
evgtrinloc103037c1t2	-0.635515	4.8293	0.0887835	1
evgtrinloc98187c0t7	-1.54911	-0.584496	0.089018	1
evgtrinloc104204c0t1	-0.727392	7.25748	0.0890284	1
evgtrinloc104276c0t7	-0.735468	3.38451	0.0892993	1
evgtrinloc104169c0t3	-1.7927	1.27945	0.0895544	1
evgtrinloc104081c0t10	0.661214	3.69395	0.0895581	1
evgtrinloc101995c1t6	1.10305	0.199932	0.0895915	1
evgtrinloc96215c0t1	-0.76489	2.25421	0.0897197	1
evgtrinloc103298c1t4	0.885306	1.41403	0.0898845	1
evgtrinloc95753c0t1	-0.885265	1.04241	0.0900546	1
evgtrinloc85067c0t1	0.785453	1.9468	0.0901744	1
evgtrinloc101309c0t11	-1.29823	4.81784	0.0902419	1
evgtrinloc71922c0t1	1.77658	-0.249574	0.0902643	1
evgtrinloc104388c0t7	-1.87421	6.98101	0.090746	1
evgtrinloc104081c0t23	0.674897	4.14306	0.0908173	1
evgtrinloc32436c0t1	-1.01099	3.62144	0.0908988	1
evgtrinloc92553c0t2	-1.36703	1.93748	0.0909403	1
evgtrinloc98921c0t1	-1.31624	0.302776	0.0910063	1
evgtrinloc98587c0t3	-1.01012	0.495259	0.0911049	1
evgtrinloc98770c1t5	-1.473	-0.516804	0.091272	1
evgtrinloc99458c0t3	-1.06566	5.61449	0.0915346	1
evgtrinloc99457c1t5	1.14157	1.28959	0.0915779	1
evgtrinloc90142c0t1	-0.979393	4.87801	0.0915925	1
evgtrinloc101569c0t2	-1.546	2.6076	0.0916752	1
evgtrinloc103564c0t1	0.971477	2.09063	0.0917125	1
evgtrinloc83827c0t1	-1.18704	-0.884084	0.0917414	1
evgtrinloc31922c0t1	-0.912102	2.02361	0.0918869	1
evgtrinloc101954c0t9	1.74166	3.79174	0.0919799	1
evgtrinloc99134c0t1	1.74329	3.10706	0.092037	1
evgtrinloc102568c0t2	0.662196	6.40602	0.092141	1
evgtrinloc91877c0t1	-1.39345	0.704726	0.0922873	1
evgtrinloc97092c0t1	0.78588	4.2438	0.092653	1
evgtrinloc67894c0t1	1.22889	-0.43618	0.0926741	1
evgtrinloc100609c0t2	-1.90077	0.324187	0.0927223	1
evgtrinloc96655c0t3	1.89252	-0.234192	0.0927271	1
evgtrinloc97304c0t1	1.37987	1.82358	0.0927616	1
evgtrinloc104133c1t10	-0.860619	7.0428	0.0928025	1
evgtrinloc89708c2t4	1.67194	0.356822	0.0934363	1
evgtrinloc103620c0t1	0.776744	6.09926	0.0934409	1
evgtrinloc104347c0t1	-0.825367	4.60748	0.0935484	1
evgtrinloc85894c0t1	-0.849991	1.46262	0.093613	1
evgtrinloc98128c0t1	-1.68046	7.59256	0.0941168	1
evgtrinloc88436c0t1	-1.23131	-1.03464	0.094683	1
evgtrinloc93078c1t3	0.781143	5.0604	0.0947871	1
evgtrinloc91047c0t1	-2.55833	4.93205	0.0949443	1
evgtrinloc101248c0t1	0.901174	1.07985	0.0949516	1
evgtrinloc99707c0t2	1.02812	0.876176	0.0951869	1
evgtrinloc97476c0t2	-1.20715	6.72971	0.095659	1
evgtrinloc101935c0t1	-2.21517	5.03137	0.0957168	1
evgtrinloc84041c0t1	-0.972717	-0.412951	0.0958876	1
evgtrinloc82390c0t1	1.52162	2.22938	0.0960323	1
evgtrinloc99481c0t1	-0.821365	3.348	0.0961326	1
evgtrinloc96687c0t3	-1.00871	-0.114977	0.0963033	1
evgtrinloc100346c0t6	-0.752665	2.00718	0.0966025	1
evgtrinloc100339c0t1	0.723543	3.56237	0.0966332	1
evgtrinloc104356c0t7	1.078	5.06329	0.0968721	1
evgtrinloc101765c1t1	-1.17481	3.13987	0.096933	1
evgtrinloc101934c0t2	0.690037	4.91847	0.0973046	1
evgtrinloc103192c0t13	-2.69382	5.18483	0.0973912	1
evgtrinloc95789c0t1	1.27721	4.41892	0.0974837	1
evgtrinloc90508c0t1	1.00258	-0.670204	0.0975939	1
evgtrinloc52304c0t1	-2.80456	-1.67348	0.0976625	1
evgtrinloc100668c1t1	-0.976923	3.59098	0.097883	1
evgtrinloc101351c0t9	-1.19196	-0.319726	0.0979512	1
evgtrinloc104939c1t1	0.948669	-0.591954	0.0979546	1
evgtrinloc95742c0t5	-2.95392	-0.939708	0.0979605	1
evgtrinloc98220c1t1	-2.29514	-1.72452	0.0980293	1
evgtrinloc103120c0t1	1.05217	2.98908	0.0981453	1
evgtrinloc92401c0t2	-3.89569	3.26531	0.0981481	1
evgtrinloc76134c0t1	-4.08546	2.60252	0.0983911	1
evgtrinloc100690c0t6	-1.73909	1.28169	0.0989547	1
evgtrinloc99568c0t1	0.700518	2.75968	0.0992122	1
evgtrinloc102427c1t8	-1.28231	-0.31121	0.0992363	1
evgtrinloc96084c0t1	-0.783633	2.40134	0.0993004	1
evgtrinloc76179c0t1	0.745752	7.05483	0.0993852	1
evgtrinloc91538c0t2	1.13038	5.66108	0.0994049	1
evgtrinloc96467c0t1	-1.71396	3.78692	0.0994308	1
evgtrinloc97051c0t17	1.75245	-0.781988	0.099618	1
evgtrinloc104834c0t8	0.907793	-0.0814341	0.0996215	1
evgtrinloc100856c0t1	-2.16703	2.80182	0.0997488	1
evgtrinloc99377c0t1	1.24515	0.964135	0.0998868	1
evgtrinloc77837c0t1	1.74238	-0.53283	0.0999887	1
evgtrinloc102227c0t4	-1.71947	1.09332	0.100035	1
evgtrinloc100189c0t7	-1.34122	-1.06305	0.100052	1
evgtrinloc101533c0t4	-1.08403	6.48518	0.100101	1
evgtrinloc93849c0t1	0.813982	3.5462	0.100318	1
evgtrinloc102902c0t3	-1.55913	1.95485	0.100425	1
evgtrinloc88833c0t2	-1.02167	0.854089	0.100475	1
evgtrinloc101757c0t1	-1.27635	-0.581617	0.100541	1
evgtrinloc102363c0t4	-1.1661	1.35791	0.100601	1
evgtrinloc94584c0t11	-2.08977	1.26858	0.100734	1
evgtrinloc97657c0t1	-1.70131	6.99643	0.100782	1
evgtrinloc97427c3t1	-1.29362	-0.500271	0.100932	1
evgtrinloc102962c0t19	-2.17214	1.01995	0.101086	1
evgtrinloc85059c0t1	-1.27031	-0.0928333	0.101206	1
evgtrinloc97126c0t1	-0.767115	5.76065	0.101328	1
evgtrinloc85573c0t1	1.92636	-0.383795	0.101358	1
evgtrinloc96913c0t4	-1.63502	8.64653	0.101514	1
evgtrinloc103619c0t11	0.973593	5.46715	0.101641	1
evgtrinloc94286c0t5	-1.98577	-1.10824	0.101684	1
evgtrinloc103360c0t3	-0.991175	3.47816	0.101763	1
evgtrinloc95307c0t2	-1.49063	0.552001	0.101774	1
evgtrinloc51702c0t1	-1.52354	2.48284	0.101858	1
evgtrinloc95903c0t5	-1.59696	-1.55186	0.101859	1
evgtrinloc90248c0t2	-0.74517	2.65711	0.101875	1
evgtrinloc102756c0t5	0.881368	1.494	0.101978	1
evgtrinloc95962c0t2	-1.45031	-0.533627	0.101995	1
evgtrinloc101177c0t1	-1.92867	-0.175006	0.102096	1
evgtrinloc102617c0t14	-1.4299	4.59179	0.102133	1
evgtrinloc91622c0t6	1.46463	1.77017	0.102295	1
evgtrinloc100000c0t1	1.69354	-0.469923	0.102316	1
evgtrinloc51701c0t1	0.616217	6.18343	0.102442	1
evgtrinloc103284c1t3	-0.851286	6.96929	0.103152	1
evgtrinloc101780c0t6	1.19466	3.43107	0.103183	1
evgtrinloc96599c1t3	-1.07317	-0.290443	0.103263	1
evgtrinloc102006c0t8	0.851254	2.31686	0.103286	1
evgtrinloc99044c0t2	0.770907	2.52488	0.103504	1
evgtrinloc96372c0t1	-0.609601	5.02403	0.103649	1
evgtrinloc97392c0t2	0.998661	0.228946	0.103689	1
evgtrinloc95718c0t1	-0.843017	2.72702	0.103703	1
evgtrinloc83404c0t2	-3.01379	0.749224	0.104004	1
evgtrinloc97370c1t1	-0.647063	4.86241	0.104024	1
evgtrinloc104155c0t1	1.54156	3.60164	0.104286	1
evgtrinloc102234c1t1	0.627639	4.11225	0.104433	1
evgtrinloc103767c2t10	0.615035	6.47766	0.104486	1
evgtrinloc93735c0t1	-1.36842	1.09454	0.104581	1
evgtrinloc93144c0t1	-1.31665	5.93048	0.10502	1
evgtrinloc71784c0t1	-2.7125	3.0128	0.105048	1
evgtrinloc98197c0t1	-0.677326	6.14489	0.10523	1
evgtrinloc68364c0t1	-0.960715	0.385494	0.105241	1
evgtrinloc102029c1t3	-2.05	4.1643	0.105328	1
evgtrinloc101361c1t1	1.11567	2.95859	0.105404	1
evgtrinloc102117c0t1	-1.26425	2.92532	0.105593	1
evgtrinloc104054c0t1	-1.06868	6.78286	0.105733	1
evgtrinloc103135c0t22	-2.11785	-0.275344	0.105977	1
evgtrinloc100590c0t5	1.81498	-0.539765	0.106031	1
evgtrinloc100972c0t1	0.75597	6.11334	0.106134	1
evgtrinloc85989c0t2	-1.36617	-1.15486	0.106204	1
evgtrinloc84033c0t1	-0.643831	3.15395	0.106224	1
evgtrinloc99388c0t1	-0.711472	6.64133	0.106238	1
evgtrinloc102135c0t10	0.657792	5.37664	0.106605	1
evgtrinloc94507c0t1	-1.221	2.25629	0.106611	1
evgtrinloc97315c1t22	-0.950578	2.73334	0.106613	1
evgtrinloc99659c0t2	-1.38454	3.35871	0.106636	1
evgtrinloc100538c0t1	1.54054	-0.963299	0.10665	1
evgtrinloc95760c1t4	-1.27919	1.75587	0.106668	1
evgtrinloc100428c0t9	-1.67184	1.06886	0.106771	1
evgtrinloc89405c0t1	-0.706856	8.4288	0.10725	1
evgtrinloc99153c0t12	-0.729736	3.5401	0.107558	1
evgtrinloc103932c0t4	-1.42182	2.00915	0.107667	1
evgtrinloc105580c0t1	-2.61131	-1.80298	0.1078	1
evgtrinloc89756c0t2	-1.40885	0.469922	0.107816	1
evgtrinloc93049c0t2	-2.39965	1.39994	0.107878	1
evgtrinloc104928c0t4	-0.902985	1.31318	0.107914	1
evgtrinloc101476c0t1	-1.80657	9.03744	0.107929	1
evgtrinloc83370c0t5	-1.31535	-0.553808	0.108014	1
evgtrinloc95148c0t1	0.830284	5.59709	0.108059	1
evgtrinloc75291c0t1	0.811311	4.03125	0.108077	1
evgtrinloc51896c0t1	-0.749455	3.02994	0.108233	1
evgtrinloc101498c0t1	1.04875	1.58862	0.108264	1
evgtrinloc99854c0t1	-1.45824	8.37082	0.108349	1
evgtrinloc87982c0t1	1.0277	0.379606	0.108512	1
evgtrinloc92349c0t3	2.26246	-0.57564	0.108537	1
evgtrinloc103007c0t15	-1.37123	6.74108	0.108817	1
evgtrinloc102873c0t1	-1.0329	4.26125	0.108921	1
evgtrinloc94082c0t4	-0.761589	3.26853	0.109012	1
evgtrinloc93675c0t1	-3.00481	-1.16659	0.109287	1
evgtrinloc95174c0t1	-0.979	0.919144	0.109373	1
evgtrinloc100685c0t1	0.874594	3.89879	0.109618	1
evgtrinloc103142c0t7	-1.22571	6.11657	0.109721	1
evgtrinloc101597c0t1	-1.42243	5.09395	0.109981	1
evgtrinloc103042c0t9	1.47677	4.17974	0.110012	1
evgtrinloc99461c0t2	0.632543	4.19919	0.110063	1
evgtrinloc97682c0t11	-3.52816	-0.00883102	0.110285	1
evgtrinloc91519c0t1	0.84547	1.43892	0.110316	1
evgtrinloc96677c0t4	0.708127	4.71529	0.110477	1
evgtrinloc100558c0t1	0.834238	3.82208	0.110511	1
evgtrinloc96887c0t3	0.568311	4.06814	0.110676	1
evgtrinloc95734c0t1	0.994093	2.09519	0.110983	1
evgtrinloc90290c0t1	0.779797	4.54381	0.111151	1
evgtrinloc104836c0t1	1.00301	0.0441476	0.11123	1
evgtrinloc101302c1t6	-1.3203	9.83766	0.111469	1
evgtrinloc82040c0t1	-1.45743	7.63244	0.111504	1
evgtrinloc94543c1t2	1.67356	2.80034	0.111532	1
evgtrinloc101751c2t5	-1.76475	-1.26674	0.111581	1
evgtrinloc99594c0t1	1.88808	1.12535	0.111911	1
evgtrinloc100848c0t1	-1.08927	0.915688	0.112109	1
evgtrinloc103044c1t1	-0.775317	1.65248	0.112159	1
evgtrinloc100641c2t2	-1.36696	6.77991	0.112295	1
evgtrinloc96974c0t3	-1.17399	1.17726	0.112342	1
evgtrinloc98321c0t1	-0.932314	3.64135	0.112436	1
evgtrinloc86885c0t1	-0.735576	3.35648	0.112468	1
evgtrinloc103303c0t1	0.763373	3.40054	0.11248	1
evgtrinloc92219c0t1	-0.971056	0.65315	0.112573	1
evgtrinloc102893c0t1	-0.968945	1.016	0.112634	1
evgtrinloc103221c0t3	-1.08164	0.591372	0.112737	1
evgtrinloc101729c0t2	-1.68829	-0.350732	0.112841	1
evgtrinloc95293c0t1	1.59291	-0.223162	0.11287	1
evgtrinloc78961c0t1	-1.31182	-0.229756	0.113017	1
evgtrinloc101890c0t1	-1.28542	10.4002	0.11326	1
evgtrinloc99647c0t1	-1.51006	4.24455	0.113494	1
evgtrinloc93725c0t1	-0.985567	0.0227992	0.113541	1
evgtrinloc98780c0t1	0.691443	3.68856	0.113585	1
evgtrinloc94680c0t1	-1.07168	0.450213	0.113631	1
evgtrinloc101428c0t3	0.771158	2.91967	0.113658	1
evgtrinloc31950c0t1	-0.96039	2.08887	0.113729	1
evgtrinloc89878c1t1	-1.33249	-0.969	0.113806	1
evgtrinloc101175c0t5	-2.55135	0.947545	0.113905	1
evgtrinloc102500c0t3	1.72516	7.37248	0.114077	1
evgtrinloc94016c0t1	-2.67694	5.24598	0.114312	1
evgtrinloc98686c0t6	1.30383	5.41779	0.114353	1
evgtrinloc99582c0t2	0.890639	0.833457	0.114368	1
evgtrinloc104355c0t1	0.723909	2.695	0.114516	1
evgtrinloc83158c0t1	2.93455	-1.34983	0.114639	1
evgtrinloc72806c1t2	-3.68645	2.45598	0.114902	1
evgtrinloc96778c0t1	-2.52393	3.37924	0.114937	1
evgtrinloc70922c0t1	-2.23924	5.3068	0.114951	1
evgtrinloc97271c0t1	0.932793	0.30398	0.115088	1
evgtrinloc82011c0t2	0.619808	5.29497	0.115623	1
evgtrinloc103518c0t1	-0.861256	2.99514	0.115826	1
evgtrinloc104733c0t1	-1.80454	6.4375	0.115985	1
evgtrinloc98404c0t3	-0.982119	1.14026	0.116123	1
evgtrinloc97904c0t8	-1.76163	-0.65919	0.116212	1
evgtrinloc99570c0t1	1.35866	3.12725	0.116438	1
evgtrinloc102451c0t10	-1.00771	7.6576	0.116462	1
evgtrinloc99089c2t3	0.62887	5.4635	0.116888	1
evgtrinloc100600c0t2	0.951218	1.10625	0.117382	1
evgtrinloc104478c0t1	0.823823	6.54894	0.117428	1
evgtrinloc99710c0t1	1.19053	1.42805	0.117657	1
evgtrinloc96617c0t10	-1.69938	-0.856767	0.117667	1
evgtrinloc98681c2t1	-0.769252	5.0387	0.117889	1
evgtrinloc98651c0t4	0.933349	0.224259	0.117951	1
evgtrinloc86387c0t1	-0.849378	2.93597	0.117968	1
evgtrinloc98418c16t1	-0.924687	14.7975	0.118023	1
evgtrinloc95333c1t1	0.576438	5.2101	0.118171	1
evgtrinloc98518c0t1	0.944046	8.63075	0.118409	1
evgtrinloc99756c0t3	-1.48547	-0.907672	0.118645	1
evgtrinloc101455c0t6	-1.41566	9.81979	0.118724	1
evgtrinloc100065c2t1	2.44032	6.75914	0.118798	1
evgtrinloc93622c0t1	0.566153	4.23732	0.118881	1
evgtrinloc104793c0t33	-1.1247	1.51359	0.11889	1
evgtrinloc104416c1t2	0.577431	4.23769	0.119085	1
evgtrinloc101378c0t10	0.681062	4.66897	0.119139	1
evgtrinloc101274c0t1	-0.697349	2.77627	0.119221	1
evgtrinloc96947c0t3	-0.607138	3.64533	0.119252	1
evgtrinloc104788c0t5	-1.27689	2.31063	0.119662	1
evgtrinloc103040c1t3	0.871352	3.44079	0.119725	1
evgtrinloc96395c0t1	-1.20198	0.543554	0.119817	1
evgtrinloc95700c0t2	1.53853	0.511932	0.119994	1
evgtrinloc104649c0t1	-1.14705	3.77314	0.120148	1
evgtrinloc104399c1t1	-2.19139	-1.02733	0.120211	1
evgtrinloc91749c0t1	-1.3854	2.85469	0.12047	1
evgtrinloc88851c0t2	-3.096	0.973154	0.120491	1
evgtrinloc103859c0t12	-0.806547	4.87292	0.120672	1
evgtrinloc101714c0t11	1.39816	3.47638	0.120864	1
evgtrinloc94949c0t1	1.10969	0.862268	0.120955	1
evgtrinloc99972c0t9	-2.96245	2.52023	0.121079	1
evgtrinloc95530c1t2	-1.11271	1.78689	0.12116	1
evgtrinloc98854c0t1	-0.617406	5.04264	0.121413	1
evgtrinloc77457c0t1	1.88699	-0.660344	0.121455	1
evgtrinloc103817c2t1	-1.15725	5.12026	0.121696	1
evgtrinloc95746c0t2	1.61956	1.60946	0.121754	1
evgtrinloc82908c0t1	0.685707	1.79428	0.121874	1
evgtrinloc95562c0t1	-0.636081	3.21189	0.122063	1
evgtrinloc102913c0t5	-0.727598	3.27942	0.122069	1
evgtrinloc85267c0t1	2.12224	0.431914	0.122154	1
evgtrinloc101931c0t1	-0.674636	3.12972	0.122198	1
evgtrinloc100301c0t2	1.98997	0.778151	0.122199	1
evgtrinloc89221c0t1	-1.05244	0.528011	0.122548	1
evgtrinloc69936c0t1	-0.604605	3.58086	0.122575	1
evgtrinloc30162c0t1	1.22018	6.69899	0.122637	1
evgtrinloc98267c0t3	1.21159	-1.45387	0.122691	1
evgtrinloc102819c1t2	-2.45317	-0.655501	0.122791	1
evgtrinloc98688c0t1	-1.57784	2.39621	0.122803	1
evgtrinloc91064c0t1	-0.795462	2.91357	0.122977	1
evgtrinloc98379c0t5	-1.48135	8.29612	0.123123	1
evgtrinloc94999c0t1	0.676255	4.00683	0.12324	1
evgtrinloc98317c4t1	-0.958468	4.25587	0.123282	1
evgtrinloc96402c0t1	0.76407	0.864785	0.123296	1
evgtrinloc103272c0t6	2.85707	-0.551493	0.123344	1
evgtrinloc90514c0t1	-0.804109	6.28492	0.123368	1
evgtrinloc67082c0t1	-1.63662	-0.903502	0.12348	1
evgtrinloc96862c0t1	-1.51965	9.77546	0.123488	1
evgtrinloc102898c2t1	-0.947052	4.28496	0.12355	1
evgtrinloc103935c0t1	-0.778431	4.03359	0.123758	1
evgtrinloc103223c1t2	1.02234	5.39558	0.124024	1
evgtrinloc100950c0t1	-0.862276	-0.458734	0.124491	1
evgtrinloc79034c0t1	1.23653	-1.05731	0.125012	1
evgtrinloc95103c0t2	1.43433	-1.67559	0.12506	1
evgtrinloc97128c0t2	-1.85958	9.90816	0.125078	1
evgtrinloc93234c0t1	0.586438	3.89802	0.125457	1
evgtrinloc100198c0t1	-0.885626	6.71071	0.125459	1
evgtrinloc99777c0t1	1.6436	4.51778	0.125467	1
evgtrinloc93787c0t1	-1.71172	3.27866	0.125607	1
evgtrinloc102161c0t1	1.06263	0.621175	0.12605	1
evgtrinloc103759c1t2	1.52339	1.35681	0.12607	1
evgtrinloc96992c0t1	-0.791699	1.29884	0.126114	1
evgtrinloc90166c0t2	-0.910892	0.167825	0.126203	1
evgtrinloc100001c1t1	-0.951139	5.02416	0.126384	1
evgtrinloc98062c1t1	0.570904	4.11042	0.126518	1
evgtrinloc41720c0t1	1.59904	-1.40568	0.126789	1
evgtrinloc84719c0t1	1.4124	5.63389	0.126873	1
evgtrinloc105339c0t1	-1.22989	0.879821	0.127026	1
evgtrinloc82182c0t1	-0.688401	8.61203	0.127035	1
evgtrinloc100608c0t3	-1.66345	4.34033	0.12712	1
evgtrinloc97101c0t2	1.98612	7.16125	0.127176	1
evgtrinloc100463c0t1	0.754588	2.21606	0.127237	1
evgtrinloc76779c0t1	-1.45078	4.48	0.127533	1
evgtrinloc82679c0t2	-1.59874	2.79875	0.127738	1
evgtrinloc100568c0t1	-0.894407	2.16102	0.12776	1
evgtrinloc101678c0t4	-1.0842	2.36051	0.127872	1
evgtrinloc95927c0t2	1.37663	2.13353	0.127965	1
evgtrinloc90749c0t2	-0.914662	-0.248412	0.128376	1
evgtrinloc100651c0t5	-1.02208	0.345253	0.128803	1
evgtrinloc102925c1t2	0.805523	-0.244609	0.128839	1
evgtrinloc88895c0t3	-1.04938	-0.811475	0.129112	1
evgtrinloc104540c0t3	-0.884118	8.74071	0.1292	1
evgtrinloc102805c1t2	-1.44594	-1.34711	0.129356	1
evgtrinloc102660c0t2	-0.754096	6.34383	0.129375	1
evgtrinloc102199c0t3	-0.741266	6.45363	0.129508	1
evgtrinloc99194c0t32	-1.05447	1.79705	0.129628	1
evgtrinloc98239c0t8	-0.984006	6.33768	0.129654	1
evgtrinloc99473c0t1	1.15598	1.34418	0.129781	1
evgtrinloc83063c0t1	-0.984269	1.29352	0.129886	1
evgtrinloc95747c0t2	1.34929	3.10196	0.129972	1
evgtrinloc92715c0t2	-1.54472	-1.15227	0.130078	1
evgtrinloc96128c0t2	-1.21095	1.74322	0.130155	1
evgtrinloc93142c1t3	-1.22968	-1.03737	0.130203	1
evgtrinloc100200c0t1	1.49513	0.686519	0.130222	1
evgtrinloc100179c0t1	0.906639	2.73727	0.130273	1
evgtrinloc89572c0t1	-0.589899	6.07045	0.13028	1
evgtrinloc82467c0t1	-0.954972	5.32463	0.130351	1
evgtrinloc103705c1t3	-2.98315	-0.897949	0.130379	1
evgtrinloc103924c1t4	0.964919	4.36053	0.130423	1
evgtrinloc102992c0t14	-0.73764	2.51908	0.130865	1
evgtrinloc98834c0t1	0.692788	1.86985	0.130941	1
evgtrinloc95883c0t2	1.92372	1.01267	0.131095	1
evgtrinloc98222c0t2	0.861048	1.89166	0.131158	1
evgtrinloc96300c0t2	-1.23809	1.33502	0.131417	1
evgtrinloc89248c0t1	0.795343	1.72416	0.131451	1
evgtrinloc98906c0t3	-0.643507	3.46816	0.13151	1
evgtrinloc104172c0t1	-1.43599	5.13092	0.131513	1
evgtrinloc97645c0t3	1.50596	-0.836842	0.131551	1
evgtrinloc104604c2t1	1.38135	-0.233452	0.131574	1
evgtrinloc103854c0t1	1.0677	-0.31262	0.131576	1
evgtrinloc98772c0t6	-1.22671	0.618089	0.131689	1
evgtrinloc54630c0t1	1.98826	-1.45017	0.131757	1
evgtrinloc102477c1t4	0.653955	6.24028	0.131972	1
evgtrinloc103271c1t2	0.950588	5.39235	0.132317	1
evgtrinloc103618c0t2	0.730132	2.02443	0.132547	1
evgtrinloc86927c0t2	1.58326	-1.92157	0.132725	1
evgtrinloc94843c0t1	-2.14789	0.580839	0.132822	1
evgtrinloc103745c0t6	-0.711784	2.10723	0.13287	1
evgtrinloc99236c0t5	-1.61302	6.84931	0.132998	1
evgtrinloc95367c2t3	-0.703031	5.02214	0.133364	1
evgtrinloc95767c0t1	0.741729	0.694881	0.133368	1
evgtrinloc96414c0t1	-1.23027	0.690655	0.133775	1
evgtrinloc104157c0t12	1.19518	-0.722738	0.133779	1
evgtrinloc103718c0t1	1.24015	3.77218	0.133898	1
evgtrinloc99704c2t3	-0.862302	1.51035	0.134129	1
evgtrinloc104404c0t9	-0.863921	7.26533	0.134205	1
evgtrinloc102302c0t1	0.575288	4.61041	0.134375	1
evgtrinloc52007c0t1	1.67459	1.10601	0.134472	1
evgtrinloc103950c0t1	-0.671675	3.98081	0.134525	1
evgtrinloc102626c0t1	-0.691522	6.46058	0.1346	1
evgtrinloc104467c0t1	1.54605	3.15323	0.134639	1
evgtrinloc93186c1t3	0.836048	2.93682	0.134727	1
evgtrinloc93595c0t1	2.18365	-1.18254	0.135061	1
evgtrinloc104234c0t2	-0.85511	5.39726	0.135074	1
evgtrinloc95410c0t5	1.45944	-1.07304	0.135167	1
evgtrinloc102892c0t1	-1.317	-0.667649	0.135281	1
evgtrinloc89847c0t1	-0.722184	2.175	0.135283	1
evgtrinloc101198c0t6	0.817655	1.30851	0.135325	1
evgtrinloc51752c0t1	-1.01296	4.44772	0.135405	1
evgtrinloc97320c0t4	1.02454	0.752059	0.135434	1
evgtrinloc103167c0t1	-0.835886	6.66719	0.135488	1
evgtrinloc96925c0t3	1.3284	6.36487	0.135512	1
evgtrinloc101963c0t3	-1.37085	6.55849	0.135565	1
evgtrinloc104371c1t5	-0.992231	0.0264326	0.135757	1
evgtrinloc103509c0t1	0.69908	4.92141	0.135819	1
evgtrinloc103037c3t1	-2.51791	11.2585	0.135852	1
evgtrinloc96675c0t1	-0.619937	3.09101	0.135877	1
evgtrinloc99435c1t1	-0.688429	2.29853	0.135916	1
evgtrinloc101309c0t5	-0.825803	3.21055	0.135937	1
evgtrinloc104032c3t5	1.22186	0.435369	0.135956	1
evgtrinloc101965c1t6	-0.66078	5.06102	0.135977	1
evgtrinloc103028c0t6	-0.766154	2.49814	0.136245	1
evgtrinloc67050c0t2	-1.19511	0.0427863	0.136291	1
evgtrinloc102205c0t2	-0.712342	6.3206	0.136306	1
evgtrinloc104841c0t1	-0.986232	5.9365	0.136417	1
evgtrinloc105111c0t1	-0.802544	2.82153	0.136496	1
evgtrinloc94345c0t6	-1.0963	0.0639052	0.136653	1
evgtrinloc97893c0t1	0.925287	8.09365	0.136752	1
evgtrinloc103973c0t1	-0.991437	7.78152	0.136808	1
evgtrinloc96527c2t1	-1.6797	1.76154	0.136894	1
evgtrinloc102986c0t2	1.14713	1.96105	0.136952	1
evgtrinloc100541c0t2	0.601133	4.05607	0.136957	1
evgtrinloc101743c0t4	-2.5705	-0.732267	0.137367	1
evgtrinloc91626c0t1	-1.29615	4.38634	0.137412	1
evgtrinloc104926c0t1	0.682517	2.48555	0.137467	1
evgtrinloc102685c0t3	0.63396	4.32456	0.13764	1
evgtrinloc95283c0t1	-0.631703	5.67936	0.137847	1
evgtrinloc102321c0t2	-1.15402	1.80903	0.138321	1
evgtrinloc94756c0t9	-1.28482	1.42712	0.138338	1
evgtrinloc93649c0t1	-0.550714	4.85517	0.138515	1
evgtrinloc98497c0t1	-0.571918	5.78635	0.138737	1
evgtrinloc101502c0t4	-1.74914	0.99028	0.138761	1
evgtrinloc89550c0t1	-1.01767	2.46979	0.138813	1
evgtrinloc102799c0t1	-0.898865	0.940893	0.138818	1
evgtrinloc98229c0t1	-1.11592	5.36994	0.138956	1
evgtrinloc97819c0t1	0.699238	8.70706	0.13907	1
evgtrinloc100203c0t1	0.787322	3.99637	0.139182	1
evgtrinloc97817c0t1	1.03089	6.35806	0.139477	1
evgtrinloc95139c0t2	-1.50359	1.49022	0.139674	1
evgtrinloc103635c0t6	-0.756272	4.94402	0.139816	1
evgtrinloc98408c1t2	-1.11999	1.75781	0.139836	1
evgtrinloc100329c0t1	-1.57332	3.67691	0.139965	1
evgtrinloc86438c0t1	0.959818	2.75837	0.140118	1
evgtrinloc77733c0t2	-0.866668	0.692755	0.140235	1
evgtrinloc104955c0t6	1.99658	-0.660422	0.14034	1
evgtrinloc97263c0t3	-1.43162	1.48555	0.140404	1
evgtrinloc31724c0t1	-0.794435	2.49672	0.140585	1
evgtrinloc96946c0t1	-2.39391	-1.36757	0.140771	1
evgtrinloc101591c1t5	0.967624	5.85141	0.140936	1
evgtrinloc102310c0t2	0.933737	1.82593	0.141023	1
evgtrinloc92197c0t1	-0.727858	2.44818	0.141043	1
evgtrinloc92426c0t1	-1.52551	3.66541	0.141096	1
evgtrinloc104849c0t1	-1.12264	0.184948	0.141333	1
evgtrinloc103262c0t5	-1.26397	1.87739	0.141358	1
evgtrinloc104207c0t10	-1.4911	0.821459	0.141682	1
evgtrinloc90321c2t1	1.98589	-1.80507	0.141853	1
evgtrinloc97923c0t1	-1.14122	2.98928	0.142074	1
evgtrinloc51571c0t1	0.805334	4.73562	0.142114	1
evgtrinloc104476c1t4	0.966363	3.88879	0.14219	1
evgtrinloc100035c0t1	-2.50046	1.93144	0.142351	1
evgtrinloc104284c0t4	-1.1915	5.71125	0.142371	1
evgtrinloc100730c1t3	1.00254	1.90948	0.142437	1
evgtrinloc101691c0t2	-0.770466	4.89391	0.142879	1
evgtrinloc96081c0t1	-1.3853	9.08656	0.143043	1
evgtrinloc103868c0t13	0.905467	2.34381	0.14316	1
evgtrinloc104627c0t1	1.16904	0.181029	0.143776	1
evgtrinloc101554c0t2	-0.85741	2.54331	0.1439	1
evgtrinloc98973c0t1	-0.753438	5.16522	0.143937	1
evgtrinloc102212c0t1	-0.709102	3.48502	0.144042	1
evgtrinloc100934c0t29	-1.36647	1.04572	0.144334	1
evgtrinloc101356c0t1	-1.13078	4.02982	0.144347	1
evgtrinloc105037c0t1	0.550946	3.94694	0.144367	1
evgtrinloc99105c0t8	-1.56047	2.58339	0.1446	1
evgtrinloc103391c0t4	-2.13052	4.53469	0.144881	1
evgtrinloc104529c0t3	-1.20875	3.27504	0.145135	1
evgtrinloc92411c0t2	0.569658	4.88567	0.145318	1
evgtrinloc100273c0t1	-1.09005	5.63367	0.145405	1
evgtrinloc98548c1t22	-1.29944	0.975074	0.145612	1
evgtrinloc101220c0t4	-0.869618	4.10262	0.146106	1
evgtrinloc94875c0t1	-1.45685	7.96488	0.146169	1
evgtrinloc90338c0t1	-0.980481	0.934331	0.146229	1
evgtrinloc99665c0t3	-0.876896	1.64279	0.146285	1
evgtrinloc96458c0t2	1.03598	1.63291	0.146332	1
evgtrinloc100032c0t3	-1.20519	0.997167	0.146443	1
evgtrinloc93640c0t2	1.94253	-0.402227	0.146509	1
evgtrinloc89966c0t2	1.07534	0.71055	0.146577	1
evgtrinloc90751c1t3	1.2751	-0.532352	0.146639	1
evgtrinloc93940c0t6	0.614406	3.7909	0.146723	1
evgtrinloc104102c0t52	-0.820163	5.33179	0.146824	1
evgtrinloc51727c0t1	1.4507	4.05154	0.146874	1
evgtrinloc96153c1t1	1.11633	-1.45457	0.146892	1
evgtrinloc102483c1t1	-1.44709	5.44822	0.146988	1
evgtrinloc94884c0t1	-2.69039	-1.13585	0.147072	1
evgtrinloc100878c1t6	-0.611828	4.70703	0.147193	1
evgtrinloc103342c0t21	0.530527	4.42609	0.147277	1
evgtrinloc104791c0t2	-2.61989	5.35738	0.147325	1
evgtrinloc91015c0t1	0.610627	4.50556	0.147366	1
evgtrinloc95613c0t1	0.760155	3.58312	0.14747	1
evgtrinloc82115c0t1	-0.831634	7.21852	0.147661	1
evgtrinloc104300c2t2	-0.673851	2.03671	0.147725	1
evgtrinloc100553c0t2	-2.03433	3.26474	0.147951	1
evgtrinloc97249c1t4	0.999404	2.30103	0.148123	1
evgtrinloc103652c1t1	0.823539	8.31814	0.148148	1
evgtrinloc82955c1t3	1.55416	-1.36985	0.14823	1
evgtrinloc76135c0t1	-0.661527	4.15948	0.148546	1
evgtrinloc94738c0t2	-0.887587	-0.360067	0.148558	1
evgtrinloc98548c1t5	-0.613698	4.16049	0.148591	1
evgtrinloc104503c1t1	-1.84842	4.39396	0.148982	1
evgtrinloc97028c0t1	-1.69972	2.42967	0.149193	1
evgtrinloc88566c0t1	1.71528	-1.26076	0.149217	1
evgtrinloc93353c0t2	-1.29246	-0.815282	0.149274	1
evgtrinloc97660c0t2	-0.987387	0.482044	0.149339	1
evgtrinloc76531c0t1	-0.583899	5.68556	0.149525	1
evgtrinloc98784c1t1	0.692147	5.63154	0.149647	1
evgtrinloc100666c0t1	-1.36686	0.986017	0.149669	1
evgtrinloc97624c0t5	0.646919	5.25644	0.149673	1
evgtrinloc99533c0t11	0.71856	1.67985	0.149823	1
evgtrinloc90358c2t1	-1.68841	3.28127	0.149849	1
evgtrinloc86758c0t1	-1.26291	-1.11297	0.149998	1
evgtrinloc104195c1t1	0.816358	1.62102	0.150078	1
evgtrinloc99162c0t1	-0.684935	4.07901	0.15021	1
evgtrinloc87903c0t4	0.970575	2.40898	0.150346	1
evgtrinloc94596c0t1	0.749747	2.1518	0.15039	1
evgtrinloc97970c0t1	-0.656358	3.16917	0.150435	1
evgtrinloc98702c0t1	1.30362	-0.806396	0.150667	1
evgtrinloc89457c0t1	-0.869102	7.29783	0.150833	1
evgtrinloc103324c0t2	-1.15214	5.35124	0.151355	1
evgtrinloc82723c0t1	1.27974	3.43732	0.15143	1
evgtrinloc104129c0t1	1.94329	2.39064	0.15238	1
evgtrinloc78256c1t2	-2.13864	-0.461917	0.152564	1
evgtrinloc96275c0t12	1.25484	1.4057	0.152664	1
evgtrinloc99606c0t19	1.30123	5.04623	0.152748	1
evgtrinloc93449c0t1	0.697186	7.08541	0.152876	1
evgtrinloc88890c0t1	0.830577	0.00660993	0.152947	1
evgtrinloc100578c0t2	-0.918788	3.22797	0.152963	1
evgtrinloc94837c0t1	0.934362	2.3391	0.153178	1
evgtrinloc102149c0t3	1.00627	-0.130462	0.15338	1
evgtrinloc102511c0t1	0.530002	3.41697	0.153438	1
evgtrinloc103399c0t6	-1.70286	4.92686	0.153446	1
evgtrinloc101264c0t1	0.982355	4.63564	0.153599	1
evgtrinloc99747c1t1	-0.625683	5.18922	0.153611	1
evgtrinloc100993c0t1	-1.07702	2.16085	0.153633	1
evgtrinloc104768c1t7	-2.41911	-0.771147	0.153671	1
evgtrinloc70614c0t1	-0.875784	2.14035	0.153758	1
evgtrinloc100418c1t1	0.951401	-0.100239	0.153954	1
evgtrinloc98203c2t3	-2.40971	-0.483048	0.153961	1
evgtrinloc92849c0t2	-1.07682	3.44952	0.15418	1
evgtrinloc100330c1t7	-1.45826	2.17905	0.154258	1
evgtrinloc102776c1t16	-0.62199	5.19283	0.154408	1
evgtrinloc36143c0t1	-0.70253	2.2535	0.154427	1
evgtrinloc93796c0t1	1.62398	0.0207921	0.154447	1
evgtrinloc96695c0t15	1.34055	-0.182609	0.154579	1
evgtrinloc89843c0t1	-4.47584	0.660686	0.15464	1
evgtrinloc104854c0t16	0.651987	4.95774	0.155121	1
evgtrinloc103255c0t30	0.785674	4.62337	0.155147	1
evgtrinloc103019c0t3	1.23663	8.13818	0.155221	1
evgtrinloc97724c0t2	-0.573295	3.00596	0.155441	1
evgtrinloc102721c0t17	-1.11135	0.735272	0.155588	1
evgtrinloc88262c0t1	-0.927349	0.17444	0.155732	1
evgtrinloc73881c0t1	-1.35222	-1.15836	0.155864	1
evgtrinloc104054c5t1	-0.654419	1.79296	0.155895	1
evgtrinloc104574c0t2	-1.00891	8.00316	0.155912	1
evgtrinloc96928c0t40	1.07214	1.00196	0.156129	1
evgtrinloc94913c0t4	-1.49636	1.58199	0.156149	1
evgtrinloc99198c0t1	0.987789	4.8548	0.156437	1
evgtrinloc91398c0t3	-0.99638	3.27121	0.156694	1
evgtrinloc104211c0t1	0.723987	2.06327	0.156863	1
evgtrinloc102686c1t5	0.868839	-0.982265	0.157088	1
evgtrinloc89068c0t4	1.09655	7.76819	0.15717	1
evgtrinloc90022c0t2	2.11781	-0.593618	0.157204	1
evgtrinloc97480c2t3	-1.76073	-0.468722	0.157627	1
evgtrinloc101687c0t1	-1.19144	-0.374816	0.157631	1
evgtrinloc103647c1t17	0.878967	5.37202	0.157818	1
evgtrinloc104072c0t8	0.642323	3.38304	0.157933	1
evgtrinloc71736c0t1	1.1347	3.70259	0.15799	1
evgtrinloc103020c1t3	1.132	4.49359	0.158232	1
evgtrinloc85832c0t1	-0.599889	5.29208	0.158567	1
evgtrinloc97481c0t2	1.53324	-1.78555	0.158593	1
evgtrinloc83947c0t1	-1.04126	-0.480294	0.158666	1
evgtrinloc104268c1t1	0.512479	5.64583	0.158685	1
evgtrinloc103795c5t1	-2.16057	0.57636	0.158791	1
evgtrinloc98101c1t3	0.961189	0.09963	0.158798	1
evgtrinloc102153c0t2	0.676618	2.01327	0.15893	1
evgtrinloc86819c0t1	0.91807	0.345101	0.158961	1
evgtrinloc100043c0t2	-0.548093	4.37394	0.159081	1
evgtrinloc102028c0t45	-1.34171	-0.616416	0.159143	1
evgtrinloc30656c0t1	-0.841524	1.72494	0.159163	1
evgtrinloc50618c1t1	-1.64011	-0.962737	0.159232	1
evgtrinloc104573c0t10	-0.963265	3.44352	0.15938	1
evgtrinloc85959c0t2	-2.26965	-0.472847	0.159465	1
evgtrinloc100386c1t3	1.25427	3.77299	0.159474	1
evgtrinloc91424c0t1	2.1456	2.90832	0.159509	1
evgtrinloc103574c1t10	1.05299	2.60115	0.159538	1
evgtrinloc95454c0t1	-2.49006	12.1417	0.159719	1
evgtrinloc104658c1t6	0.793392	2.03939	0.159739	1
evgtrinloc95835c0t1	-0.617475	4.08715	0.159772	1
evgtrinloc96671c0t4	-2.06242	-1.86799	0.159872	1
evgtrinloc101547c0t1	-0.909841	0.350549	0.159995	1
evgtrinloc76698c0t3	-0.658676	3.68265	0.160374	1
evgtrinloc71675c0t1	1.15061	-1.80302	0.160392	1
evgtrinloc92833c0t1	-3.19804	2.158	0.160489	1
evgtrinloc101157c1t1	0.728884	6.13912	0.160588	1
evgtrinloc104055c2t2	0.944935	3.17741	0.160712	1
evgtrinloc94806c0t2	-2.02976	7.52172	0.160891	1
evgtrinloc94846c0t4	0.665355	7.19814	0.160989	1
evgtrinloc99444c0t10	-0.688459	2.00122	0.161046	1
evgtrinloc101300c1t6	1.58084	9.36098	0.161047	1
evgtrinloc104418c1t5	-1.48335	0.368304	0.161161	1
evgtrinloc104398c0t14	-0.898544	4.00845	0.161271	1
evgtrinloc88620c0t3	1.17751	-0.798932	0.161375	1
evgtrinloc99847c0t1	-2.06146	-1.06273	0.161384	1
evgtrinloc102502c0t9	-1.80709	-2.04122	0.161479	1
evgtrinloc100992c0t1	1.23659	-0.218726	0.161628	1
evgtrinloc51679c0t1	0.692787	4.31282	0.161691	1
evgtrinloc93845c0t1	-0.816257	5.59792	0.161755	1
evgtrinloc97921c0t1	-0.746947	6.34554	0.161853	1
evgtrinloc97249c1t5	-1.67319	-0.821695	0.162179	1
evgtrinloc104644c0t2	1.00007	6.7764	0.162276	1
evgtrinloc102367c1t1	1.35544	0.0135906	0.162328	1
evgtrinloc90346c0t7	-1.57113	-1.75	0.162395	1
evgtrinloc94022c0t1	-0.593191	5.62544	0.162499	1
evgtrinloc85807c0t1	1.62189	5.82942	0.162593	1
evgtrinloc98120c0t1	-1.26848	10.6689	0.162694	1
evgtrinloc99999c0t1	0.84976	2.77933	0.162874	1
evgtrinloc99636c0t4	-0.584737	3.04736	0.162939	1
evgtrinloc97563c0t2	1.05129	3.77144	0.162963	1
evgtrinloc103595c0t2	1.41889	0.985501	0.162978	1
evgtrinloc98620c0t1	-0.791464	5.87991	0.163125	1
evgtrinloc102996c0t11	0.909852	3.7172	0.163138	1
evgtrinloc98378c0t1	-0.839975	4.22477	0.163327	1
evgtrinloc96798c0t1	0.724355	6.9965	0.163346	1
evgtrinloc102052c0t2	0.724974	8.57028	0.163354	1
evgtrinloc101745c0t3	1.10615	2.09354	0.163626	1
evgtrinloc84743c0t2	1.54077	-0.757729	0.163741	1
evgtrinloc102983c0t3	-1.24052	-0.841876	0.163888	1
evgtrinloc100212c0t2	0.942153	6.1146	0.164018	1
evgtrinloc91448c0t1	-0.82265	8.9001	0.164105	1
evgtrinloc93781c0t1	0.870671	3.75148	0.164217	1
evgtrinloc84600c0t1	1.12132	1.54368	0.164278	1
evgtrinloc97924c2t1	1.96298	0.524409	0.164393	1
evgtrinloc92339c1t1	-2.33455	0.725631	0.16456	1
evgtrinloc102879c0t1	-1.71527	2.80943	0.164735	1
evgtrinloc100184c2t2	1.04659	0.432843	0.164752	1
evgtrinloc98794c0t1	-1.29158	1.29731	0.164808	1
evgtrinloc82184c0t1	1.38175	10.5667	0.16484	1
evgtrinloc51709c0t2	-0.609132	8.65921	0.164969	1
evgtrinloc93954c1t3	-0.761436	1.6974	0.164973	1
evgtrinloc102585c0t11	0.605754	3.44414	0.164975	1
evgtrinloc96087c0t1	-1.66657	0.354586	0.165039	1
evgtrinloc101873c0t1	0.527076	3.7004	0.165102	1
evgtrinloc94163c0t1	0.733809	3.41474	0.165127	1
evgtrinloc81832c0t2	-0.569652	3.71488	0.165183	1
evgtrinloc102083c0t1	0.651054	4.58986	0.165183	1
evgtrinloc82573c0t1	0.828604	2.3889	0.165255	1
evgtrinloc96110c0t1	1.74567	9.17459	0.1655	1
evgtrinloc103908c1t10	0.875882	2.00498	0.165739	1
evgtrinloc102992c2t1	-1.23203	-0.849552	0.165814	1
evgtrinloc100379c0t1	0.567912	2.99663	0.165903	1
evgtrinloc102243c0t2	-1.14485	-0.835255	0.165947	1
evgtrinloc102763c0t4	0.712749	4.0992	0.166031	1
evgtrinloc97952c0t1	0.489158	4.69843	0.166081	1
evgtrinloc104577c0t11	-2.51308	-0.0573219	0.166084	1
evgtrinloc88734c0t4	-0.703251	1.16004	0.166215	1
evgtrinloc84601c0t1	1.30327	-1.23113	0.166329	1
evgtrinloc93965c0t1	0.922872	-0.580054	0.166604	1
evgtrinloc96074c0t1	-2.15897	5.6157	0.166687	1
evgtrinloc100355c0t1	-0.641303	8.8562	0.16673	1
evgtrinloc97478c0t4	0.905385	4.38084	0.166893	1
evgtrinloc104116c0t5	0.752554	5.10185	0.166942	1
evgtrinloc104859c0t1	0.674444	2.9451	0.167017	1
evgtrinloc104983c0t1	0.830487	5.89723	0.167028	1
evgtrinloc94846c0t1	0.707359	7.08573	0.167083	1
evgtrinloc104801c0t3	1.50474	6.45844	0.167107	1
evgtrinloc102021c0t1	-0.933001	1.35089	0.167296	1
evgtrinloc100905c0t2	-0.717653	5.46733	0.167514	1
evgtrinloc102227c0t8	-1.36373	0.69441	0.167786	1
evgtrinloc102936c0t3	-0.517894	4.35786	0.167915	1
evgtrinloc99644c0t1	-2.04857	2.03211	0.16793	1
evgtrinloc100857c1t36	0.565194	2.75104	0.168093	1
evgtrinloc95778c0t1	0.701594	1.90402	0.168199	1
evgtrinloc99357c0t2	-1.50013	2.34344	0.168298	1
evgtrinloc89247c0t1	-0.767869	1.85025	0.168361	1
evgtrinloc100224c0t1	-0.71589	8.977	0.168446	1
evgtrinloc101072c0t1	-0.584594	3.56674	0.168582	1
evgtrinloc104197c1t3	0.771539	4.14986	0.168706	1
evgtrinloc90477c0t1	1.04809	1.28068	0.168825	1
evgtrinloc101506c0t1	-0.912597	0.628017	0.168881	1
evgtrinloc100450c0t1	1.26327	-1.60225	0.168887	1
evgtrinloc94206c2t3	-1.16005	-0.309713	0.168899	1
evgtrinloc76756c0t1	-0.843104	5.35088	0.168935	1
evgtrinloc77429c0t1	-1.3176	-0.562374	0.16913	1
evgtrinloc98848c1t1	0.61489	5.11961	0.169185	1
evgtrinloc100377c0t7	-2.3165	-0.327538	0.169366	1
evgtrinloc98041c0t1	-1.63204	1.69329	0.169609	1
evgtrinloc94940c0t1	1.38689	1.55334	0.169698	1
evgtrinloc98419c0t4	-0.767464	4.30085	0.169738	1
evgtrinloc101395c0t2	0.767617	1.24686	0.169775	1
evgtrinloc88875c0t3	0.755616	4.80522	0.169788	1
evgtrinloc97270c0t11	-0.550141	6.68117	0.170213	1
evgtrinloc99372c0t5	-1.2118	0.946262	0.170623	1
evgtrinloc99927c0t3	0.950993	-0.846798	0.170747	1
evgtrinloc101175c0t1	-0.504521	4.16741	0.170969	1
evgtrinloc74611c0t2	1.37096	-0.0699908	0.171004	1
evgtrinloc100804c0t1	-1.088	1.61226	0.171006	1
evgtrinloc49739c0t1	1.81222	-1.32782	0.171127	1
evgtrinloc97521c0t1	-0.601059	7.49068	0.171146	1
evgtrinloc102266c0t17	-3.06436	2.79324	0.171154	1
evgtrinloc104087c0t1	1.80253	5.57002	0.171491	1
evgtrinloc93230c0t3	-0.913664	-0.508093	0.171626	1
evgtrinloc95743c0t4	-1.27213	-0.665903	0.171784	1
evgtrinloc90094c0t1	0.765503	6.75201	0.171822	1
evgtrinloc102783c0t2	1.02502	5.62287	0.171828	1
evgtrinloc76203c0t1	-1.36628	8.73591	0.171896	1
evgtrinloc52453c0t1	0.796734	-0.620378	0.171944	1
evgtrinloc100412c0t1	0.852625	4.60178	0.171945	1
evgtrinloc91984c0t1	0.783366	1.75736	0.172105	1
evgtrinloc90434c1t2	-1.16472	1.65585	0.172382	1
evgtrinloc93286c0t1	0.691089	8.42508	0.172769	1
evgtrinloc101742c1t4	0.579534	5.65703	0.172856	1
evgtrinloc100274c2t2	-1.47908	-0.374972	0.17293	1
evgtrinloc99812c0t1	0.611551	3.63957	0.173026	1
evgtrinloc86310c0t1	1.63376	0.201817	0.173331	1
evgtrinloc102677c0t7	1.22837	-0.822986	0.173385	1
evgtrinloc92804c0t1	0.629126	3.29247	0.173443	1
evgtrinloc97459c2t8	1.88642	0.361908	0.17345	1
evgtrinloc103761c0t3	0.852106	0.396447	0.173467	1
evgtrinloc83716c0t1	0.783943	0.00730313	0.17374	1
evgtrinloc103596c0t3	-0.931399	1.24035	0.173762	1
evgtrinloc100719c0t1	0.531486	5.1333	0.173832	1
evgtrinloc100354c0t24	-1.04468	6.23562	0.173858	1
evgtrinloc96918c0t1	1.52502	-1.47394	0.173876	1
evgtrinloc103306c0t1	-2.0362	-1.06066	0.174059	1
evgtrinloc90997c0t1	1.51071	-0.80664	0.174061	1
evgtrinloc100680c0t1	0.803635	4.72967	0.174083	1
evgtrinloc102058c0t3	-0.908396	1.18316	0.174461	1
evgtrinloc93335c0t3	0.833644	1.4847	0.174478	1
evgtrinloc104607c0t5	0.873485	0.894987	0.174609	1
evgtrinloc90288c0t1	-2.17895	2.21909	0.174997	1
evgtrinloc104023c0t4	-0.649902	3.47276	0.175096	1
evgtrinloc98198c0t1	0.709515	5.05329	0.175188	1
evgtrinloc98793c0t1	0.882765	1.25711	0.175346	1
evgtrinloc104662c2t2	0.861836	5.47826	0.175415	1
evgtrinloc101530c1t13	0.791123	7.89086	0.17542	1
evgtrinloc87613c1t1	0.604562	4.64302	0.17548	1
evgtrinloc85651c0t1	-1.70786	-1.30887	0.175587	1
evgtrinloc96184c0t1	0.526186	6.04329	0.175712	1
evgtrinloc97625c0t2	0.966473	1.18104	0.175715	1
evgtrinloc96579c0t4	-0.726228	3.69421	0.175832	1
evgtrinloc103506c1t3	-1.60922	1.19718	0.175879	1
evgtrinloc91589c0t1	1.99258	2.58517	0.176276	1
evgtrinloc94148c0t1	-1.39375	-0.169464	0.176286	1
evgtrinloc101534c1t1	-0.906843	-0.907805	0.176414	1
evgtrinloc96724c0t1	-0.989463	0.255245	0.176429	1
evgtrinloc99784c0t5	1.75356	2.45123	0.176771	1
evgtrinloc99376c3t15	1.14599	-0.70736	0.17691	1
evgtrinloc104607c0t15	0.795573	0.615559	0.177382	1
evgtrinloc102639c0t1	-0.802361	3.68423	0.17776	1
evgtrinloc71673c0t1	-1.84342	5.60704	0.177861	1
evgtrinloc98863c1t3	-1.19951	0.860646	0.17788	1
evgtrinloc100977c1t12	-1.07802	1.0166	0.177906	1
evgtrinloc93852c0t2	-1.42704	-0.632168	0.177985	1
evgtrinloc101768c0t1	-0.787271	4.32978	0.178225	1
evgtrinloc94399c0t1	1.95369	0.605061	0.178246	1
evgtrinloc89154c0t1	-1.05646	1.94616	0.178535	1
evgtrinloc96066c0t1	0.836173	5.60919	0.178543	1
evgtrinloc76497c0t1	-0.650823	2.31383	0.178704	1
evgtrinloc102350c0t1	-1.14533	7.88347	0.178715	1
evgtrinloc95185c0t1	1.05986	-1.43415	0.178911	1
evgtrinloc98469c0t2	0.687569	1.05848	0.178983	1
evgtrinloc96587c1t1	0.759138	2.2413	0.179368	1
evgtrinloc103238c2t1	1.18464	0.62233	0.179414	1
evgtrinloc82873c0t1	-1.05665	2.04557	0.179441	1
evgtrinloc103087c0t1	-1.12419	7.56849	0.179562	1
evgtrinloc97615c0t7	-1.44783	1.68749	0.179692	1
evgtrinloc103652c0t3	0.691637	8.81749	0.179774	1
evgtrinloc100354c0t2	-0.734025	4.53483	0.1799	1
evgtrinloc69945c0t1	-2.71685	5.76993	0.179905	1
evgtrinloc101741c0t1	-0.684754	4.81178	0.179969	1
evgtrinloc101294c0t1	-0.688123	6.46048	0.180087	1
evgtrinloc102735c0t1	0.757045	2.65961	0.180155	1
evgtrinloc96438c0t2	2.10946	-0.67589	0.180547	1
evgtrinloc104249c0t14	0.969337	4.54781	0.180599	1
evgtrinloc99541c0t2	1.39581	4.51382	0.180859	1
evgtrinloc104260c1t6	0.739991	6.10213	0.181185	1
evgtrinloc32760c0t1	-1.09223	-0.575737	0.181236	1
evgtrinloc100571c0t4	0.833547	-0.733892	0.181292	1
evgtrinloc104604c1t2	0.581414	5.79999	0.181486	1
evgtrinloc91433c0t1	-1.26873	3.84729	0.181667	1
evgtrinloc102439c1t6	-0.653013	2.484	0.181803	1
evgtrinloc103318c1t3	-0.979888	6.2371	0.181852	1
evgtrinloc104277c1t2	-0.958	3.92435	0.181907	1
evgtrinloc102946c0t1	0.585357	3.01691	0.182147	1
evgtrinloc100679c0t1	2.09019	1.00899	0.182241	1
evgtrinloc100563c2t1	-0.80133	2.77843	0.182283	1
evgtrinloc89727c0t2	-3.03162	-0.872725	0.182451	1
evgtrinloc100838c0t1	-0.950047	-0.222965	0.182749	1
evgtrinloc76933c0t1	-0.825228	1.89906	0.183049	1
evgtrinloc101762c0t3	0.491227	4.11198	0.183149	1
evgtrinloc86862c0t1	-0.682779	7.66305	0.18342	1
evgtrinloc80710c0t2	-1.37846	-1.02944	0.183531	1
evgtrinloc104772c0t3	-1.32776	-1.5007	0.183595	1
evgtrinloc101592c0t4	0.640655	3.49895	0.1837	1
evgtrinloc95791c0t1	-0.997513	4.05592	0.183819	1
evgtrinloc104867c0t1	0.697562	4.39347	0.18385	1
evgtrinloc101912c0t6	0.974532	0.34104	0.184007	1
evgtrinloc102548c2t2	-1.43137	0.671666	0.184152	1
evgtrinloc99784c0t8	0.775471	4.31351	0.184319	1
evgtrinloc100464c0t1	0.575745	5.33885	0.184453	1
evgtrinloc103531c0t2	-1.24031	7.85957	0.184489	1
evgtrinloc104549c0t5	0.91292	2.33351	0.184754	1
evgtrinloc79757c1t1	-1.94059	-1.49493	0.184897	1
evgtrinloc83986c0t2	1.15892	-0.662933	0.18512	1
evgtrinloc99513c2t4	0.995799	-0.734471	0.185158	1
evgtrinloc100663c0t1	-1.10314	1.73159	0.18524	1
evgtrinloc76606c0t1	-1.24275	-0.468742	0.185301	1
evgtrinloc103689c0t1	0.707036	6.20918	0.185315	1
evgtrinloc96879c0t1	1.22536	-0.0846177	0.185346	1
evgtrinloc98107c1t11	-1.7341	1.78054	0.186056	1
evgtrinloc102848c0t1	-0.837129	4.30913	0.186066	1
evgtrinloc87695c0t1	0.645217	6.50355	0.186544	1
evgtrinloc95582c0t4	1.42705	-1.59994	0.186634	1
evgtrinloc95358c0t1	-2.22269	1.27677	0.186736	1
evgtrinloc82239c0t1	-0.90061	9.23164	0.187013	1
evgtrinloc102167c0t2	-0.991421	2.15457	0.187068	1
evgtrinloc84329c0t1	0.528747	5.65626	0.187152	1
evgtrinloc96549c0t1	0.739458	4.09512	0.187154	1
evgtrinloc98443c0t11	-0.88047	0.0910746	0.187236	1
evgtrinloc91455c1t1	1.25735	6.3956	0.187329	1
evgtrinloc94302c0t1	-1.73631	0.543893	0.187388	1
evgtrinloc103936c1t4	0.843308	7.82997	0.187523	1
evgtrinloc103701c0t2	0.820791	10.4128	0.187559	1
evgtrinloc102617c0t8	-0.948941	2.56487	0.18756	1
evgtrinloc99255c1t1	0.648693	6.33694	0.187712	1
evgtrinloc93217c0t2	-1.08124	2.94519	0.187869	1
evgtrinloc105062c0t1	-0.789017	3.14829	0.187934	1
evgtrinloc92673c0t1	-0.527362	5.20216	0.187967	1
evgtrinloc102313c0t1	-1.10234	5.69892	0.187977	1
evgtrinloc102271c0t3	1.09672	-0.793806	0.18798	1
evgtrinloc92409c0t1	1.88009	6.32229	0.188101	1
evgtrinloc100148c0t6	0.907381	0.674218	0.188117	1
evgtrinloc104489c0t7	-1.04366	2.86964	0.188144	1
evgtrinloc99187c0t1	0.493969	5.06429	0.188223	1
evgtrinloc102642c0t13	-0.731381	1.63602	0.188233	1
evgtrinloc102894c1t25	0.88049	0.664066	0.188333	1
evgtrinloc94711c0t9	-0.849805	8.06539	0.188412	1
evgtrinloc102433c0t1	0.632253	4.80465	0.188422	1
evgtrinloc98640c0t1	-0.571678	2.98285	0.188479	1
evgtrinloc97220c0t1	0.640852	2.49005	0.188734	1
evgtrinloc101895c0t3	-1.11622	4.49638	0.188787	1
evgtrinloc104531c0t1	-0.702241	6.68901	0.188975	1
evgtrinloc100080c0t24	1.02424	3.41381	0.18904	1
evgtrinloc104279c0t7	0.5692	6.53679	0.189236	1
evgtrinloc101840c1t1	-1.54217	2.54247	0.189371	1
evgtrinloc103282c0t3	-1.49924	-0.0621989	0.189426	1
evgtrinloc102185c0t5	0.591526	3.17992	0.189476	1
evgtrinloc89259c0t2	-0.520765	4.82568	0.189496	1
evgtrinloc99976c1t2	0.895629	6.48965	0.189601	1
evgtrinloc102525c0t4	0.560247	2.36172	0.189749	1
evgtrinloc97370c0t1	-0.589312	2.16499	0.19002	1
evgtrinloc103647c1t15	0.656816	5.0479	0.190101	1
evgtrinloc91857c0t1	-0.970059	-0.156217	0.190133	1
evgtrinloc103546c0t1	-1.35633	0.245968	0.19023	1
evgtrinloc90347c0t2	-1.4633	0.242681	0.190353	1
evgtrinloc104277c0t13	0.557319	5.56119	0.190388	1
evgtrinloc98384c0t1	0.577266	4.68789	0.190559	1
evgtrinloc73416c2t1	-1.56829	-0.167783	0.190983	1
evgtrinloc103822c1t10	-0.601129	4.44432	0.191004	1
evgtrinloc99943c0t2	1.03778	5.00215	0.191143	1
evgtrinloc52628c0t1	0.8477	2.66457	0.191322	1
evgtrinloc104013c0t1	-0.617242	4.78702	0.19136	1
evgtrinloc93357c0t1	-0.867364	1.33975	0.19137	1
evgtrinloc102341c0t3	1.50878	3.44899	0.191493	1
evgtrinloc99336c0t17	0.599919	2.84547	0.191501	1
evgtrinloc98858c0t2	0.771056	11.4765	0.191559	1
evgtrinloc97413c0t1	0.440335	5.48281	0.191626	1
evgtrinloc101494c0t1	-0.604321	8.03063	0.191721	1
evgtrinloc86312c0t1	-0.910657	0.236015	0.191795	1
evgtrinloc93443c0t1	-1.64975	-0.949948	0.192005	1
evgtrinloc84052c0t1	1.47118	8.59915	0.192047	1
evgtrinloc103071c0t8	-0.593788	5.35301	0.192269	1
evgtrinloc102111c0t1	0.737432	5.33046	0.192388	1
evgtrinloc87956c0t3	1.28842	-1.46076	0.1924	1
evgtrinloc82420c0t1	-1.49971	2.33889	0.19249	1
evgtrinloc99142c0t1	0.707806	2.22213	0.192556	1
evgtrinloc99496c0t4	0.892353	2.54103	0.192562	1
evgtrinloc101058c1t14	-2.72361	0.552899	0.192785	1
evgtrinloc104257c0t4	0.913259	2.06084	0.193095	1
evgtrinloc103982c0t27	0.796018	1.26065	0.193503	1
evgtrinloc103674c0t13	0.521101	3.72071	0.193844	1
evgtrinloc96124c0t1	-0.653946	7.16207	0.193924	1
evgtrinloc95393c5t1	1.36434	-1.0417	0.193929	1
evgtrinloc103212c0t1	0.654401	8.36802	0.193986	1
evgtrinloc70883c0t1	-0.5692	3.9224	0.194008	1
evgtrinloc99985c0t1	-0.525378	3.85569	0.194159	1
evgtrinloc101782c0t1	0.98799	6.43196	0.194356	1
evgtrinloc103144c0t1	-0.526411	5.9211	0.19444	1
evgtrinloc103340c0t10	-0.680706	4.83312	0.194652	1
evgtrinloc103139c0t1	1.22724	4.31081	0.194655	1
evgtrinloc100817c2t1	0.867338	3.49601	0.194677	1
evgtrinloc69670c0t1	1.00049	4.02226	0.194926	1
evgtrinloc101126c0t1	0.596441	4.68963	0.194998	1
evgtrinloc92296c0t1	-0.707223	2.04461	0.195128	1
evgtrinloc94845c0t1	1.60499	3.18402	0.195136	1
evgtrinloc76604c0t2	-0.975098	-0.0664526	0.195298	1
evgtrinloc72880c0t1	0.802539	3.62172	0.195377	1
evgtrinloc90883c0t1	-0.495492	3.71339	0.195693	1
evgtrinloc94668c0t6	-0.944615	2.57391	0.195759	1
evgtrinloc97282c0t2	-2.16674	0.0940649	0.195771	1
evgtrinloc83640c0t2	-1.06314	-1.35037	0.195775	1
evgtrinloc91181c0t1	-1.07852	5.15846	0.195892	1
evgtrinloc87404c0t4	1.29722	-0.890619	0.195977	1
evgtrinloc100638c0t1	0.754056	2.41141	0.196009	1
evgtrinloc98425c0t3	-1.21217	2.68554	0.196015	1
evgtrinloc76045c0t1	-2.24145	0.869034	0.196415	1
evgtrinloc92810c2t2	1.31425	-1.61309	0.196478	1
evgtrinloc89609c1t1	-0.77474	7.05893	0.196859	1
evgtrinloc103160c0t1	0.722652	6.21463	0.196889	1
evgtrinloc97617c0t1	-0.557694	8.3006	0.196975	1
evgtrinloc97261c0t1	1.08147	6.17404	0.196978	1
evgtrinloc96715c0t1	-1.29846	-0.299049	0.197174	1
evgtrinloc99095c0t3	1.71183	0.0418908	0.197248	1
evgtrinloc85632c0t1	1.56716	1.54505	0.197425	1
evgtrinloc102558c1t6	-1.95002	-0.326253	0.197427	1
evgtrinloc102908c3t12	0.696045	4.5729	0.197854	1
evgtrinloc92944c0t1	-1.2765	-0.373929	0.197855	1
evgtrinloc99427c1t6	-0.908357	3.20904	0.197885	1
evgtrinloc98592c0t2	0.78697	0.242318	0.19807	1
evgtrinloc100107c0t2	-2.06782	-0.89734	0.198196	1
evgtrinloc51710c0t1	1.1962	6.24149	0.198209	1
evgtrinloc101075c0t2	0.469299	3.5514	0.198239	1
evgtrinloc76262c0t1	1.67356	-0.18563	0.198244	1
evgtrinloc105319c0t1	0.862552	1.44757	0.198245	1
evgtrinloc101871c0t1	-0.516424	3.91446	0.1985	1
evgtrinloc88847c0t1	-0.92388	2.74152	0.198963	1
evgtrinloc93111c0t2	-0.767156	2.78289	0.199263	1
evgtrinloc88632c0t2	-0.607416	3.39867	0.199416	1
evgtrinloc99036c0t1	-1.13593	2.64809	0.199543	1
evgtrinloc104199c0t6	0.439364	5.40024	0.199567	1
evgtrinloc97247c1t5	-1.33088	2.19194	0.199618	1
evgtrinloc102686c1t9	-0.759661	0.298419	0.199695	1
evgtrinloc90681c0t1	-0.997315	1.86049	0.199812	1
evgtrinloc102738c1t28	-1.38313	0.890677	0.199858	1
evgtrinloc103941c0t8	0.782244	0.688408	0.199875	1
evgtrinloc104392c0t2	-1.22234	4.76469	0.199961	1
evgtrinloc84686c0t3	-1.58629	0.647996	0.200077	1
evgtrinloc100241c0t1	-1.03455	6.12262	0.200205	1
evgtrinloc99121c0t1	0.778525	4.45769	0.20032	1
evgtrinloc97778c1t1	-1.10752	-0.157372	0.200427	1
evgtrinloc97011c0t1	-0.492977	4.54374	0.200527	1
evgtrinloc83433c0t1	-1.09406	-1.23128	0.200707	1
evgtrinloc104027c0t2	-0.582315	7.17136	0.200723	1
evgtrinloc97277c0t60	1.13191	0.75531	0.200834	1
evgtrinloc86432c0t1	1.18963	-0.705576	0.201115	1
evgtrinloc92163c0t1	-0.848098	0.324262	0.201118	1
evgtrinloc100108c0t1	0.860707	4.10477	0.201143	1
evgtrinloc97073c0t1	-1.03577	2.60047	0.201171	1
evgtrinloc83065c2t2	0.666126	2.44816	0.201394	1
evgtrinloc103926c0t1	-0.64208	6.00855	0.201568	1
evgtrinloc101296c0t2	-0.898666	3.28423	0.201606	1
evgtrinloc101364c0t2	-0.872614	1.84264	0.20161	1
evgtrinloc90855c0t1	-0.449714	5.66929	0.201773	1
evgtrinloc92172c0t1	-0.951591	-0.669467	0.201864	1
evgtrinloc94454c0t1	0.513358	4.37485	0.201905	1
evgtrinloc94159c0t1	-1.0668	-1.09219	0.201985	1
evgtrinloc104260c1t8	0.694626	2.89045	0.202028	1
evgtrinloc100535c0t1	-0.520336	4.44436	0.202066	1
evgtrinloc57148c0t1	2.18562	-0.450377	0.202085	1
evgtrinloc104902c0t2	0.759575	3.38617	0.202117	1
evgtrinloc101621c1t12	1.10412	5.02192	0.202127	1
evgtrinloc98902c0t2	-0.982445	-0.401497	0.202142	1
evgtrinloc101069c0t3	-0.85328	0.056108	0.202177	1
evgtrinloc100839c0t9	0.663316	1.53478	0.202321	1
evgtrinloc89220c0t1	0.593057	3.3672	0.202407	1
evgtrinloc101470c0t3	-0.780285	1.48006	0.202434	1
evgtrinloc103354c0t1	-0.487259	3.97508	0.202499	1
evgtrinloc89645c0t1	2.21828	4.19227	0.203113	1
evgtrinloc97626c0t1	0.701661	2.94457	0.203128	1
evgtrinloc104855c0t1	0.802017	3.55778	0.203146	1
evgtrinloc105023c0t1	-1.38727	7.04164	0.203223	1
evgtrinloc87858c0t1	-0.758958	0.118627	0.203501	1
evgtrinloc93611c2t1	1.10467	-0.261843	0.203544	1
evgtrinloc94228c0t1	1.61694	-1.3598	0.203646	1
evgtrinloc81472c0t1	1.25385	-1.00546	0.203709	1
evgtrinloc85275c0t1	-0.608401	2.46915	0.203774	1
evgtrinloc96197c0t3	-0.725594	4.78512	0.203917	1
evgtrinloc99570c0t2	0.777102	4.01812	0.203946	1
evgtrinloc103650c0t5	-0.726983	3.58763	0.20405	1
evgtrinloc87549c0t2	-0.690142	1.81735	0.204225	1
evgtrinloc100625c0t1	0.696969	2.22579	0.204283	1
evgtrinloc32114c0t1	0.86626	2.83647	0.20434	1
evgtrinloc99149c1t2	0.639582	0.939707	0.204648	1
evgtrinloc95227c0t1	0.79474	4.06833	0.204804	1
evgtrinloc101553c1t16	0.748734	0.308248	0.204845	1
evgtrinloc103199c2t3	-1.45619	-0.378079	0.204915	1
evgtrinloc104369c0t1	-2.06176	6.79403	0.205016	1
evgtrinloc96168c0t2	0.896983	4.05463	0.205183	1
evgtrinloc102871c0t1	0.494058	3.52752	0.205215	1
evgtrinloc96194c0t1	-0.630571	3.67943	0.205245	1
evgtrinloc96475c0t2	1.06815	2.05153	0.20529	1
evgtrinloc99099c0t3	1.23791	0.431829	0.205397	1
evgtrinloc103690c0t1	-0.809941	6.64998	0.205399	1
evgtrinloc91563c1t1	-0.983082	0.684492	0.20574	1
evgtrinloc101747c0t4	-2.04965	2.13965	0.205847	1
evgtrinloc93767c0t1	-0.864631	1.48327	0.205964	1
evgtrinloc103535c0t2	0.521253	3.35671	0.206087	1
evgtrinloc92437c0t1	0.676599	2.83191	0.206099	1
evgtrinloc103158c0t8	0.569062	3.14293	0.206218	1
evgtrinloc93216c0t1	-1.48353	1.66591	0.20639	1
evgtrinloc101860c0t10	0.554468	5.7786	0.206646	1
evgtrinloc100749c0t1	1.69586	6.08938	0.206798	1
evgtrinloc103965c1t27	-1.54363	4.64647	0.206821	1
evgtrinloc85798c0t1	0.525848	4.12586	0.207067	1
evgtrinloc96319c0t1	0.536418	3.74677	0.20721	1
evgtrinloc84926c0t1	-1.38818	-0.173995	0.207227	1
evgtrinloc99546c0t4	-1.33476	3.65595	0.207513	1
evgtrinloc104125c0t1	-0.612905	6.8724	0.207544	1
evgtrinloc30607c0t1	-0.631785	2.84884	0.207564	1
evgtrinloc99387c0t2	-0.47009	4.17222	0.207715	1
evgtrinloc104898c0t2	0.557256	6.36772	0.208135	1
evgtrinloc103027c0t1	0.625691	5.40619	0.208312	1
evgtrinloc103492c0t3	-0.705405	6.88981	0.208475	1
evgtrinloc70600c0t1	-0.455481	4.0691	0.208538	1
evgtrinloc90014c1t2	2.05269	-0.474735	0.208635	1
evgtrinloc102337c0t2	0.620862	5.64539	0.208656	1
evgtrinloc101818c1t1	0.738521	0.490195	0.208755	1
evgtrinloc102012c1t4	-0.605673	2.33016	0.20883	1
evgtrinloc101202c2t1	-1.29531	7.42993	0.208884	1
evgtrinloc97292c0t1	-0.692048	1.74	0.208888	1
evgtrinloc99194c0t8	-0.762378	1.58667	0.208984	1
evgtrinloc101655c0t7	1.80738	4.60769	0.20904	1
evgtrinloc99338c2t2	-0.934082	-0.144694	0.209121	1
evgtrinloc98837c0t10	0.633848	5.44292	0.209237	1
evgtrinloc100519c3t3	0.580631	4.61271	0.209299	1
evgtrinloc101424c1t1	1.24218	0.440959	0.209323	1
evgtrinloc104635c0t1	1.0407	6.64794	0.209376	1
evgtrinloc103128c0t1	0.678386	6.63048	0.209439	1
evgtrinloc101961c0t9	0.672522	-0.175179	0.209756	1
evgtrinloc104604c1t5	0.584338	4.69363	0.209834	1
evgtrinloc91762c0t5	-1.2216	-0.62404	0.210153	1
evgtrinloc103589c1t1	-1.46147	3.74753	0.210159	1
evgtrinloc97862c0t1	-0.801972	10.0418	0.210184	1
evgtrinloc97483c0t6	1.58997	-1.08025	0.210204	1
evgtrinloc98482c0t1	-0.744569	-0.0577385	0.210211	1
evgtrinloc91297c0t1	-0.888468	3.35086	0.210378	1
evgtrinloc102116c0t1	-0.822234	0.108998	0.210422	1
evgtrinloc98534c1t1	-0.900598	0.523431	0.210601	1
evgtrinloc91211c0t5	0.696147	3.56817	0.210981	1
evgtrinloc101304c0t1	-0.490733	3.73094	0.211094	1
evgtrinloc88767c0t1	-0.517897	2.87297	0.21135	1
evgtrinloc97876c0t2	-0.614293	2.11401	0.211474	1
evgtrinloc51737c0t1	-1.60505	0.746983	0.211564	1
evgtrinloc98595c0t15	0.484553	3.89445	0.211607	1
evgtrinloc98087c3t1	1.51515	-0.590911	0.211956	1
evgtrinloc91375c1t1	-1.82833	-0.939194	0.212099	1
evgtrinloc95622c0t5	0.875832	5.38612	0.212189	1
evgtrinloc89186c0t3	-2.0958	5.44223	0.212193	1
evgtrinloc91286c0t1	-0.617983	6.24605	0.21224	1
evgtrinloc103110c0t1	-0.773114	2.84126	0.212393	1
evgtrinloc96641c0t1	1.93202	-0.397793	0.212691	1
evgtrinloc91152c0t1	-0.600544	5.41519	0.212889	1
evgtrinloc104083c0t1	-0.936799	4.91978	0.212959	1
evgtrinloc98668c0t2	1.0157	2.76674	0.212994	1
evgtrinloc105183c0t1	0.701238	2.57467	0.21302	1
evgtrinloc97398c0t2	-0.465505	5.88515	0.213121	1
evgtrinloc97442c0t2	1.16722	-0.755652	0.213245	1
evgtrinloc103843c0t20	1.71668	-1.35082	0.213285	1
evgtrinloc95292c0t1	-0.544557	5.35996	0.213314	1
evgtrinloc97846c0t1	-1.0999	0.809141	0.213338	1
evgtrinloc103194c0t1	-1.06577	5.44189	0.213342	1
evgtrinloc97529c1t6	1.51106	-0.342304	0.213382	1
evgtrinloc97812c2t6	-1.20095	1.31391	0.213649	1
evgtrinloc74190c0t1	-0.681473	0.85769	0.213737	1
evgtrinloc31765c0t1	0.584374	2.17943	0.213855	1
evgtrinloc97628c0t6	-1.56514	2.34451	0.214107	1
evgtrinloc104351c1t8	2.69895	0.262977	0.214155	1
evgtrinloc104044c0t1	-0.691161	7.17358	0.214416	1
evgtrinloc103028c0t3	-1.27211	-0.0921885	0.214439	1
evgtrinloc103399c0t3	0.704845	3.9214	0.214463	1
evgtrinloc98575c1t1	1.51087	1.53629	0.214584	1
evgtrinloc102267c2t1	0.692709	5.13783	0.214637	1
evgtrinloc103544c0t1	0.469611	4.59807	0.214702	1
evgtrinloc104006c0t2	0.549453	4.80678	0.214834	1
evgtrinloc105008c0t1	-0.552298	9.14152	0.214843	1
evgtrinloc103304c0t2	-0.670937	2.05839	0.214959	1
evgtrinloc94310c0t1	-0.684858	5.10208	0.214981	1
evgtrinloc91205c0t1	-1.20606	3.42762	0.215031	1
evgtrinloc100910c0t1	-0.870869	5.73016	0.215461	1
evgtrinloc99312c0t3	0.948111	9.416	0.215504	1
evgtrinloc94573c0t2	0.83997	3.18613	0.215511	1
evgtrinloc102074c0t8	-0.711099	2.95952	0.215954	1
evgtrinloc92911c0t2	0.488482	3.22653	0.216076	1
evgtrinloc104863c0t14	-1.68835	-0.282067	0.216218	1
evgtrinloc102142c0t2	-0.796389	1.99254	0.216249	1
evgtrinloc94385c0t1	-0.531662	2.39802	0.216544	1
evgtrinloc88856c0t1	-2.0235	-0.253639	0.21696	1
evgtrinloc97757c0t1	0.729563	2.29516	0.217068	1
evgtrinloc104970c0t1	-0.690057	4.16492	0.217166	1
evgtrinloc97639c0t3	-0.680007	1.7751	0.217167	1
evgtrinloc102239c1t3	-0.648916	1.55997	0.217196	1
evgtrinloc102738c1t1	-1.12671	-0.0985125	0.217275	1
evgtrinloc97387c0t1	0.648733	5.47425	0.217395	1
evgtrinloc96688c0t1	-0.741355	5.6532	0.217447	1
evgtrinloc80268c0t5	1.09709	-1.68759	0.217459	1
evgtrinloc101829c0t1	1.02283	-0.447465	0.217732	1
evgtrinloc104264c0t1	0.943695	-0.809445	0.217929	1
evgtrinloc102096c0t6	-0.679538	3.01678	0.217949	1
evgtrinloc91723c0t1	0.488332	3.96454	0.217998	1
evgtrinloc90581c0t2	-1.04514	-0.978377	0.218046	1
evgtrinloc104804c1t4	-0.701534	1.46864	0.218092	1
evgtrinloc104605c0t1	-0.601184	2.98296	0.218153	1
evgtrinloc96932c0t6	-1.86429	-0.574412	0.218206	1
evgtrinloc101791c0t1	1.65141	2.62582	0.218237	1
evgtrinloc100231c0t2	-0.700195	3.42061	0.21825	1
evgtrinloc104390c0t13	0.78402	1.22383	0.218382	1
evgtrinloc101962c0t4	0.528548	4.95932	0.218528	1
evgtrinloc102044c1t1	0.771748	0.0751289	0.218625	1
evgtrinloc97796c0t25	-0.861419	4.79651	0.218635	1
evgtrinloc104446c1t4	-0.794914	9.89932	0.218682	1
evgtrinloc102358c0t1	-1.57771	3.71086	0.218692	1
evgtrinloc87038c0t2	1.46507	-1.40443	0.218769	1
evgtrinloc97395c0t6	1.13238	-0.811461	0.218842	1
evgtrinloc97936c0t2	0.515093	3.22976	0.21887	1
evgtrinloc100123c0t4	1.12742	-0.0974427	0.218917	1
evgtrinloc105273c0t1	0.876562	0.17647	0.219131	1
evgtrinloc96526c0t2	-1.37609	-0.207837	0.21926	1
evgtrinloc4692c0t1	-0.897161	-1.56906	0.219284	1
evgtrinloc101261c1t1	-0.650341	5.12984	0.219311	1
evgtrinloc102876c0t13	0.51649	5.21442	0.219452	1
evgtrinloc85645c0t1	0.458448	5.65665	0.219571	1
evgtrinloc95655c0t1	0.82608	6.90817	0.219778	1
evgtrinloc76438c0t1	-0.597901	1.83618	0.220151	1
evgtrinloc100556c0t5	-0.482478	5.66642	0.220172	1
evgtrinloc87023c0t1	-0.920292	0.0197985	0.220282	1
evgtrinloc90156c0t3	-1.59062	1.99203	0.220583	1
evgtrinloc102817c2t5	-0.832492	4.00172	0.221306	1
evgtrinloc99864c0t1	1.07038	4.27647	0.221336	1
evgtrinloc30917c0t1	-0.811894	7.66636	0.221463	1
evgtrinloc94900c0t1	-0.857828	5.86225	0.221502	1
evgtrinloc101674c1t1	0.431477	5.23247	0.221731	1
evgtrinloc103899c0t5	0.820054	1.03927	0.221747	1
evgtrinloc98796c1t10	0.883226	-0.468312	0.221774	1
evgtrinloc94752c0t2	-0.536252	2.39566	0.221968	1
evgtrinloc97097c0t1	-0.742224	1.66347	0.222063	1
evgtrinloc103331c0t1	0.489087	5.05237	0.222167	1
evgtrinloc104589c0t12	-0.702795	3.82764	0.2223	1
evgtrinloc87756c0t1	-1.25108	-1.22607	0.222401	1
evgtrinloc103640c0t2	0.693203	2.19949	0.222613	1
evgtrinloc87677c0t1	-0.434765	4.13603	0.222687	1
evgtrinloc73897c0t1	1.83081	-0.409306	0.222808	1
evgtrinloc103993c0t15	-0.839604	5.73319	0.222898	1
evgtrinloc76266c0t1	0.600435	7.176	0.222967	1
evgtrinloc101699c0t2	-0.645751	4.97603	0.223013	1
evgtrinloc92182c0t1	1.26651	-1.06661	0.223045	1
evgtrinloc100452c0t15	0.687343	1.35765	0.223569	1
evgtrinloc103054c0t5	-1.15312	1.94026	0.223578	1
evgtrinloc101273c0t1	0.619435	2.49451	0.223621	1
evgtrinloc99173c0t1	0.662551	7.06435	0.223957	1
evgtrinloc91918c0t3	0.944751	-0.595508	0.224057	1
evgtrinloc71958c0t1	0.418135	5.58312	0.224103	1
evgtrinloc85005c0t3	-1.64007	4.26107	0.224193	1
evgtrinloc71667c0t1	0.665625	4.2248	0.224307	1
evgtrinloc95106c0t2	1.19257	-0.7029	0.224328	1
evgtrinloc98500c2t2	-1.41107	-1.93777	0.224429	1
evgtrinloc98848c0t1	-0.662326	4.6617	0.224441	1
evgtrinloc104181c0t1	-0.602339	4.37932	0.22455	1
evgtrinloc99183c1t14	1.80877	4.68898	0.224575	1
evgtrinloc76117c0t1	-1.03198	0.405503	0.224714	1
evgtrinloc101558c0t3	0.97833	5.54702	0.224745	1
evgtrinloc103227c0t2	1.16884	3.37874	0.224959	1
evgtrinloc102483c1t8	0.567029	4.50275	0.225194	1
evgtrinloc105314c0t1	-0.809839	1.15266	0.225197	1
evgtrinloc93215c0t1	-1.97584	-1.11576	0.225313	1
evgtrinloc76937c0t1	0.467647	3.30078	0.225557	1
evgtrinloc96759c1t1	0.6303	6.5908	0.225566	1
evgtrinloc100183c0t11	-1.23813	-1.23448	0.225685	1
evgtrinloc100015c0t11	-0.527786	2.61712	0.225754	1
evgtrinloc102048c0t6	0.838088	1.38176	0.225782	1
evgtrinloc99830c0t1	0.828641	11.2359	0.225823	1
evgtrinloc102077c0t1	-0.555869	3.53844	0.226023	1
evgtrinloc76342c0t1	-0.625391	2.88671	0.226052	1
evgtrinloc101579c0t1	-0.66766	5.46135	0.226083	1
evgtrinloc100366c0t1	0.819461	0.868981	0.226517	1
evgtrinloc82275c0t1	0.995955	2.64707	0.226571	1
evgtrinloc72183c0t1	-0.856162	3.42404	0.226677	1
evgtrinloc98018c0t1	0.484234	4.74764	0.226947	1
evgtrinloc104865c0t22	0.837707	4.52602	0.22707	1
evgtrinloc95750c0t1	0.850446	4.04808	0.227117	1
evgtrinloc99618c0t2	-0.584764	2.90327	0.227308	1
evgtrinloc95933c0t2	-0.54619	8.04857	0.227371	1
evgtrinloc93483c1t1	0.427109	4.99206	0.227441	1
evgtrinloc104320c2t2	-1.76181	2.72132	0.227561	1
evgtrinloc95372c0t2	-0.919462	0.374883	0.227722	1
evgtrinloc95020c0t1	-1.03906	5.1038	0.227725	1
evgtrinloc74059c0t3	1.46347	1.50504	0.227745	1
evgtrinloc95234c1t1	1.11356	1.87381	0.227786	1
evgtrinloc101434c2t4	1.86926	0.453435	0.227842	1
evgtrinloc98113c0t2	0.687076	5.8166	0.227843	1
evgtrinloc81079c0t2	-1.86339	-1.18879	0.227894	1
evgtrinloc85779c0t1	-0.477446	5.0662	0.227977	1
evgtrinloc97174c0t1	0.736584	1.43864	0.227985	1
evgtrinloc99176c0t1	0.461371	5.61916	0.22799	1
evgtrinloc101992c0t4	-1.38167	2.17235	0.228005	1
evgtrinloc93977c0t2	1.12647	1.09363	0.228265	1
evgtrinloc104557c0t3	0.468171	4.35743	0.228544	1
evgtrinloc104577c0t10	-1.43577	1.81919	0.228566	1
evgtrinloc104063c0t1	0.891063	1.14748	0.228604	1
evgtrinloc100178c0t6	1.12037	1.37045	0.228631	1
evgtrinloc91654c0t1	-0.925951	2.08257	0.228638	1
evgtrinloc97501c1t1	-1.18958	-1.11481	0.228662	1
evgtrinloc94712c0t1	0.646935	2.93452	0.228691	1
evgtrinloc95143c0t1	-1.88711	5.91901	0.228726	1
evgtrinloc100787c0t8	-1.70203	-1.65709	0.228798	1
evgtrinloc103107c0t11	-0.753111	2.06907	0.2289	1
evgtrinloc100876c0t2	0.497481	4.10267	0.228905	1
evgtrinloc93065c0t1	1.66919	-0.0347517	0.229112	1
evgtrinloc107883c0t1	1.27518	-1.97505	0.229201	1
evgtrinloc96218c1t1	-0.479414	5.70556	0.229201	1
evgtrinloc102105c0t12	1.56721	5.01682	0.229258	1
evgtrinloc104480c2t7	-0.566135	4.09669	0.229372	1
evgtrinloc76551c0t1	0.669019	0.445514	0.229546	1
evgtrinloc78848c0t1	1.02204	0.0525218	0.229557	1
evgtrinloc95364c0t1	-1.10807	5.33714	0.229732	1
evgtrinloc94075c0t1	-0.66756	2.1509	0.229739	1
evgtrinloc102423c1t1	-0.52645	7.40281	0.229905	1
evgtrinloc98280c0t1	-1.78639	7.54384	0.22995	1
evgtrinloc101591c0t1	0.47755	3.63161	0.230092	1
evgtrinloc93646c0t1	-0.849536	8.4032	0.230098	1
evgtrinloc100516c1t1	-0.764497	7.05537	0.23023	1
evgtrinloc93904c1t4	-1.2363	-0.612869	0.230232	1
evgtrinloc104468c0t1	0.590858	7.23031	0.230232	1
[truncated: 9,852 more rows]

## Sheet: Supplementary Figure 4
Validating Alba insertion via PCR
PCR protocol: 72C x 2min followed 35 cycles of 94C x 30sec + 54C x 30sec + 72C x 15sec followed by 72C x 5min
Run on a 1% agarose gel
Primers that amplify across Alba insertion
Forward	TGTGGACGTAGGTATGAGCT
Reverse	TGTCAATTAGTCCAGCAGAAATG
Positive control primers that amplify cytochrome C
Forward	GGATCACCTGATATAGCATTCCC
Reverse	CCTGGTAAAATTAAAATATAAACTTC
Row 1 of gel 1 -> first panel in Supplementary Fig. 7
Row 2 of gel 1 -> second panel in Supplementary Fig. 7
Row 1 of gel 2 -> third panel in Supplementary Fig. 7
Row 2 of gel 2 -> fourth panel in Supplementary Fig. 7
Gel 1
Gel 2
